# Supplementary material for: A retrotransposon storm marks clinical phenoconversion to late-onset Alzheimer’s disease
Source: GeroScience. 2022 May 19;44(3):1525–50. doi: 10.1007/s11357-022-00580-w (PMC9213607; doi:10.1007/s11357-022-00580-w)
Supplement: Supplementary file 4 — Supplementary file4 (XLSX 215 KB) [file 11357_2022_580_MOESM4_ESM.xlsx]

## Sheet: Sheet1
transcript	sample A	sample B	logFC	logCPM	LikRatio	pval	qval	chr	genoStart	genoEnd	strand	repName	repClass	repFamily	reference_TE	Expressed in brain according to Guffanti et al., 2018
TRINITY_GG_703025_c0_g1_i1	pre	post	-2.93377	5.70557	34.2412	4.87e-09	0.00103911	chr10	109812437	109818457	-	L1HS	LINE	L1	chr10:109812438-109818457_L1HS	X
TRINITY_GG_122508_c0_g1_i1	pre	post	-2.69208	5.45966	21.9467	2.8e-06	0.132952	chr1	228118930	228120532	-	MER57-int	LTR	ERV1	chr1:228118931-228120532_MER57-int	X
TRINITY_GG_261243_c0_g1_i1	pre	post	-2.40551	5.57022	20.6779	5.43e-06	0.212863	chr14	59946504	59952523	-	L1PA2	LINE	L1	chr14:59946505-59952523_L1PA2	X
TRINITY_GG_636149_c0_g1_i1	pre	post	-2.36799	5.49747	17.1465	3.46e-05	0.479169	chr6	24811657	24817706	-	L1HS	LINE	L1	chr6:24811658-24817706_L1HS	X
TRINITY_GG_87523_c3_g1_i1	pre	post	-2.34529	5.40767	16.344	5.28e-05	0.536838	chr13	40864571	40870598	-	L1PA3	LINE	L1	chr13:40864572-40870598_L1PA3	X
TRINITY_GG_688469_c1_g1_i1	pre	post	-2.32511	5.40767	16.0106	6.3e-05	0.611079	chr2	127786853	127789665	-	SVA_F	Retroposon	SVA	chr2:127786854-127789665_SVA_F
TRINITY_GG_315304_c0_g1_i1	pre	post	-2.31927	5.54638	18.8595	1.41e-05	0.309767	chr13	43849353	43851286	+	L1MDa	LINE	L1	chr13:43849354-43851286_L1MDa	X
TRINITY_GG_578989_c0_g1_i1	pre	post	-2.27962	5.39437	15.5204	8.16e-05	0.645178	chr9	41393101	41393366	+	AluJr4	SINE	Alu	chr9:41393102-41393366_AluJr4	X
TRINITY_GG_240034_c0_g1_i1	pre	post	-2.24288	5.48498	14.8678	0.000115315	0.668646	chr2	56396995	56398150	-	L1MC1	LINE	L1	chr2:56396996-56398150_L1MC1	X
TRINITY_GG_44435_c0_g1_i1	pre	post	-2.20034	5.45966	14.6504	0.000129406	0.668646	chr10	95775606	95778280	-	L1P2	LINE	L1	chr10:95775607-95778280_L1P2	X
TRINITY_GG_384250_c0_g1_i1	pre	post	-2.17414	5.38095	14.1126	0.000172183	0.668646	chr17	63673628	63673930	+	AluSx1	SINE	Alu	chr17:63673629-63673930_AluSx1	X
TRINITY_GG_601253_c0_g1_i1	pre	post	-2.11551	5.50985	15.0958	0.000102191	0.668646	chr15	43166554	43168172	-	SVA_D	Retroposon	SVA	chr15:43166555-43168172_SVA_D	X
TRINITY_GG_397541_c0_g1_i1	pre	post	-2.10236	5.38095	13.1535	0.000286976	0.668646	chr9	61134634	61135157	+	L1M4c	LINE	L1	chr9:61134635-61135157_L1M4c	X
TRINITY_GG_322410_c0_g1_i1	pre	post	-2.08975	5.57022	16.3568	5.25e-05	0.536838	chr4	112192348	112194767	-	L1PA3	LINE	L1	chr4:112192349-112194767_L1PA3	X
TRINITY_GG_435958_c0_g1_i1	pre	post	-2.07534	5.38095	12.8188	0.000343162	0.668646	chr9	138195653	138197509	-	L1PA10	LINE	L1	chr9:138195654-138197509_L1PA10	X
TRINITY_GG_225123_c0_g1_i1	pre	post	-2.07534	5.38095	12.8188	0.000343162	0.668646	chr1	144842917	144843845	+	MER49	LTR	ERV1	chr1:144842918-144843845_MER49	X
TRINITY_GG_267269_c0_g1_i1	pre	post	-2.07425	5.36741	12.8782	0.000332424	0.668646	chr1	23846575	23846872	-	AluSq	SINE	Alu	chr1:23846576-23846872_AluSq
TRINITY_GG_141986_c0_g1_i1	pre	post	-2.06132	5.36741	12.7152	0.000362695	0.668646	chr2	8280129	8280426	+	AluSq2	SINE	Alu	chr2:8280130-8280426_AluSq2
TRINITY_GG_387953_c1_g1_i1	pre	post	-2.04813	5.36741	12.5522	0.000395749	0.668646	chr6	31195280	31196824	+	LTR12C	LTR	ERV1	chr6:31195281-31196824_LTR12C	X
TRINITY_GG_160596_c0_g1_i1	pre	post	-2.03473	5.36741	12.3891	0.000431843	0.668646	chr9	186941	187244	-	AluSq2	SINE	Alu	chr9:186942-187244_AluSq2
TRINITY_GG_183155_c0_g1_i1	pre	post	-1.99591	5.36741	11.9374	0.00055017	0.668646	chr11	95870737	95876262	-	L1PA4	LINE	L1	chr11:95870738-95876262_L1PA4	X
TRINITY_GG_127927_c0_g1_i1	pre	post	-1.98958	5.36741	11.875	0.000568933	0.668646	chr9	66777804	66778136	+	MER57B1	LTR	ERV1	chr9:66777805-66778136_MER57B1
TRINITY_GG_30962_c0_g1_i1	pre	post	-1.98493	5.42085	11.6346	0.00064735	0.668646	chr1	145843714	145844636	+	L1MA4	LINE	L1	chr1:145843715-145844636_L1MA4	X
TRINITY_GG_548066_c0_g1_i1	pre	post	-1.97514	5.36741	11.7119	0.000621007	0.668646	chr1	206570393	206571354	-	L1MB3	LINE	L1	chr1:206570394-206571354_L1MB3	X
TRINITY_GG_728035_c1_g1_i1	pre	post	-1.96686	5.48498	12.6044	0.000384849	0.668646	chr3	195653520	195654508	+	LTR13	LTR	ERVK	chr3:195653521-195654508_LTR13	X
TRINITY_GG_644469_c1_g1_i1	pre	post	-1.94754	5.42085	11.0624	0.000880955	0.668646	chr21	9110219	9111025	+	L1MB2	LINE	L1	chr21:9110220-9111025_L1MB2	X
TRINITY_GG_732962_c0_g1_i1	pre	post	-1.94073	5.48498	12.1593	0.000488427	0.668646	chr15	63744165	63745841	-	L1M1	LINE	L1	chr15:63744166-63745841_L1M1	X
TRINITY_GG_39936_c0_g1_i1	pre	post	-1.92603	5.35373	11.1924	0.00082131	0.668646	chr9	40995846	40997648	-	L1MEc	LINE	L1	chr9:40995847-40997648_L1MEc	X
TRINITY_GG_466502_c0_g1_i1	pre	post	-1.92603	5.35373	11.1924	0.00082131	0.668646	chr14	102401156	102401466	+	AluSq2	SINE	Alu	chr14:102401157-102401466_AluSq2
TRINITY_GG_383596_c0_g1_i1	pre	post	-1.90781	5.35373	10.9999	0.000911181	0.668646	chr22	31446007	31446299	+	AluSz6	SINE	Alu	chr22:31446008-31446299_AluSz6	X
TRINITY_GG_288026_c0_g1_i1	pre	post	-1.90351	5.40767	10.5376	0.00116969	0.668646	chr11	118563078	118563456	+	L1MB4	LINE	L1	chr11:118563079-118563456_L1MB4	X
TRINITY_GG_414172_c0_g1_i1	pre	post	-1.88915	5.35373	10.8073	0.00101101	0.668646	chr1	121328929	121329222	+	AluSx1	SINE	Alu	chr1:121328930-121329222_AluSx1
TRINITY_GG_468347_c0_g1_i1	pre	post	-1.88915	5.35373	10.8073	0.00101101	0.668646	chr2	179948047	179949044	+	L1MC4a	LINE	L1	chr2:179948048-179949044_L1MC4a
TRINITY_GG_344992_c0_g1_i1	pre	post	-1.88045	5.40767	10.2677	0.00135382	0.668646	chr16	31758491	31758797	+	AluSq2	SINE	Alu	chr16:31758492-31758797_AluSq2	X
TRINITY_GG_612382_c0_g1_i1	pre	post	-1.87482	5.35373	10.6666	0.00109087	0.668646	chr15	58315108	58317552	-	L1PA11	LINE	L1	chr15:58315109-58317552_L1PA11	X
TRINITY_GG_671863_c0_g1_i1	pre	post	-1.87438	5.40767	10.1847	0.00141608	0.668646	chr1	42782552	42782843	+	AluJo	SINE	Alu	chr1:42782553-42782843_AluJo	X
TRINITY_GG_141021_c0_g1_i1	pre	post	-1.87003	5.35373	10.6147	0.00112191	0.668646	chr6	158100769	158101835	-	L1MD3	LINE	L1	chr6:158100770-158101835_L1MD3	X
TRINITY_GG_280550_c0_g1_i1	pre	post	-1.87003	5.35373	10.6147	0.00112191	0.668646	chr9	66287565	66288858	+	THE1B-int	LTR	ERVL-MaLR	chr9:66287566-66288858_THE1B-int	X
TRINITY_GG_440113_c0_g1_i1	pre	post	-1.85537	5.35373	10.474	0.00121064	0.668646	chr15	49040527	49040837	-	AluYi6	SINE	Alu	chr15:49040528-49040837_AluYi6
TRINITY_GG_126290_c0_g1_i1	pre	post	-1.82019	5.35373	10.1408	0.00145025	0.668646	chr14	102834711	102835921	+	L1PREC2	LINE	L1	chr14:102834712-102835921_L1PREC2	X
TRINITY_GG_744458_c0_g1_i1	pre	post	-1.82019	5.35373	10.1408	0.00145025	0.668646	chr17	55801119	55804869	+	L1PA7	LINE	L1	chr17:55801120-55804869_L1PA7	X
TRINITY_GG_359527_c0_g1_i1	pre	post	-1.80551	5.76877	17.6075	2.72e-05	0.429252	chr9	66722866	66724567	+	L1PA16	LINE	L1	chr9:66722867-66724567_L1PA16	X
TRINITY_GG_47770_c1_g1_i1	pre	post	-1.80388	5.50985	11.5666	0.000671475	0.668646	chr5	80300545	80302348	+	SVA_D	Retroposon	SVA	chr5:80300546-80302348_SVA_D
TRINITY_GG_395727_c0_g1_i1	pre	post	-1.8018	5.39437	9.30929	0.00227994	0.668646	chr16	67637257	67637552	+	AluSx1	SINE	Alu	chr16:67637258-67637552_AluSx1	X
TRINITY_GG_14542_c0_g1_i1	pre	post	-1.79647	5.33993	9.86299	0.00168636	0.668646	chr16	87961957	87962260	+	AluSx	SINE	Alu	chr16:87961958-87962260_AluSx
TRINITY_GG_255130_c0_g1_i1	pre	post	-1.79647	5.33993	9.86299	0.00168636	0.668646	chr2	69845841	69846168	+	Charlie16a	DNA	hAT-Charlie	chr2:69845842-69846168_Charlie16a
TRINITY_GG_314206_c0_g1_i1	pre	post	-1.79647	5.33993	9.86299	0.00168636	0.668646	chr17	81555613	81555904	-	AluSx	SINE	Alu	chr17:81555614-81555904_AluSx
TRINITY_GG_322717_c0_g1_i1	pre	post	-1.79647	5.33993	9.86299	0.00168636	0.668646	chr6	100635250	100635712	+	L1MA9	LINE	L1	chr6:100635251-100635712_L1MA9	X
TRINITY_GG_335094_c0_g1_i1	pre	post	-1.79647	5.33993	9.86299	0.00168636	0.668646	chr20	4828270	4828583	+	AluSx	SINE	Alu	chr20:4828271-4828583_AluSx	X
TRINITY_GG_427474_c0_g1_i1	pre	post	-1.79647	5.33993	9.86299	0.00168636	0.668646	chr6	8418011	8418245	-	MIRb	SINE	MIR	chr6:8418012-8418245_MIRb
TRINITY_GG_51905_c0_g1_i1	pre	post	-1.79647	5.33993	9.86299	0.00168636	0.668646	chr2	86768442	86768810	-	LTR16	LTR	ERVL	chr2:86768443-86768810_LTR16	X
TRINITY_GG_539286_c0_g1_i1	pre	post	-1.79647	5.33993	9.86299	0.00168636	0.668646	chr12	28440437	28440776	+	L1ME2z	LINE	L1	chr12:28440438-28440776_L1ME2z	X
TRINITY_GG_682103_c1_g1_i1	pre	post	-1.79647	5.33993	9.86299	0.00168636	0.668646	chr10	73205890	73206708	+	MSTA-int	LTR	ERVL-MaLR	chr10:73205891-73206708_MSTA-int
TRINITY_GG_734689_c0_g1_i1	pre	post	-1.79647	5.33993	9.86299	0.00168636	0.668646	chr14	74833266	74833551	-	AluSx1	SINE	Alu	chr14:74833267-74833551_AluSx1	X
TRINITY_GG_671291_c0_g1_i1	pre	post	-1.79304	5.39437	9.19898	0.00242149	0.668646	chr3	11202597	11203364	-	L1MC1	LINE	L1	chr3:11202598-11203364_L1MC1	X
TRINITY_GG_257822_c0_g1_i1	pre	post	-1.79117	5.39437	9.22525	0.002387	0.668646	chr1	183585343	183585638	+	AluSg	SINE	Alu	chr1:183585344-183585638_AluSg
TRINITY_GG_228597_c0_g1_i1	pre	post	-1.78239	5.39437	9.11506	0.00253513	0.668646	chr5	179780983	179781271	+	AluJb	SINE	Alu	chr5:179780984-179781271_AluJb	X
TRINITY_GG_34839_c0_g1_i1	pre	post	-1.78239	5.39437	9.11506	0.00253513	0.668646	chr1	207792000	207792308	+	AluSz6	SINE	Alu	chr1:207792001-207792308_AluSz6	X
TRINITY_GG_2453_c0_g1_i1	pre	post	-1.77576	5.39437	8.94644	0.00278011	0.668646	chr20	63582659	63583406	+	L1ME2	LINE	L1	chr20:63582660-63583406_L1ME2
TRINITY_GG_493245_c0_g1_i1	pre	post	-1.77132	5.33993	9.6332	0.00191092	0.668646	chr1	38993788	38994093	+	AluSp	SINE	Alu	chr1:38993789-38994093_AluSp
TRINITY_GG_380115_c0_g1_i1	pre	post	-1.77132	5.33993	9.6332	0.00191092	0.668646	chr1	156731118	156731423	-	AluSx	SINE	Alu	chr1:156731119-156731423_AluSx
TRINITY_GG_447327_c0_g1_i1	pre	post	-1.77132	5.33993	9.6332	0.00191092	0.668646	chr21	8459324	8459553	+	AluSx1	SINE	Alu	chr21:8459325-8459553_AluSx1
TRINITY_GG_497445_c0_g1_i1	pre	post	-1.77132	5.33993	9.6332	0.00191092	0.668646	chr18	76636807	76637240	-	L1ME3E	LINE	L1	chr18:76636808-76637240_L1ME3E	X
TRINITY_GG_750854_c0_g1_i1	pre	post	-1.77132	5.33993	9.6332	0.00191092	0.668646	chr5	43047373	43047671	+	AluSz6	SINE	Alu	chr5:43047374-43047671_AluSz6	X
TRINITY_GG_182402_c0_g1_i1	pre	post	-1.77132	5.33993	9.6332	0.00191092	0.668646	chr14	34521631	34521932	-	AluSc8	SINE	Alu	chr14:34521632-34521932_AluSc8	X
TRINITY_GG_21753_c0_g1_i1	pre	post	-1.77132	5.33993	9.6332	0.00191092	0.668646	chr19	44986066	44986351	+	AluJo	SINE	Alu	chr19:44986067-44986351_AluJo
TRINITY_GG_695253_c0_g1_i1	pre	post	-1.77132	5.33993	9.6332	0.00191092	0.668646	chr17	43205594	43205897	+	AluSz6	SINE	Alu	chr17:43205595-43205897_AluSz6	X
TRINITY_GG_204629_c0_g1_i1	pre	post	-1.77088	5.35373	9.69997	0.00184271	0.668646	chr7	55451805	55453878	-	Tigger1	DNA	TcMar-Tigger	chr7:55451806-55453878_Tigger1	X
TRINITY_GG_352044_c0_g1_i1	pre	post	-1.76615	5.39437	8.86819	0.00290182	0.668646	chr12	54958345	54959830	-	L1MCa	LINE	L1	chr12:54958346-54959830_L1MCa	X
TRINITY_GG_733581_c0_g1_i1	pre	post	-1.76615	5.39437	8.86819	0.00290182	0.668646	chr12	54958345	54959830	-	L1MCa	LINE	L1	chr12:54958346-54959830_L1MCa	X
TRINITY_GG_164238_c0_g1_i1	pre	post	-1.76451	5.39437	8.89476	0.00285989	0.668646	chrX	20190870	20191695	-	L1PA7	LINE	L1	chrX:20190871-20191695_L1PA7	X
TRINITY_GG_285635_c0_g1_i1	pre	post	-1.75839	5.39437	8.77628	0.00305173	0.668646	chr5	91268654	91269423	+	MER21A	LTR	ERVL	chr5:91268655-91269423_MER21A
TRINITY_GG_690198_c0_g1_i2	pre	post	-1.74785	5.35373	9.5074	0.00204645	0.668646	chr3	122746616	122748398	+	SVA_D	Retroposon	SVA	chr3:122746617-122748398_SVA_D	X
TRINITY_GG_577301_c0_g1_i1	pre	post	-1.7454	5.33993	9.4034	0.00216584	0.668646	chr12	35099	35508	+	L1MB5	LINE	L1	chr12:35100-35508_L1MB5	X
TRINITY_GG_240901_c0_g1_i1	pre	post	-1.7454	5.33993	9.4034	0.00216584	0.668646	chr4	87365182	87365866	+	PABL_A-int	LTR	ERV1	chr4:87365183-87365866_PABL_A-int
TRINITY_GG_274753_c1_g1_i1	pre	post	-1.7454	5.33993	9.4034	0.00216584	0.668646	chr3	63835610	63836099	-	L1ME3Cz	LINE	L1	chr3:63835611-63836099_L1ME3Cz	X
TRINITY_GG_566648_c0_g1_i1	pre	post	-1.7454	5.33993	9.4034	0.00216584	0.668646	chr8	30774678	30774962	+	AluSq2	SINE	Alu	chr8:30774679-30774962_AluSq2
TRINITY_GG_80349_c5_g1_i1	pre	post	-1.7454	5.33993	9.4034	0.00216584	0.668646	chr6	159704140	159710266	+	L1PA5	LINE	L1	chr6:159704141-159710266_L1PA5	X
TRINITY_GG_88045_c0_g1_i1	pre	post	-1.7454	5.33993	9.4034	0.00216584	0.668646	chr8	126591595	126591898	+	AluSx	SINE	Alu	chr8:126591596-126591898_AluSx
TRINITY_GG_179797_c0_g1_i1	pre	post	-1.74153	5.35373	9.45173	0.0021095	0.668646	chr16	19903	21270	-	L1P1	LINE	L1	chr16:19904-21270_L1P1	X
TRINITY_GG_744762_c0_g1_i1	pre	post	-1.7379	5.65071	13.4562	0.0002442	0.668646	chr4	165848	171989	-	L1PA4	LINE	L1	chr4:165849-171989_L1PA4	X
TRINITY_GG_80127_c0_g1_i1	pre	post	-1.73248	5.39437	8.41261	0.00372627	0.668646	chr19	49953047	49955205	+	HERV3-int	LTR	ERV1	chr19:49953048-49955205_HERV3-int	X
TRINITY_GG_246994_c0_g1_i1	pre	post	-1.7292	5.44684	9.3408	0.00224107	0.668646	chr8	108500299	108506445	-	L1PA4	LINE	L1	chr8:108500300-108506445_L1PA4	X
TRINITY_GG_599932_c2_g1_i1	pre	post	-1.7269	5.33993	9.24705	0.00235875	0.668646	chr17	16094545	16096321	+	SVA_D	Retroposon	SVA	chr17:16094546-16096321_SVA_D	X
TRINITY_GG_168222_c0_g1_i1	pre	post	-1.7266	5.49747	10.3343	0.00130583	0.668646	chr10	88977487	88978396	+	L1PA2	LINE	L1	chr10:88977488-88978396_L1PA2
TRINITY_GG_35292_c0_g1_i1	pre	post	-1.71866	5.33993	9.1736	0.00245531	0.668646	chr8	12594601	12594926	+	L1MA8	LINE	L1	chr8:12594602-12594926_L1MA8	X
TRINITY_GG_612623_c1_g1_i1	pre	post	-1.71866	5.33993	9.1736	0.00245531	0.668646	chr15	64113872	64114756	-	L2	LINE	L2	chr15:64113873-64114756_L2	X
TRINITY_GG_642484_c0_g1_i1	pre	post	-1.71866	5.33993	9.1736	0.00245531	0.668646	chr11	61988536	61991425	+	L1PA10	LINE	L1	chr11:61988537-61991425_L1PA10	X
TRINITY_GG_79980_c1_g1_i1	pre	post	-1.71866	5.33993	9.1736	0.00245531	0.668646	chr9	39450198	39451665	+	L1M5	LINE	L1	chr9:39450199-39451665_L1M5	X
TRINITY_GG_89508_c0_g1_i1	pre	post	-1.71866	5.33993	9.1736	0.00245531	0.668646	chr12	94348245	94349005	+	HSMAR1	DNA	TcMar-Mariner	chr12:94348246-94349005_HSMAR1
TRINITY_GG_137335_c0_g1_i1	pre	post	-1.71273	5.39437	8.28931	0.00398791	0.668646	chrX	75326407	75329359	+	HERVK9-int	LTR	ERVK	chrX:75326408-75329359_HERVK9-int	X
TRINITY_GG_593995_c0_g1_i1	pre	post	-1.71273	5.39437	8.28931	0.00398791	0.668646	chr4	154284	155826	+	THE1B-int	LTR	ERVL-MaLR	chr4:154285-155826_THE1B-int	X
TRINITY_GG_673569_c0_g1_i1	pre	post	-1.69962	5.33993	9.01725	0.00267443	0.668646	chr4	165073131	165074121	+	LTR5B	LTR	ERVK	chr4:165073132-165074121_LTR5B	X
TRINITY_GG_253717_c0_g1_i1	pre	post	-1.69962	5.33993	9.01725	0.00267443	0.668646	chr4	121983501	121983725	-	MER30	DNA	hAT-Charlie	chr4:121983502-121983725_MER30
TRINITY_GG_756449_c0_g1_i1	pre	post	-1.69154	5.38095	8.08022	0.00447511	0.668646	chr16	5081939	5082229	-	AluSq2	SINE	Alu	chr16:5081940-5082229_AluSq2
TRINITY_GG_58902_c0_g1_i1	pre	post	-1.69105	5.33993	8.9438	0.00278413	0.668646	chr18	13534677	13537246	-	L1ME1	LINE	L1	chr18:13534678-13537246_L1ME1	X
TRINITY_GG_351261_c0_g1_i1	pre	post	-1.67974	5.38095	7.94993	0.00480892	0.668646	chr19	51528700	51529025	+	AluSc	SINE	Alu	chr19:51528701-51529025_AluSc
TRINITY_GG_718597_c1_g1_i1	pre	post	-1.67894	5.38095	7.98344	0.00472071	0.668646	chr11	9955702	9956561	-	L1ME3D	LINE	L1	chr11:9955703-9956561_L1ME3D	X
TRINITY_GG_11190_c0_g1_i1	pre	post	-1.67894	5.38095	7.98344	0.00472071	0.668646	chr6	46709736	46710092	-	L2c	LINE	L2	chr6:46709737-46710092_L2c
TRINITY_GG_655162_c0_g1_i1	pre	post	-1.67894	5.38095	7.98344	0.00472071	0.668646	chr1	70372618	70373037	+	HERVH-int	LTR	ERV1	chr1:70372619-70373037_HERVH-int	X
TRINITY_GG_435701_c0_g1_i1	pre	post	-1.67538	5.4339	8.65207	0.0032669	0.668646	chr5	94143704	94146049	+	L1MA1	LINE	L1	chr5:94143705-94146049_L1MA1	X
TRINITY_GG_228846_c0_g1_i1	pre	post	-1.67327	5.4339	8.63836	0.00329158	0.668646	chr11	6177497	6177941	+	L1ME2	LINE	L1	chr11:6177498-6177941_L1ME2	X
TRINITY_GG_728614_c0_g1_i1	pre	post	-1.67327	5.4339	8.63836	0.00329158	0.668646	chr19	17833570	17833880	+	AluSz6	SINE	Alu	chr19:17833571-17833880_AluSz6	X
TRINITY_GG_372515_c0_g1_i1	pre	post	-1.67286	5.4339	8.63661	0.00329473	0.668646	chr1	149847527	149847824	+	AluSq	SINE	Alu	chr1:149847528-149847824_AluSq	X
TRINITY_GG_302115_c0_g1_i1	pre	post	-1.67142	5.33993	8.78746	0.00303309	0.668646	chr12	121436632	121437665	+	L1MEj	LINE	L1	chr12:121436633-121437665_L1MEj	X
TRINITY_GG_310049_c0_g1_i1	pre	post	-1.67142	5.33993	8.78746	0.00303309	0.668646	chr11	6179151	6180448	+	L1P1	LINE	L1	chr11:6179152-6180448_L1P1	X
TRINITY_GG_642325_c0_g1_i1	pre	post	-1.66776	5.38095	7.81969	0.00516801	0.668646	chr1	28244295	28244603	-	AluSx1	SINE	Alu	chr1:28244296-28244603_AluSx1
TRINITY_GG_717714_c1_g1_i1	pre	post	-1.66776	5.38095	7.81969	0.00516801	0.668646	chr18	79539474	79540638	-	L1MB7	LINE	L1	chr18:79539475-79540638_L1MB7
TRINITY_GG_755874_c0_g1_i1	pre	post	-1.66776	5.38095	7.81969	0.00516801	0.668646	chr22	24404031	24404719	+	L2	LINE	L2	chr22:24404032-24404719_L2	X
TRINITY_GG_109929_c0_g1_i1	pre	post	-1.6677	5.4339	8.59722	0.00336676	0.668646	chr9	121324975	121325223	+	MIR	SINE	MIR	chr9:121324976-121325223_MIR	X
TRINITY_GG_337097_c0_g1_i1	pre	post	-1.66711	5.38095	7.85338	0.00507257	0.668646	chr5	154303059	154305021	+	L1MEc	LINE	L1	chr5:154303060-154305021_L1MEc	X
TRINITY_GG_511492_c0_g1_i1	pre	post	-1.66711	5.38095	7.85338	0.00507257	0.668646	chr7	100169022	100169322	+	AluSq2	SINE	Alu	chr7:100169023-100169322_AluSq2	X
TRINITY_GG_734968_c0_g1_i1	pre	post	-1.66552	5.33993	8.74727	0.00310065	0.668646	chr13	20038262	20039473	-	L1PA13	LINE	L1	chr13:20038263-20039473_L1PA13	X
TRINITY_GG_495292_c0_g1_i1	pre	post	-1.66254	5.4339	8.52818	0.00349688	0.668646	chr13	112677924	112679093	-	SVA_B	Retroposon	SVA	chr13:112677925-112679093_SVA_B
TRINITY_GG_200028_c0_g1_i1	pre	post	-1.65588	5.35373	8.77192	0.00305903	0.668646	chr1	92388402	92394485	+	L1PA7	LINE	L1	chr1:92388403-92394485_L1PA7	X
TRINITY_GG_469934_c0_g1_i1	pre	post	-1.65559	5.38095	7.68949	0.00555434	0.668646	chr7	143803550	143804045	-	L1ME5	LINE	L1	chr7:143803551-143804045_L1ME5	X
TRINITY_GG_478905_c0_g1_i1	pre	post	-1.6551	5.38095	7.72337	0.00545104	0.668646	chr3	44737231	44737542	+	AluSx1	SINE	Alu	chr3:44737232-44737542_AluSx1	X
TRINITY_GG_89224_c0_g1_i1	pre	post	-1.6551	5.38095	7.72337	0.00545104	0.668646	chr10	6448785	6454084	+	L1PA3	LINE	L1	chr10:6448786-6454084_L1PA3	X
TRINITY_GG_240145_c0_g1_i1	pre	post	-1.65137	5.33993	8.63111	0.0033047	0.668646	chr4	169542027	169544599	-	L1PA7	LINE	L1	chr4:169542028-169544599_L1PA7	X
TRINITY_GG_40593_c0_g1_i1	pre	post	-1.65137	5.33993	8.63111	0.0033047	0.668646	chr6	30524484	30526974	+	L1PA6	LINE	L1	chr6:30524485-30526974_L1PA6	X
TRINITY_GG_178439_c0_g1_i1	pre	post	-1.64425	5.38095	7.54343	0.00602294	0.668646	chr9	66924760	66925368	+	L1MEc	LINE	L1	chr9:66924761-66925368_L1MEc
TRINITY_GG_260149_c1_g1_i1	pre	post	-1.63803	5.35373	8.64588	0.00327802	0.668646	chr12	10564499	10566679	-	L1PA7	LINE	L1	chr12:10564500-10566679_L1PA7	X
TRINITY_GG_325796_c0_g1_i1	pre	post	-1.63285	5.38095	7.48907	0.00620746	0.668646	chr9	41360996	41361555	+	L1ME3B	LINE	L1	chr9:41360997-41361555_L1ME3B	X
TRINITY_GG_633318_c0_g1_i1	pre	post	-1.63049	5.38095	7.4635	0.00629624	0.668646	chr21	14515267	14516340	+	L1MB7	LINE	L1	chr21:14515268-14516340_L1MB7	X
TRINITY_GG_160051_c0_g1_i1	pre	post	-1.62688	5.32599	8.31125	0.00394002	0.668646	chr21	38283479	38283851	-	L1ME4a	LINE	L1	chr21:38283480-38283851_L1ME4a
TRINITY_GG_165525_c0_g1_i1	pre	post	-1.62688	5.32599	8.31125	0.00394002	0.668646	chr9	105533416	105533720	-	AluSg	SINE	Alu	chr9:105533417-105533720_AluSg	X
TRINITY_GG_211317_c0_g1_i1	pre	post	-1.62688	5.32599	8.31125	0.00394002	0.668646	chr12	118356630	118356929	+	AluJr	SINE	Alu	chr12:118356631-118356929_AluJr
TRINITY_GG_335817_c0_g1_i1	pre	post	-1.62688	5.32599	8.31125	0.00394002	0.668646	chr5	14500609	14500913	+	AluJb	SINE	Alu	chr5:14500610-14500913_AluJb	X
TRINITY_GG_386208_c0_g1_i1	pre	post	-1.62688	5.32599	8.31125	0.00394002	0.668646	chr19	40762212	40762516	-	AluSx1	SINE	Alu	chr19:40762213-40762516_AluSx1
TRINITY_GG_420792_c0_g1_i1	pre	post	-1.62688	5.32599	8.31125	0.00394002	0.668646	chr9	96731918	96732223	-	AluSx	SINE	Alu	chr9:96731919-96732223_AluSx	X
TRINITY_GG_471163_c0_g1_i1	pre	post	-1.62688	5.32599	8.31125	0.00394002	0.668646	chr9	22086955	22087506	+	MLT1L	LTR	ERVL-MaLR	chr9:22086956-22087506_MLT1L
TRINITY_GG_56837_c0_g1_i1	pre	post	-1.62688	5.32599	8.31125	0.00394002	0.668646	chr21	15873104	15873420	-	AluJr	SINE	Alu	chr21:15873105-15873420_AluJr
TRINITY_GG_636649_c0_g1_i1	pre	post	-1.62688	5.32599	8.31125	0.00394002	0.668646	chr2	69656998	69657292	-	AluSg4	SINE	Alu	chr2:69656999-69657292_AluSg4	X
TRINITY_GG_642556_c0_g1_i1	pre	post	-1.62688	5.32599	8.31125	0.00394002	0.668646	chr1	78623488	78623954	-	MLT2B3	LTR	ERVL	chr1:78623489-78623954_MLT2B3	X
TRINITY_GG_652237_c0_g1_i1	pre	post	-1.62688	5.32599	8.31125	0.00394002	0.668646	chr7	107569226	107570201	-	L1MB2	LINE	L1	chr7:107569227-107570201_L1MB2	X
TRINITY_GG_103875_c0_g1_i1	pre	post	-1.62688	5.32599	8.31125	0.00394002	0.668646	chr3	69233964	69234262	+	AluSz	SINE	Alu	chr3:69233965-69234262_AluSz	X
TRINITY_GG_105088_c0_g1_i1	pre	post	-1.62688	5.32599	8.31125	0.00394002	0.668646	chr8	144750011	144750846	-	L1MC1	LINE	L1	chr8:144750012-144750846_L1MC1	X
TRINITY_GG_165302_c0_g1_i1	pre	post	-1.62688	5.32599	8.31125	0.00394002	0.668646	chr10	101692473	101692768	+	AluSp	SINE	Alu	chr10:101692474-101692768_AluSp
TRINITY_GG_210913_c0_g1_i1	pre	post	-1.62688	5.32599	8.31125	0.00394002	0.668646	chr3	49064734	49065037	+	AluSx	SINE	Alu	chr3:49064735-49065037_AluSx	X
TRINITY_GG_2350_c0_g1_i1	pre	post	-1.62688	5.32599	8.31125	0.00394002	0.668646	chr19	57461105	57461790	+	L1M2	LINE	L1	chr19:57461106-57461790_L1M2	X
TRINITY_GG_256755_c1_g1_i1	pre	post	-1.62688	5.32599	8.31125	0.00394002	0.668646	chr2	54085051	54085696	+	MER6A	DNA	TcMar-Tigger	chr2:54085052-54085696_MER6A	X
TRINITY_GG_280457_c0_g1_i1	pre	post	-1.62688	5.32599	8.31125	0.00394002	0.668646	chr21	33289296	33289633	-	ERV3-16A3_I-int	LTR	ERVL	chr21:33289297-33289633_ERV3-16A3_I-int
TRINITY_GG_283619_c0_g1_i1	pre	post	-1.62688	5.32599	8.31125	0.00394002	0.668646	chr3	48281638	48281932	+	AluSx1	SINE	Alu	chr3:48281639-48281932_AluSx1	X
TRINITY_GG_290471_c0_g1_i1	pre	post	-1.62688	5.32599	8.31125	0.00394002	0.668646	chrX	120571686	120571964	+	MER8	DNA	TcMar-Tigger	chrX:120571687-120571964_MER8
TRINITY_GG_311003_c0_g1_i1	pre	post	-1.62688	5.32599	8.31125	0.00394002	0.668646	chr2	130165138	130165447	+	AluSp	SINE	Alu	chr2:130165139-130165447_AluSp
TRINITY_GG_415359_c0_g1_i1	pre	post	-1.62688	5.32599	8.31125	0.00394002	0.668646	chr2	161227395	161227635	+	MIR	SINE	MIR	chr2:161227396-161227635_MIR	X
TRINITY_GG_448258_c0_g1_i1	pre	post	-1.62688	5.32599	8.31125	0.00394002	0.668646	chr4	141476958	141479113	-	L1MA4	LINE	L1	chr4:141476959-141479113_L1MA4
TRINITY_GG_517144_c0_g1_i1	pre	post	-1.62688	5.32599	8.31125	0.00394002	0.668646	chr15	45679421	45679636	+	AluSg7	SINE	Alu	chr15:45679422-45679636_AluSg7
TRINITY_GG_532876_c0_g1_i1	pre	post	-1.62688	5.32599	8.31125	0.00394002	0.668646	chr2	24515220	24515537	-	AluJb	SINE	Alu	chr2:24515221-24515537_AluJb
TRINITY_GG_560353_c0_g1_i1	pre	post	-1.62688	5.32599	8.31125	0.00394002	0.668646	chr1	92465884	92466159	+	MLT2B4	LTR	ERVL	chr1:92465885-92466159_MLT2B4
TRINITY_GG_564706_c0_g1_i1	pre	post	-1.62688	5.32599	8.31125	0.00394002	0.668646	chr12	51119910	51120204	+	AluSx	SINE	Alu	chr12:51119911-51120204_AluSx
TRINITY_GG_651338_c0_g1_i1	pre	post	-1.62688	5.32599	8.31125	0.00394002	0.668646	chr1	204414282	204414630	+	L2c	LINE	L2	chr1:204414283-204414630_L2c	X
TRINITY_GG_701145_c0_g1_i1	pre	post	-1.62688	5.32599	8.31125	0.00394002	0.668646	chr4	112603940	112604235	+	AluSz	SINE	Alu	chr4:112603941-112604235_AluSz
TRINITY_GG_714337_c0_g1_i1	pre	post	-1.62688	5.32599	8.31125	0.00394002	0.668646	chr15	41832961	41833231	-	L2a	LINE	L2	chr15:41832962-41833231_L2a	X
TRINITY_GG_402362_c0_g1_i1	pre	post	-1.62031	5.38095	7.3592	0.00667203	0.668646	chr9	77408305	77411381	+	L1PA4	LINE	L1	chr9:77408306-77411381_L1PA4	X
TRINITY_GG_438100_c0_g1_i1	pre	post	-1.61227	5.35373	8.45331	0.0036438	0.668646	chr17	16781277	16783989	-	L1PA11	LINE	L1	chr17:16781278-16783989_L1PA11	X
TRINITY_GG_320823_c0_g1_i1	pre	post	-1.60936	5.4339	7.85005	0.00508192	0.668646	chr5	168642650	168644432	-	SVA_F	Retroposon	SVA	chr5:168642651-168644432_SVA_F
TRINITY_GG_452908_c1_g1_i1	pre	post	-1.60756	5.38095	7.22939	0.00717196	0.668646	chr3	11488672	11492490	-	L1HS	LINE	L1	chr3:11488673-11492490_L1HS	X
TRINITY_GG_259748_c0_g1_i1	pre	post	-1.60604	5.33993	8.28768	0.0039915	0.668646	chr10	103129261	103130573	+	SVA_F	Retroposon	SVA	chr10:103129262-103130573_SVA_F	X
TRINITY_GG_513989_c0_g1_i1	pre	post	-1.60604	5.33993	8.28768	0.0039915	0.668646	chr9	62508022	62508639	+	Tigger6a	DNA	TcMar-Tigger	chr9:62508023-62508639_Tigger6a	X
TRINITY_GG_648146_c0_g1_i1	pre	post	-1.59706	5.38095	7.12518	0.00760088	0.668646	chr12	111904368	111907491	+	L1MA2	LINE	L1	chr12:111904369-111907491_L1MA2	X
TRINITY_GG_673060_c0_g1_i1	pre	post	-1.59205	5.42085	7.62525	0.00575566	0.668646	chr12	49875	50385	+	L2b	LINE	L2	chr12:49876-50385_L2b	X
TRINITY_GG_60991_c0_g1_i1	pre	post	-1.59072	5.32599	8.03649	0.00458443	0.668646	chr2	171067613	171067986	-	L1PA7	LINE	L1	chr2:171067614-171067986_L1PA7
TRINITY_GG_730856_c0_g1_i1	pre	post	-1.59072	5.32599	8.03649	0.00458443	0.668646	chr14	34565683	34565987	-	AluY	SINE	Alu	chr14:34565684-34565987_AluY	X
TRINITY_GG_758385_c0_g1_i1	pre	post	-1.59072	5.32599	8.03649	0.00458443	0.668646	chr3	39680004	39681064	-	L1PA11	LINE	L1	chr3:39680005-39681064_L1PA11
TRINITY_GG_75911_c0_g1_i1	pre	post	-1.59072	5.32599	8.03649	0.00458443	0.668646	chr12	30260829	30262606	+	L1MA2	LINE	L1	chr12:30260830-30262606_L1MA2
TRINITY_GG_122950_c0_g1_i1	pre	post	-1.59072	5.32599	8.03649	0.00458443	0.668646	chr21	44308559	44308861	-	AluSx1	SINE	Alu	chr21:44308560-44308861_AluSx1	X
TRINITY_GG_285680_c0_g1_i1	pre	post	-1.59072	5.32599	8.03649	0.00458443	0.668646	chr12	51050232	51050520	-	AluSg	SINE	Alu	chr12:51050233-51050520_AluSg
TRINITY_GG_299245_c0_g1_i1	pre	post	-1.59072	5.32599	8.03649	0.00458443	0.668646	chr12	101408536	101408835	+	AluSc8	SINE	Alu	chr12:101408537-101408835_AluSc8	X
TRINITY_GG_313951_c0_g1_i1	pre	post	-1.59072	5.32599	8.03649	0.00458443	0.668646	chr12	121135720	121136024	+	AluSx1	SINE	Alu	chr12:121135721-121136024_AluSx1	X
TRINITY_GG_371902_c3_g1_i1	pre	post	-1.59072	5.32599	8.03649	0.00458443	0.668646	chr6	31232837	31235570	-	HERVK9-int	LTR	ERVK	chr6:31232838-31235570_HERVK9-int
TRINITY_GG_462012_c0_g1_i1	pre	post	-1.59072	5.32599	8.03649	0.00458443	0.668646	chr22	50804199	50804755	-	MER34C_	LTR	ERV1	chr22:50804200-50804755_MER34C_	X
TRINITY_GG_471414_c0_g1_i1	pre	post	-1.59072	5.32599	8.03649	0.00458443	0.668646	chr10	15770084	15771072	+	L1ME3	LINE	L1	chr10:15770085-15771072_L1ME3	X
TRINITY_GG_471887_c0_g1_i1	pre	post	-1.59072	5.32599	8.03649	0.00458443	0.668646	chr16	4457941	4458235	+	AluSx	SINE	Alu	chr16:4457942-4458235_AluSx
TRINITY_GG_492015_c0_g1_i1	pre	post	-1.59072	5.32599	8.03649	0.00458443	0.668646	chr12	70285554	70286207	+	HAL1M8	LINE	L1	chr12:70285555-70286207_HAL1M8	X
TRINITY_GG_589337_c0_g1_i1	pre	post	-1.59072	5.32599	8.03649	0.00458443	0.668646	chr19	6028792	6029091	+	AluSz	SINE	Alu	chr19:6028793-6029091_AluSz
TRINITY_GG_611360_c0_g1_i1	pre	post	-1.59072	5.32599	8.03649	0.00458443	0.668646	chr21	25594239	25594546	-	AluJo	SINE	Alu	chr21:25594240-25594546_AluJo
TRINITY_GG_644819_c0_g1_i1	pre	post	-1.59072	5.32599	8.03649	0.00458443	0.668646	chr14	92654032	92654344	+	AluSz	SINE	Alu	chr14:92654033-92654344_AluSz
TRINITY_GG_663307_c0_g1_i1	pre	post	-1.59072	5.32599	8.03649	0.00458443	0.668646	chr17	39993000	39993378	-	MLT1B	LTR	ERVL-MaLR	chr17:39993001-39993378_MLT1B	X
TRINITY_GG_721560_c0_g1_i1	pre	post	-1.59072	5.32599	8.03649	0.00458443	0.668646	chr4	47901899	47902212	+	AluSx1	SINE	Alu	chr4:47901900-47902212_AluSx1
TRINITY_GG_727123_c0_g1_i1	pre	post	-1.59072	5.32599	8.03649	0.00458443	0.668646	chrX	134382972	134383253	+	AluJr	SINE	Alu	chrX:134382973-134383253_AluJr
TRINITY_GG_738279_c0_g1_i1	pre	post	-1.59072	5.32599	8.03649	0.00458443	0.668646	chr19	16159936	16160244	-	AluSx	SINE	Alu	chr19:16159937-16160244_AluSx
TRINITY_GG_7952_c0_g1_i1	pre	post	-1.59072	5.32599	8.03649	0.00458443	0.668646	chr8	101168691	101169157	+	L3	LINE	CR1	chr8:101168692-101169157_L3	X
TRINITY_GG_8224_c0_g1_i1	pre	post	-1.59072	5.32599	8.03649	0.00458443	0.668646	chr17	14231547	14232252	-	L1MDa	LINE	L1	chr17:14231548-14232252_L1MDa	X
TRINITY_GG_136538_c0_g1_i1	pre	post	-1.59072	5.32599	8.03649	0.00458443	0.668646	chr8	111495724	111496994	+	L1PA7	LINE	L1	chr8:111495725-111496994_L1PA7
TRINITY_GG_292986_c0_g1_i1	pre	post	-1.59072	5.32599	8.03649	0.00458443	0.668646	chr10	6177513	6177822	-	AluSq2	SINE	Alu	chr10:6177514-6177822_AluSq2
TRINITY_GG_451755_c0_g1_i1	pre	post	-1.59072	5.32599	8.03649	0.00458443	0.668646	chr19	10787484	10787771	+	AluYc	SINE	Alu	chr19:10787485-10787771_AluYc	X
TRINITY_GG_494308_c0_g1_i1	pre	post	-1.59072	5.32599	8.03649	0.00458443	0.668646	chr11	110443744	110444317	-	L1P4	LINE	L1	chr11:110443745-110444317_L1P4	X
TRINITY_GG_506349_c0_g1_i1	pre	post	-1.59072	5.32599	8.03649	0.00458443	0.668646	chr13	97602891	97606405	+	L1PA6	LINE	L1	chr13:97602892-97606405_L1PA6
TRINITY_GG_669192_c0_g1_i1	pre	post	-1.59072	5.32599	8.03649	0.00458443	0.668646	chr17	51181463	51181653	+	AluJo	SINE	Alu	chr17:51181464-51181653_AluJo
TRINITY_GG_672783_c0_g1_i1	pre	post	-1.59072	5.32599	8.03649	0.00458443	0.668646	chr12	31971924	31972324	+	MER21B	LTR	ERVL	chr12:31971925-31972324_MER21B	X
TRINITY_GG_712050_c0_g1_i1	pre	post	-1.58979	5.42085	7.64757	0.00568488	0.668646	chr6	154268461	154269148	+	L2c	LINE	L2	chr6:154268462-154269148_L2c
TRINITY_GG_9007_c0_g1_i1	pre	post	-1.58574	5.82931	15.596	7.84e-05	0.631585	chr5	70080498	70083356	-	L1PA3	LINE	L1	chr5:70080499-70083356_L1PA3	X
TRINITY_GG_512142_c0_g1_i1	pre	post	-1.58455	5.33993	8.13133	0.00435068	0.668646	chr4	37574463	37578780	-	L1MA3	LINE	L1	chr4:37574464-37578780_L1MA3	X
TRINITY_GG_57194_c0_g1_i1	pre	post	-1.58455	5.33993	8.13133	0.00435068	0.668646	chrY	22288842	22289462	+	L1PA2	LINE	L1	chrY:22288843-22289462_L1PA2	X
TRINITY_GG_634108_c0_g1_i1	pre	post	-1.58455	5.33993	8.13133	0.00435068	0.668646	chr22	19947257	19948243	-	LTR13	LTR	ERVK	chr22:19947258-19948243_LTR13	X
TRINITY_GG_285227_c0_g1_i1	pre	post	-1.5833	5.42085	7.60179	0.00583105	0.668646	chr16	20921995	20922289	-	AluSz	SINE	Alu	chr16:20921996-20922289_AluSz
TRINITY_GG_283454_c0_g1_i1	pre	post	-1.5832	5.42085	7.56804	0.00594123	0.668646	chr5	55265989	55266295	-	AluSg7	SINE	Alu	chr5:55265990-55266295_AluSg7	X
TRINITY_GG_55940_c0_g1_i1	pre	post	-1.58038	5.78923	14.7829	0.000120623	0.668646	chr10	45511415	45513240	+	SVA_D	Retroposon	SVA	chr10:45511416-45513240_SVA_D	X
TRINITY_GG_692008_c0_g1_i1	pre	post	-1.57957	5.47238	8.43583	0.00367898	0.668646	chr2	119365842	119366263	+	L2a	LINE	L2	chr2:119365843-119366263_L2a	X
TRINITY_GG_232015_c0_g1_i1	pre	post	-1.57738	5.42085	7.55848	0.00597283	0.668646	chr17	30522804	30524227	+	SVA_D	Retroposon	SVA	chr17:30522805-30524227_SVA_D	X
TRINITY_GG_513632_c0_g1_i1	pre	post	-1.5767	5.42085	7.52238	0.00609372	0.668646	chr17	74540589	74541302	+	ERVL-B4-int	LTR	ERVL	chr17:74540590-74541302_ERVL-B4-int	X
TRINITY_GG_402017_c0_g1_i1	pre	post	-1.57096	5.36741	6.86677	0.00878132	0.668646	chr11	18406733	18407027	+	AluSx	SINE	Alu	chr11:18406734-18407027_AluSx
TRINITY_GG_501942_c0_g1_i1	pre	post	-1.57096	5.36741	6.86677	0.00878132	0.668646	chr6	111360470	111360776	-	AluJr	SINE	Alu	chr6:111360471-111360776_AluJr	X
TRINITY_GG_471754_c0_g1_i1	pre	post	-1.57096	5.36741	6.86677	0.00878132	0.668646	chr19	54608790	54609281	+	L1PBa	LINE	L1	chr19:54608791-54609281_L1PBa
TRINITY_GG_142668_c0_g1_i1	pre	post	-1.56755	5.36741	6.81291	0.0090501	0.668646	chr14	22950418	22950881	+	L1ME4a	LINE	L1	chr14:22950419-22950881_L1ME4a	X
TRINITY_GG_449091_c0_g1_i1	pre	post	-1.56755	5.36741	6.81291	0.0090501	0.668646	chr7	66158796	66159099	+	AluYk4	SINE	Alu	chr7:66158797-66159099_AluYk4	X
TRINITY_GG_553065_c0_g1_i1	pre	post	-1.5641	5.42085	7.39994	0.00652259	0.668646	chr6	83990898	83991192	-	AluSx1	SINE	Alu	chr6:83990899-83991192_AluSx1
TRINITY_GG_674818_c0_g1_i1	pre	post	-1.5641	5.42085	7.39994	0.00652259	0.668646	chr16	4621074	4621384	+	AluSx	SINE	Alu	chr16:4621075-4621384_AluSx	X
TRINITY_GG_598452_c0_g1_i1	pre	post	-1.56404	5.38095	6.80592	0.00908563	0.668646	chr5	32208525	32209655	+	SVA_F	Retroposon	SVA	chr5:32208526-32209655_SVA_F
TRINITY_GG_669549_c0_g1_i1	pre	post	-1.55723	5.47238	7.99356	0.00469439	0.668646	chr4	69742596	69744525	-	MER52D	LTR	ERV1	chr4:69742597-69744525_MER52D
TRINITY_GG_154937_c0_g1_i1	pre	post	-1.55611	5.36741	6.75491	0.00934903	0.668646	chr18	35995252	35995567	-	AluSp	SINE	Alu	chr18:35995253-35995567_AluSp	X
TRINITY_GG_347371_c0_g1_i1	pre	post	-1.55611	5.36741	6.75491	0.00934903	0.668646	chr3	43636476	43636876	-	MamRep4096	DNA	hAT-Tip100	chr3:43636477-43636876_MamRep4096
TRINITY_GG_599411_c0_g1_i1	pre	post	-1.55611	5.36741	6.75491	0.00934903	0.668646	chr12	11175704	11176056	+	MLT1A0	LTR	ERVL-MaLR	chr12:11175705-11176056_MLT1A0	X
TRINITY_GG_15721_c0_g1_i2	pre	post	-1.55611	5.36741	6.75491	0.00934903	0.668646	chr12	48915110	48916626	-	SVA_D	Retroposon	SVA	chr12:48915111-48916626_SVA_D	X
TRINITY_GG_380269_c0_g1_i1	pre	post	-1.55611	5.36741	6.75491	0.00934903	0.668646	chr19	54887634	54887924	+	AluSp	SINE	Alu	chr19:54887635-54887924_AluSp
TRINITY_GG_394352_c0_g1_i1	pre	post	-1.55611	5.36741	6.75491	0.00934903	0.668646	chr12	48915110	48916626	-	SVA_D	Retroposon	SVA	chr12:48915111-48916626_SVA_D	X
TRINITY_GG_606583_c0_g1_i1	pre	post	-1.55467	5.36741	6.71104	0.00958179	0.668646	chr17	80390392	80390697	-	AluSz6	SINE	Alu	chr17:80390393-80390697_AluSz6
TRINITY_GG_61126_c0_g1_i1	pre	post	-1.55467	5.36741	6.71104	0.00958179	0.668646	chrY	2932116	2932468	+	MLT1B	LTR	ERVL-MaLR	chrY:2932117-2932468_MLT1B
TRINITY_GG_264687_c0_g1_i1	pre	post	-1.55467	5.36741	6.71104	0.00958179	0.668646	chr5	179881175	179881496	+	L2a	LINE	L2	chr5:179881176-179881496_L2a	X
TRINITY_GG_63794_c1_g1_i1	pre	post	-1.55467	5.36741	6.71104	0.00958179	0.668646	chr1	59785793	59787317	-	THE1B-int	LTR	ERVL-MaLR	chr1:59785794-59787317_THE1B-int
TRINITY_GG_139869_c0_g1_i1	pre	post	-1.55306	5.32599	7.76172	0.0053365	0.668646	chr20	30410772	30411463	+	L1PA10	LINE	L1	chr20:30410773-30411463_L1PA10	X
TRINITY_GG_469415_c0_g1_i1	pre	post	-1.55306	5.32599	7.76172	0.0053365	0.668646	chr8	9044956	9045257	+	AluYm1	SINE	Alu	chr8:9044957-9045257_AluYm1
TRINITY_GG_113576_c0_g1_i1	pre	post	-1.55306	5.32599	7.76172	0.0053365	0.668646	chr8	140509455	140509761	-	AluSx1	SINE	Alu	chr8:140509456-140509761_AluSx1	X
TRINITY_GG_142142_c0_g1_i1	pre	post	-1.55306	5.32599	7.76172	0.0053365	0.668646	chr7	30125553	30126597	+	LTR37-int	LTR	ERV1	chr7:30125554-30126597_LTR37-int	X
TRINITY_GG_170907_c0_g1_i1	pre	post	-1.55306	5.32599	7.76172	0.0053365	0.668646	chr7	36519059	36519434	+	L2c	LINE	L2	chr7:36519060-36519434_L2c	X
TRINITY_GG_313375_c0_g1_i1	pre	post	-1.55306	5.32599	7.76172	0.0053365	0.668646	chr7	77510599	77511474	+	L1PA15	LINE	L1	chr7:77510600-77511474_L1PA15	X
TRINITY_GG_34537_c0_g1_i1	pre	post	-1.55306	5.32599	7.76172	0.0053365	0.668646	chr1	62156246	62156539	+	AluSx1	SINE	Alu	chr1:62156247-62156539_AluSx1
TRINITY_GG_564760_c3_g1_i1	pre	post	-1.55306	5.32599	7.76172	0.0053365	0.668646	chr8	8964962	8967087	-	L1PA4	LINE	L1	chr8:8964963-8967087_L1PA4	X
TRINITY_GG_694549_c0_g1_i1	pre	post	-1.55306	5.32599	7.76172	0.0053365	0.668646	chrX	117367758	117368101	+	L1PA16	LINE	L1	chrX:117367759-117368101_L1PA16
TRINITY_GG_742993_c0_g1_i1	pre	post	-1.55306	5.32599	7.76172	0.0053365	0.668646	chr20	45445605	45446221	-	L2a	LINE	L2	chr20:45445606-45446221_L2a	X
TRINITY_GG_187558_c0_g1_i1	pre	post	-1.55306	5.32599	7.76172	0.0053365	0.668646	chr6	90247230	90247523	-	AluJr	SINE	Alu	chr6:90247231-90247523_AluJr
TRINITY_GG_447348_c0_g1_i1	pre	post	-1.55306	5.32599	7.76172	0.0053365	0.668646	chr5	57099305	57099577	+	AluSx	SINE	Alu	chr5:57099306-57099577_AluSx
TRINITY_GG_713167_c0_g1_i1	pre	post	-1.52944	5.42085	6.95831	0.00834308	0.668646	chr1	155626665	155627633	-	LTR5_Hs	LTR	ERVK	chr1:155626666-155627633_LTR5_Hs	X
TRINITY_GG_120236_c0_g1_i1	pre	post	-1.52873	5.32599	7.59176	0.00586356	0.668646	chr4	144995939	144996586	+	L1M2a1	LINE	L1	chr4:144995940-144996586_L1M2a1	X
TRINITY_GG_394926_c0_g1_i1	pre	post	-1.52873	5.32599	7.59176	0.00586356	0.668646	chr12	101329748	101330023	+	AluJr	SINE	Alu	chr12:101329749-101330023_AluJr	X
TRINITY_GG_596939_c0_g1_i1	pre	post	-1.52873	5.32599	7.59176	0.00586356	0.668646	chr19	47488637	47488932	+	AluY	SINE	Alu	chr19:47488638-47488932_AluY	X
TRINITY_GG_620559_c0_g1_i1	pre	post	-1.52873	5.32599	7.59176	0.00586356	0.668646	chr5	21502602	21502907	+	AluYj4	SINE	Alu	chr5:21502603-21502907_AluYj4	X
TRINITY_GG_676222_c1_g1_i1	pre	post	-1.52873	5.32599	7.59176	0.00586356	0.668646	chr5	43086525	43089167	-	SVA_E	Retroposon	SVA	chr5:43086526-43089167_SVA_E	X
TRINITY_GG_209757_c0_g1_i1	pre	post	-1.52872	5.32599	7.59176	0.00586356	0.668646	chrX	130153050	130153374	+	AluY	SINE	Alu	chrX:130153051-130153374_AluY
TRINITY_GG_602748_c0_g1_i1	pre	post	-1.52872	5.32599	7.59176	0.00586356	0.668646	chr7	138267213	138267541	+	AluJb	SINE	Alu	chr7:138267214-138267541_AluJb
TRINITY_GG_617497_c0_g1_i1	pre	post	-1.52872	5.32599	7.59176	0.00586356	0.668646	chr5	117048703	117051812	-	HERVH-int	LTR	ERV1	chr5:117048704-117051812_HERVH-int
TRINITY_GG_316945_c0_g1_i1	pre	post	-1.51388	5.32599	7.48696	0.00621474	0.668646	chr12	62203122	62206180	-	L1PA8A	LINE	L1	chr12:62203123-62206180_L1PA8A	X
TRINITY_GG_328860_c0_g1_i1	pre	post	-1.51388	5.32599	7.48696	0.00621474	0.668646	chr5	181314453	181314821	-	L2b	LINE	L2	chr5:181314454-181314821_L2b	X
TRINITY_GG_425541_c0_g1_i1	pre	post	-1.51388	5.32599	7.48696	0.00621474	0.668646	chr8	12216460	12217484	-	LTR5A	LTR	ERVK	chr8:12216461-12217484_LTR5A	X
TRINITY_GG_494195_c0_g1_i1	pre	post	-1.51388	5.32599	7.48696	0.00621474	0.668646	chr11	82818360	82818939	+	LTR22	LTR	ERVK	chr11:82818361-82818939_LTR22	X
TRINITY_GG_646707_c1_g1_i1	pre	post	-1.51388	5.32599	7.48696	0.00621474	0.668646	chr19	41644888	41645877	+	SVA_F	Retroposon	SVA	chr19:41644889-41645877_SVA_F
TRINITY_GG_283255_c0_g1_i1	pre	post	3.30203	5.582	35.8508	2.13e-09	0.000909301	chr1	162806969	162811379	-	L1PA5	LINE	L1	chr1:162806970-162811379_L1PA5	X
TRINITY_GG_170139_c0_g1_i2	pre	post	3.12996	5.54638	31.0233	2.55e-08	0.00361199	chr17	35501070	35507907	+	Harlequin-int	LTR	ERV1	chr17:35501071-35507907_Harlequin-int	X
TRINITY_GG_620860_c0_g1_i1	pre	post	3.11721	5.54638	30.4734	3.38e-08	0.00361199	chr3	101692861	101698340	+	HERVK-int	LTR	ERVK	chr3:101692862-101698340_HERVK-int	X
TRINITY_GG_171884_c0_g1_i1	pre	post	1.99472	5.96141	25.9605	3.48e-07	0.0297494	chr16	21631296	21636946	-	HERV9NC-int	LTR	ERV1	chr16:21631297-21636946_HERV9NC-int	X
TRINITY_GG_249451_c3_g1_i1	pre	post	1.74009	6.09892	24.0631	9.32e-07	0.0583637	chr7	64990915	64999343	-	HERV3-int	LTR	ERV1	chr7:64990916-64999343_HERV3-int	X
TRINITY_GG_738946_c0_g1_i1	pre	post	1.89207	5.93411	22.5542	2.04e-06	0.109005	chr12	62337461	62343846	-	L1PA8	LINE	L1	chr12:62337462-62343846_L1PA8	X
TRINITY_GG_397367_c0_g1_i1	pre	post	2.61779	5.44684	20.6598	5.49e-06	0.212863	chr9	138229112	138230076	-	L1MD3	LINE	L1	chr9:138229113-138230076_L1MD3
TRINITY_GG_731450_c0_g1_i1	pre	post	2.56938	5.4339	20.0387	7.59e-06	0.269943	chr11	59177856	59178253	-	L2a	LINE	L2	chr11:59177857-59178253_L2a	X
TRINITY_GG_74462_c0_g1_i1	pre	post	2.60116	5.45966	19.8284	8.47e-06	0.271672	chr11	14594760	14600876	-	L1PA6	LINE	L1	chr11:14594761-14600876_L1PA6	X
TRINITY_GG_535332_c0_g1_i1	pre	post	2.26058	5.60527	19.7318	8.91e-06	0.271672	chr12	70201158	70202286	+	SVA_E	Retroposon	SVA	chr12:70201159-70202286_SVA_E	X
TRINITY_GG_480256_c0_g1_i1	pre	post	2.54706	5.4339	19.5322	9.89e-06	0.28149	chr13	110839828	110841304	-	L1M4	LINE	L1	chr13:110839829-110841304_L1M4
TRINITY_GG_487346_c1_g1_i1	pre	post	1.85893	5.78923	19.2596	1.14e-05	0.304391	chr8	7500000	7502767	-	HERVK-int	LTR	ERVK	chr8:7500001-7502767_HERVK-int
TRINITY_GG_568024_c1_g1_i1	pre	post	2.31504	5.54638	18.9611	1.33e-05	0.309767	chr14	71464674	71465707	-	HERVL-int	LTR	ERVL	chr14:71464675-71465707_HERVL-int	X
TRINITY_GG_554872_c1_g1_i1	pre	post	2.4377	5.49747	18.8675	1.4e-05	0.309767	chr14	71459859	71464360	-	HERVL-int	LTR	ERVL	chr14:71459860-71464360_HERVL-int	X
TRINITY_GG_434516_c0_g1_i1	pre	post	2.09069	5.62817	18.5865	1.62e-05	0.309767	chr6	142915594	142916849	+	L2b	LINE	L2	chr6:142915595-142916849_L2b	X
TRINITY_GG_64669_c0_g1_i1	pre	post	2.47758	5.42085	18.4805	1.72e-05	0.309767	chr9	85611982	85612896	+	MER21C	LTR	ERVL	chr9:85611983-85612896_MER21C	X
TRINITY_GG_592787_c0_g1_i1	pre	post	2.29504	5.54638	18.4641	1.73e-05	0.309767	chr11	5676245	5677564	+	L1PA2	LINE	L1	chr11:5676246-5677564_L1PA2	X
TRINITY_GG_581745_c0_g1_i1	pre	post	2.42584	5.49747	18.4528	1.74e-05	0.309767	chr21	25918367	25924392	+	L1PA2	LINE	L1	chr21:25918368-25924392_L1PA2	X
TRINITY_GG_167798_c0_g1_i1	pre	post	2.25778	5.5343	17.7778	2.48e-05	0.423894	chr1	198164443	198166949	-	Tigger1	DNA	TcMar-Tigger	chr1:198164444-198166949_Tigger1	X
TRINITY_GG_303234_c0_g1_i1	pre	post	2.43594	5.42085	17.6557	2.65e-05	0.429252	chr4	139166884	139168729	+	MER65-int	LTR	ERV1	chr4:139166885-139168729_MER65-int	X
TRINITY_GG_153701_c0_g1_i1	pre	post	2.38784	5.40767	17.0994	3.55e-05	0.479169	chr5	177644583	177646198	-	L1M4a1	LINE	L1	chr5:177644584-177646198_L1M4a1	X
TRINITY_GG_431154_c0_g1_i1	pre	post	2.38784	5.40767	17.0994	3.55e-05	0.479169	chr5	132404865	132405651	+	L1M4	LINE	L1	chr5:132404866-132405651_L1M4
TRINITY_GG_621552_c0_g1_i1	pre	post	2.38784	5.40767	17.0994	3.55e-05	0.479169	chr10	87918288	87919017	-	L3	LINE	CR1	chr10:87918289-87919017_L3	X
TRINITY_GG_56249_c0_g1_i1	pre	post	2.11247	5.57022	17.0755	3.59e-05	0.479169	chr7	46003323	46004562	-	L2	LINE	L2	chr7:46003324-46004562_L2
TRINITY_GG_720828_c0_g1_i1	pre	post	2.38243	5.40767	16.9996	3.74e-05	0.483605	chrX	19598274	19599047	-	Tigger1	DNA	TcMar-Tigger	chrX:19598275-19599047_Tigger1	X
TRINITY_GG_177481_c0_g1_i1	pre	post	2.37212	5.40767	16.8143	4.12e-05	0.517502	chr5	71240863	71241184	+	L2	LINE	L2	chr5:71240864-71241184_L2	X
TRINITY_GG_470449_c0_g1_i1	pre	post	2.36658	5.40767	16.7146	4.34e-05	0.52829	chr20	45008354	45010055	-	L1PA16	LINE	L1	chr20:45008355-45010055_L1PA16	X
TRINITY_GG_598677_c0_g1_i1	pre	post	2.19795	5.52213	16.6648	4.46e-05	0.52829	chr6	160051007	160051559	-	LTR48B	LTR	ERV1	chr6:160051008-160051559_LTR48B	X
TRINITY_GG_316542_c0_g1_i1	pre	post	2.361	5.40767	16.6148	4.58e-05	0.52829	chr3	14161055	14163736	+	L1MB5	LINE	L1	chr3:14161056-14163736_L1MB5	X
TRINITY_GG_147702_c0_g1_i1	pre	post	2.351	5.40767	16.4438	5.01e-05	0.536838	chr17	65039025	65039856	+	L2c	LINE	L2	chr17:65039026-65039856_L2c	X
TRINITY_GG_44554_c1_g1_i1	pre	post	2.35035	5.40767	16.4295	5.05e-05	0.536838	chr2	27869515	27872197	-	Charlie3	DNA	hAT-Charlie	chr2:27869516-27872197_Charlie3	X
TRINITY_GG_58552_c0_g1_i1	pre	post	2.18634	5.52213	16.3668	5.22e-05	0.536838	chr12	46246032	46248874	+	L1PA6	LINE	L1	chr12:46246033-46248874_L1PA6	X
TRINITY_GG_540051_c0_g1_i1	pre	post	2.27353	5.47238	15.8082	7.01e-05	0.631585	chr17	78687080	78689657	-	Charlie3	DNA	hAT-Charlie	chr17:78687081-78689657_Charlie3	X
TRINITY_GG_746947_c0_g1_i1	pre	post	2.2935	5.39437	15.7479	7.24e-05	0.631585	chr17	59734449	59734767	+	AluJr4	SINE	Alu	chr17:59734450-59734767_AluJr4
TRINITY_GG_30571_c0_g1_i1	pre	post	2.2935	5.39437	15.7479	7.24e-05	0.631585	chr9	35844896	35845295	+	L4_A_Mam	LINE	RTE-X	chr9:35844897-35845295_L4_A_Mam	X
TRINITY_GG_123341_c0_g1_i1	pre	post	2.04829	5.55835	15.7418	7.26e-05	0.631585	chr3	75443582	75444971	-	LTR12C	LTR	ERV1	chr3:75443583-75444971_LTR12C	X
TRINITY_GG_512281_c0_g1_i1	pre	post	1.7051	5.73752	15.7251	7.32e-05	0.631585	chr5	21486864	21487221	-	THE1B	LTR	ERVL-MaLR	chr5:21486865-21487221_THE1B	X
TRINITY_GG_273281_c0_g1_i1	pre	post	2.26664	5.47238	15.6602	7.58e-05	0.631585	chr5	70980581	70981156	+	L1MB4	LINE	L1	chr5:70980582-70981156_L1MB4	X
TRINITY_GG_157144_c0_g1_i1	pre	post	2.27257	5.39437	15.4066	8.67e-05	0.668646	chr11	2496520	2499174	-	L1PA8	LINE	L1	chr11:2496521-2499174_L1PA8
TRINITY_GG_647269_c0_g1_i1	pre	post	1.94925	5.59368	15.3741	8.82e-05	0.668646	chr3	41227729	41229692	-	L1PA15	LINE	L1	chr3:41227730-41229692_L1PA15	X
TRINITY_GG_39600_c1_g1_i1	pre	post	2.13627	5.50985	15.3137	9.11e-05	0.668646	chrX	57477484	57479864	-	L1PA5	LINE	L1	chrX:57477485-57479864_L1PA5	X
TRINITY_GG_699375_c0_g1_i1	pre	post	2.26019	5.39437	15.2161	9.59e-05	0.668646	chr15	51590946	51597084	+	L1PA4	LINE	L1	chr15:51590947-51597084_L1PA4	X
TRINITY_GG_480803_c2_g1_i1	pre	post	2.22486	5.45966	15.0893	0.000102543	0.668646	chr6	41243578	41247070	+	L1PA5	LINE	L1	chr6:41243579-41247070_L1PA5
TRINITY_GG_523859_c0_g1_i1	pre	post	2.25196	5.39437	15.0838	0.000102843	0.668646	chr9	83772200	83773534	+	L1MD3	LINE	L1	chr9:83772201-83773534_L1MD3	X
TRINITY_GG_200697_c0_g1_i1	pre	post	1.84339	5.62817	14.9498	0.000110408	0.668646	chr7	102551645	102551943	-	AluSq2	SINE	Alu	chr7:102551646-102551943_AluSq2	X
TRINITY_GG_467251_c0_g1_i1	pre	post	2.00137	5.54638	14.9013	0.000113286	0.668646	chr19	1964314	1964719	+	Tigger1	DNA	TcMar-Tigger	chr19:1964315-1964719_Tigger1
TRINITY_GG_591272_c0_g1_i1	pre	post	1.99599	5.54638	14.8495	0.000116439	0.668646	chr10	124924305	124924910	-	L1MB7	LINE	L1	chr10:124924306-124924910_L1MB7	X
TRINITY_GG_136154_c0_g1_i1	pre	post	1.83854	5.62817	14.7873	0.000120346	0.668646	chr5	177786198	177792316	-	L1PA5	LINE	L1	chr5:177786199-177792316_L1PA5	X
TRINITY_GG_553319_c0_g1_i1	pre	post	1.9945	5.54638	14.6854	0.000127025	0.668646	chr1	155700507	155701698	+	SVA_F	Retroposon	SVA	chr1:155700508-155701698_SVA_F	X
TRINITY_GG_672804_c0_g1_i1	pre	post	2.20034	5.45966	14.6504	0.000129406	0.668646	chr7	106476065	106477250	+	ERV3-16A3_I-int	LTR	ERVL	chr7:106476066-106477250_ERV3-16A3_I-int
TRINITY_GG_534356_c0_g1_i1	pre	post	1.98706	5.54638	14.6152	0.000131849	0.668646	chr10	95773665	95775624	-	L1P2	LINE	L1	chr10:95773666-95775624_L1P2	X
TRINITY_GG_721335_c0_g1_i1	pre	post	2.19283	5.38095	14.3831	0.000149132	0.668646	chr19	10730197	10730490	+	AluJb	SINE	Alu	chr19:10730198-10730490_AluJb
TRINITY_GG_562005_c0_g1_i1	pre	post	2.06333	5.49747	14.3064	0.000155333	0.668646	chr17	78743747	78744387	-	HAL1	LINE	L1	chr17:78743748-78744387_HAL1	X
TRINITY_GG_324420_c0_g1_i1	pre	post	2.18355	5.38095	14.2479	0.000160241	0.668646	chr18	24107384	24107756	+	THE1C	LTR	ERVL-MaLR	chr18:24107385-24107756_THE1C	X
TRINITY_GG_408239_c0_g1_i1	pre	post	2.18355	5.38095	14.2479	0.000160241	0.668646	chr1	150585409	150585721	+	AluSq2	SINE	Alu	chr1:150585410-150585721_AluSq2
TRINITY_GG_412850_c0_g1_i1	pre	post	2.18355	5.38095	14.2479	0.000160241	0.668646	chr7	27807238	27808474	-	L1MC4a	LINE	L1	chr7:27807239-27808474_L1MC4a	X
TRINITY_GG_704841_c0_g1_i1	pre	post	2.16569	5.44684	14.1779	0.000166316	0.668646	chr15	51803608	51804449	+	L1ME3G	LINE	L1	chr15:51803609-51804449_L1ME3G	X
TRINITY_GG_668253_c0_g1_i1	pre	post	2.17414	5.38095	14.1126	0.000172183	0.668646	chr13	21437989	21439145	+	Tigger1	DNA	TcMar-Tigger	chr13:21437990-21439145_Tigger1	X
TRINITY_GG_731977_c0_g1_i1	pre	post	2.17414	5.38095	14.1126	0.000172183	0.668646	chr2	28756881	28757462	-	L1MB8	LINE	L1	chr2:28756882-28757462_L1MB8	X
TRINITY_GG_210155_c0_g1_i1	pre	post	2.1646	5.38095	13.9774	0.000185023	0.668646	chr2	87061183	87061891	+	L1MB8	LINE	L1	chr2:87061184-87061891_L1MB8	X
TRINITY_GG_96589_c2_g1_i1	pre	post	1.72975	5.65071	13.9307	0.000189679	0.668646	chr4	129023547	129029691	+	L1PA4	LINE	L1	chr4:129023548-129029691_L1PA4	X
TRINITY_GG_734739_c0_g1_i1	pre	post	1.61665	5.7163	13.9029	0.000192499	0.668646	chr6	2859960	2861733	+	LTR12C	LTR	ERV1	chr6:2859961-2861733_LTR12C	X
TRINITY_GG_637349_c2_g1_i1	pre	post	2.15654	5.38095	13.8681	0.000196098	0.668646	chr4	54043447	54047811	+	L1PA4	LINE	L1	chr4:54043448-54047811_L1PA4	X
TRINITY_GG_41990_c0_g1_i1	pre	post	2.15493	5.38095	13.8421	0.000198827	0.668646	chrY	2242426	2242979	+	MER41A	LTR	ERV1	chrY:2242427-2242979_MER41A
TRINITY_GG_443797_c0_g1_i1	pre	post	2.15493	5.38095	13.8421	0.000198827	0.668646	chr5	93770234	93772466	+	L1PA3	LINE	L1	chr5:93770235-93772466_L1PA3	X
TRINITY_GG_756621_c0_g1_i1	pre	post	2.15493	5.38095	13.8421	0.000198827	0.668646	chr18	20971720	20972897	-	L2a	LINE	L2	chr18:20971721-20972897_L2a	X
TRINITY_GG_84239_c0_g1_i1	pre	post	2.15493	5.38095	13.8421	0.000198827	0.668646	chrY	2242426	2242979	+	MER41A	LTR	ERV1	chrY:2242427-2242979_MER41A
TRINITY_GG_300773_c0_g1_i1	pre	post	2.14099	5.44684	13.8207	0.000201106	0.668646	chr1	149167863	149168872	-	PRIMA4-int	LTR	ERV1	chr1:149167864-149168872_PRIMA4-int	X
TRINITY_GG_616925_c0_g1_i1	pre	post	1.5845	5.74801	13.7649	0.000207168	0.668646	chr2	131814244	131815268	-	L1PA2	LINE	L1	chr2:131814245-131815268_L1PA2	X
TRINITY_GG_730070_c1_g1_i1	pre	post	2.14677	5.38095	13.7329	0.000210735	0.668646	chrX	9503009	9506979	+	L1PA8A	LINE	L1	chrX:9503010-9506979_L1PA8A	X
TRINITY_GG_212571_c0_g1_i1	pre	post	1.93365	5.5343	13.7267	0.000211424	0.668646	chr16	66166720	66167467	-	LTR1B	LTR	ERV1	chr16:66166721-66167467_LTR1B
TRINITY_GG_200177_c3_g1_i1	pre	post	1.9366	5.5343	13.719	0.000212297	0.668646	chr4	129029683	129033520	+	L1PA8	LINE	L1	chr4:129029684-129033520_L1PA8	X
TRINITY_GG_629152_c0_g1_i1	pre	post	2.03593	5.49747	13.6498	0.00022026	0.668646	chr16	11010416	11012077	-	L1MC4	LINE	L1	chr16:11010417-11012077_L1MC4	X
TRINITY_GG_422247_c0_g1_i1	pre	post	2.13686	5.38095	13.5976	0.000226473	0.668646	chr2	96226729	96227832	-	L1ME1	LINE	L1	chr2:96226730-96227832_L1ME1	X
TRINITY_GG_718217_c1_g1_i1	pre	post	2.13686	5.38095	13.5976	0.000226473	0.668646	chr2	121373423	121375026	+	MSTA-int	LTR	ERVL-MaLR	chr2:121373424-121375026_MSTA-int	X
TRINITY_GG_382276_c1_g1_i1	pre	post	2.13686	5.38095	13.5976	0.000226473	0.668646	chr12	9011555	9013476	+	L1MA3	LINE	L1	chr12:9011556-9013476_L1MA3	X
TRINITY_GG_268860_c0_g1_i1	pre	post	2.12681	5.38095	13.4624	0.000243397	0.668646	chr14	60901043	60902224	+	Tigger1	DNA	TcMar-Tigger	chr14:60901044-60902224_Tigger1	X
TRINITY_GG_65066_c0_g1_i1	pre	post	2.12681	5.38095	13.4624	0.000243397	0.668646	chr11	62277903	62280312	+	SVA_F	Retroposon	SVA	chr11:62277904-62280312_SVA_F
TRINITY_GG_286069_c0_g1_i1	pre	post	1.84034	5.57022	13.4124	0.000249972	0.668646	chr5	76881179	76885610	-	HERVH-int	LTR	ERV1	chr5:76881180-76885610_HERVH-int	X
TRINITY_GG_606186_c0_g1_i1	pre	post	1.82847	5.57022	13.2909	0.0002667	0.668646	chr9	120608466	120609579	+	L2c	LINE	L2	chr9:120608467-120609579_L2c	X
TRINITY_GG_144473_c0_g1_i1	pre	post	1.75503	5.60527	13.2754	0.000268913	0.668646	chr6	154225904	154226868	+	L2c	LINE	L2	chr6:154225905-154226868_L2c	X
TRINITY_GG_53426_c1_g1_i1	pre	post	1.58584	5.70557	13.2714	0.000269486	0.668646	chr11	65762191	65763728	-	SVA_D	Retroposon	SVA	chr11:65762192-65763728_SVA_D	X
TRINITY_GG_506848_c0_g1_i1	pre	post	1.58497	5.70557	13.2524	0.000272231	0.668646	chr5	143150696	143151673	+	L1MC2	LINE	L1	chr5:143150697-143151673_L1MC2	X
TRINITY_GG_674865_c1_g1_i1	pre	post	2.00154	5.48498	13.2017	0.0002797	0.668646	chr4	40797468	40798316	+	L2a	LINE	L2	chr4:40797469-40798316_L2a
TRINITY_GG_578415_c0_g1_i1	pre	post	1.99579	5.48498	13.1243	0.000291497	0.668646	chr13	99349340	99350285	-	LTR13A	LTR	ERVK	chr13:99349341-99350285_LTR13A	X
TRINITY_GG_316647_c0_g1_i1	pre	post	2.0993	5.38095	13.1086	0.000293949	0.668646	chr17	36125133	36126116	-	LTR28C	LTR	ERV1	chr17:36125134-36126116_LTR28C
TRINITY_GG_54876_c0_g1_i1	pre	post	1.99357	5.48498	13.0808	0.000298335	0.668646	chr16	88032499	88032922	-	Charlie2b	DNA	hAT-Charlie	chr16:88032500-88032922_Charlie2b
TRINITY_GG_164178_c0_g1_i1	pre	post	1.99325	5.48498	13.0764	0.000299037	0.668646	chr7	139624322	139625176	+	L2c	LINE	L2	chr7:139624323-139625176_L2c	X
TRINITY_GG_551744_c2_g1_i1	pre	post	1.9094	5.5343	13.0747	0.000299314	0.668646	chr1	100258332	100261123	-	L1PA4	LINE	L1	chr1:100258333-100261123_L1PA4	X
TRINITY_GG_703624_c5_g1_i1	pre	post	1.99102	5.48498	13.033	0.000306052	0.668646	chr8	12217573	12223144	-	HERVK-int	LTR	ERVK	chr8:12217574-12223144_HERVK-int	X
TRINITY_GG_374131_c0_g1_i1	pre	post	1.98863	5.48498	12.9861	0.000313816	0.668646	chr1	120552374	120552774	-	L2a	LINE	L2	chr1:120552375-120552774_L2a	X
TRINITY_GG_353150_c0_g1_i1	pre	post	1.54424	5.73752	12.9724	0.000316109	0.668646	chr19	19781553	19785796	-	Harlequin-int	LTR	ERV1	chr19:19781554-19785796_Harlequin-int	X
TRINITY_GG_717706_c0_g1_i1	pre	post	1.9898	5.48498	12.9705	0.000316439	0.668646	chr1	145409348	145410006	+	PABL_A	LTR	ERV1	chr1:145409349-145410006_PABL_A	X
TRINITY_GG_540062_c0_g1_i1	pre	post	1.98524	5.48498	12.9557	0.000318945	0.668646	chr5	143350094	143350994	-	L2c	LINE	L2	chr5:143350095-143350994_L2c	X
TRINITY_GG_541971_c0_g1_i1	pre	post	1.67753	5.63949	12.9223	0.000324697	0.668646	chr9	41222513	41223567	+	L1P1	LINE	L1	chr9:41222514-41223567_L1P1	X
TRINITY_GG_566821_c0_g1_i1	pre	post	2.07425	5.36741	12.8782	0.000332424	0.668646	chr3	13312975	13313297	-	AluY	SINE	Alu	chr3:13312976-13313297_AluY
TRINITY_GG_599272_c0_g1_i1	pre	post	2.07425	5.36741	12.8782	0.000332424	0.668646	chr10	48744380	48744848	-	L1MEd	LINE	L1	chr10:48744381-48744848_L1MEd
TRINITY_GG_685790_c0_g1_i1	pre	post	2.07425	5.36741	12.8782	0.000332424	0.668646	chr1	84151110	84153446	-	Tigger1	DNA	TcMar-Tigger	chr1:84151111-84153446_Tigger1	X
TRINITY_GG_139773_c0_g1_i1	pre	post	2.07425	5.36741	12.8782	0.000332424	0.668646	chr7	32516284	32517293	+	MER4B-int	LTR	ERV1	chr7:32516285-32517293_MER4B-int	X
TRINITY_GG_153352_c0_g1_i1	pre	post	2.07425	5.36741	12.8782	0.000332424	0.668646	chr15	63258485	63259034	-	MER51A	LTR	ERV1	chr15:63258486-63259034_MER51A	X
TRINITY_GG_361529_c0_g1_i1	pre	post	2.07425	5.36741	12.8782	0.000332424	0.668646	chr1	27483670	27483962	+	AluJo	SINE	Alu	chr1:27483671-27483962_AluJo	X
TRINITY_GG_735554_c0_g1_i1	pre	post	2.07425	5.36741	12.8782	0.000332424	0.668646	chr3	113667979	113669218	+	HAL1	LINE	L1	chr3:113667980-113669218_HAL1	X
TRINITY_GG_552404_c0_g1_i1	pre	post	2.08413	5.39437	12.8596	0.00033576	0.668646	chr9	62688341	62690042	+	L1PA16	LINE	L1	chr9:62688342-62690042_L1PA16
TRINITY_GG_631947_c0_g1_i1	pre	post	2.07186	5.4339	12.8494	0.000337585	0.668646	chr10	32276228	32276537	+	AluSx	SINE	Alu	chr10:32276229-32276537_AluSx	X
TRINITY_GG_315545_c2_g1_i1	pre	post	2.07442	5.4339	12.835	0.000340203	0.668646	chr11	78272171	78273733	+	THE1B-int	LTR	ERVL-MaLR	chr11:78272172-78273733_THE1B-int	X
TRINITY_GG_171069_c0_g1_i1	pre	post	1.87905	5.52213	12.7829	0.000349795	0.668646	chr1	174901606	174902942	-	L1PA10	LINE	L1	chr1:174901607-174902942_L1PA10	X
TRINITY_GG_199579_c0_g1_i1	pre	post	2.06872	5.38095	12.7429	0.00035737	0.668646	chr1	148611863	148613326	+	HERVL-int	LTR	ERVL	chr1:148611864-148613326_HERVL-int	X
TRINITY_GG_378628_c0_g1_i1	pre	post	2.06132	5.36741	12.7152	0.000362695	0.668646	chr3	47474512	47474818	+	AluJo	SINE	Alu	chr3:47474513-47474818_AluJo
TRINITY_GG_139318_c0_g1_i1	pre	post	2.06132	5.36741	12.7152	0.000362695	0.668646	chr19	38139678	38140057	-	MLT1A1	LTR	ERVL-MaLR	chr19:38139679-38140057_MLT1A1	X
TRINITY_GG_402780_c0_g1_i1	pre	post	2.06132	5.36741	12.7152	0.000362695	0.668646	chr3	170164502	170164915	+	L1MDa	LINE	L1	chr3:170164503-170164915_L1MDa	X
TRINITY_GG_42488_c1_g1_i1	pre	post	2.06132	5.36741	12.7152	0.000362695	0.668646	chr9	113214294	113215551	-	Tigger1	DNA	TcMar-Tigger	chr9:113214295-113215551_Tigger1	X
TRINITY_GG_529290_c0_g1_i1	pre	post	2.06132	5.36741	12.7152	0.000362695	0.668646	chr13	37130625	37131083	+	Tigger11a	DNA	TcMar-Tigger	chr13:37130626-37131083_Tigger11a
TRINITY_GG_648770_c0_g1_i1	pre	post	2.06132	5.36741	12.7152	0.000362695	0.668646	chr12	128941563	128941868	-	AluSg	SINE	Alu	chr12:128941564-128941868_AluSg
TRINITY_GG_76474_c0_g1_i1	pre	post	2.06637	5.4339	12.6965	0.000366335	0.668646	chr8	70119008	70119873	-	L1MA4A	LINE	L1	chr8:70119009-70119873_L1MA4A	X
TRINITY_GG_12277_c0_g1_i1	pre	post	2.04813	5.36741	12.5522	0.000395749	0.668646	chr17	35464264	35464689	-	L1PA14	LINE	L1	chr17:35464265-35464689_L1PA14
TRINITY_GG_228629_c0_g1_i1	pre	post	2.04813	5.36741	12.5522	0.000395749	0.668646	chr16	56313954	56314856	-	Charlie1a	DNA	hAT-Charlie	chr16:56313955-56314856_Charlie1a	X
TRINITY_GG_316333_c3_g1_i1	pre	post	2.04813	5.36741	12.5522	0.000395749	0.668646	chr7	155686479	155691439	-	L1PA5	LINE	L1	chr7:155686480-155691439_L1PA5	X
TRINITY_GG_359997_c0_g1_i1	pre	post	2.04813	5.36741	12.5522	0.000395749	0.668646	chr8	27510674	27510951	+	AluJr	SINE	Alu	chr8:27510675-27510951_AluJr
TRINITY_GG_365914_c1_g1_i1	pre	post	2.04813	5.36741	12.5522	0.000395749	0.668646	chr8	91026904	91028303	+	ERVL-E-int	LTR	ERVL	chr8:91026905-91028303_ERVL-E-int	X
TRINITY_GG_376843_c0_g1_i1	pre	post	2.04813	5.36741	12.5522	0.000395749	0.668646	chr10	50657826	50658100	+	AluJb	SINE	Alu	chr10:50657827-50658100_AluJb	X
TRINITY_GG_456740_c0_g1_i1	pre	post	2.04813	5.36741	12.5522	0.000395749	0.668646	chr15	92122392	92123133	+	L1ME3	LINE	L1	chr15:92122393-92123133_L1ME3	X
TRINITY_GG_648853_c0_g1_i1	pre	post	2.04813	5.36741	12.5522	0.000395749	0.668646	chr5	79637439	79637729	-	AluJb	SINE	Alu	chr5:79637440-79637729_AluJb
TRINITY_GG_71820_c0_g1_i1	pre	post	2.04813	5.36741	12.5522	0.000395749	0.668646	chr12	56148006	56148307	+	AluY	SINE	Alu	chr12:56148007-56148307_AluY
TRINITY_GG_190421_c1_g1_i1	pre	post	2.04813	5.36741	12.5522	0.000395749	0.668646	chr1	11250365	11251615	+	L2a	LINE	L2	chr1:11250366-11251615_L2a	X
TRINITY_GG_529040_c1_g1_i1	pre	post	2.04813	5.36741	12.5522	0.000395749	0.668646	chr19	11935704	11937068	-	L1PA6	LINE	L1	chr19:11935705-11937068_L1PA6	X
TRINITY_GG_673829_c0_g1_i1	pre	post	2.04813	5.36741	12.5522	0.000395749	0.668646	chr12	62247970	62248320	-	MER61D	LTR	ERV1	chr12:62247971-62248320_MER61D
TRINITY_GG_399752_c0_g1_i1	pre	post	1.86408	5.52213	12.5057	0.000405719	0.668646	chr17	35248551	35250377	+	MER89-int	LTR	ERV1	chr17:35248552-35250377_MER89-int
TRINITY_GG_324267_c0_g1_i1	pre	post	1.77903	5.55835	12.4513	0.000417698	0.668646	chr3	71644890	71645523	-	L2a	LINE	L2	chr3:71644891-71645523_L2a	X
TRINITY_GG_343278_c0_g1_i1	pre	post	2.05035	5.4339	12.4265	0.000423289	0.668646	chr20	23381512	23382872	+	L1MB7	LINE	L1	chr20:23381513-23382872_L1MB7	X
TRINITY_GG_250865_c0_g1_i1	pre	post	2.03473	5.36741	12.3891	0.000431843	0.668646	chr10	95851429	95856188	-	L1PA5	LINE	L1	chr10:95851430-95856188_L1PA5	X
TRINITY_GG_257359_c0_g1_i1	pre	post	2.03473	5.36741	12.3891	0.000431843	0.668646	chr1	145973879	145974150	+	AluJb	SINE	Alu	chr1:145973880-145974150_AluJb
TRINITY_GG_650168_c0_g1_i1	pre	post	2.03473	5.36741	12.3891	0.000431843	0.668646	chr8	123801927	123802424	-	L2c	LINE	L2	chr8:123801928-123802424_L2c	X
TRINITY_GG_426901_c0_g1_i1	pre	post	1.53998	5.69477	12.3642	0.000437652	0.668646	chr7	152240369	152241195	+	L2b	LINE	L2	chr7:152240370-152241195_L2b	X
TRINITY_GG_373450_c0_g1_i1	pre	post	1.7747	5.55835	12.3239	0.000447207	0.668646	chr3	46248637	46251605	-	HERVH-int	LTR	ERV1	chr3:46248638-46251605_HERVH-int
TRINITY_GG_24657_c0_g1_i1	pre	post	1.77002	5.55835	12.2967	0.000453753	0.668646	chr10	92852075	92853895	+	L1M4	LINE	L1	chr10:92852076-92853895_L1M4	X
TRINITY_GG_184997_c0_g1_i1	pre	post	2.02388	5.36741	12.2635	0.000461898	0.668646	chr12	47161558	47162272	+	L1PA5	LINE	L1	chr12:47161559-47162272_L1PA5
TRINITY_GG_442096_c0_g1_i1	pre	post	2.02388	5.36741	12.2635	0.000461898	0.668646	chr9	97699584	97700107	-	LTR6B	LTR	ERV1	chr9:97699585-97700107_LTR6B
TRINITY_GG_548898_c1_g1_i1	pre	post	2.02107	5.36741	12.2261	0.000471262	0.668646	chr2	71370689	71372144	-	L1MA2	LINE	L1	chr2:71370690-71372144_L1MA2	X
TRINITY_GG_556038_c0_g1_i1	pre	post	1.69844	5.59368	12.1851	0.000481736	0.668646	chr6	36049637	36051107	-	L2c	LINE	L2	chr6:36049638-36051107_L2c	X
TRINITY_GG_326138_c0_g1_i1	pre	post	1.69465	5.59368	12.1647	0.000487023	0.668646	chr16	22494504	22494811	+	AluSc8	SINE	Alu	chr16:22494505-22494811_AluSc8	X
TRINITY_GG_151345_c0_g1_i1	pre	post	2.01002	5.36741	12.1005	0.000504088	0.668646	chr4	146322219	146323726	-	L1PA5	LINE	L1	chr4:146322220-146323726_L1PA5	X
TRINITY_GG_404894_c0_g1_i1	pre	post	2.01002	5.36741	12.1005	0.000504088	0.668646	chr7	140101207	140101732	+	L2a	LINE	L2	chr7:140101208-140101732_L2a	X
TRINITY_GG_689506_c1_g1_i1	pre	post	2.01002	5.36741	12.1005	0.000504088	0.668646	chr20	1583920	1586357	+	L1MA8	LINE	L1	chr20:1583921-1586357_L1MA8
TRINITY_GG_578042_c0_g1_i1	pre	post	1.76991	5.55835	12.1004	0.000504115	0.668646	chr1	261385	262346	+	L1MC3	LINE	L1	chr1:261386-262346_L1MC3	X
TRINITY_GG_52386_c0_g1_i1	pre	post	1.92571	5.47238	12.0511	0.000517616	0.668646	chr19	15305342	15306291	-	Tigger1	DNA	TcMar-Tigger	chr19:15305343-15306291_Tigger1	X
TRINITY_GG_315672_c0_g1_i1	pre	post	1.92571	5.47238	12.0511	0.000517616	0.668646	chr9	85872898	85873229	+	Tigger5b	DNA	TcMar-Tigger	chr9:85872899-85873229_Tigger5b	X
TRINITY_GG_128106_c0_g1_i1	pre	post	2.0038	5.36741	12.038	0.000521265	0.668646	chr12	26642939	26643302	+	MLT1A0	LTR	ERVL-MaLR	chr12:26642940-26643302_MLT1A0	X
TRINITY_GG_99289_c0_g1_i1	pre	post	1.92267	5.47238	11.9986	0.000532396	0.668646	chr22	46799199	46799978	-	L1MC4	LINE	L1	chr22:46799200-46799978_L1MC4	X
TRINITY_GG_4985_c0_g1_i1	pre	post	1.8388	5.52213	11.96	0.000543559	0.668646	chr2	227540197	227544146	-	L1PA5	LINE	L1	chr2:227540198-227544146_L1PA5	X
TRINITY_GG_446258_c0_g1_i1	pre	post	2.01847	5.4339	11.9597	0.000543637	0.668646	chr12	9862600	9864900	+	L1M3f	LINE	L1	chr12:9862601-9864900_L1M3f
TRINITY_GG_405586_c0_g1_i1	pre	post	1.99591	5.36741	11.9374	0.00055017	0.668646	chr5	176261777	176262522	+	L1MC	LINE	L1	chr5:176261778-176262522_L1MC	X
TRINITY_GG_641464_c0_g1_i1	pre	post	1.99591	5.36741	11.9374	0.00055017	0.668646	chr3	172520810	172522223	+	L1PA8	LINE	L1	chr3:172520811-172522223_L1PA8	X
TRINITY_GG_19000_c0_g1_i1	pre	post	1.91628	5.47238	11.919	0.000555636	0.668646	chr2	24544806	24545589	+	L1MC3	LINE	L1	chr2:24544807-24545589_L1MC3	X
TRINITY_GG_599842_c0_g1_i1	pre	post	1.98958	5.36741	11.875	0.000568933	0.668646	chr16	84855695	84861284	-	HERVL-int	LTR	ERVL	chr16:84855696-84861284_HERVL-int	X
TRINITY_GG_242512_c0_g1_i1	pre	post	1.90926	5.47238	11.8301	0.000582814	0.668646	chr16	81964122	81964653	+	L1ME3	LINE	L1	chr16:81964123-81964653_L1ME3
TRINITY_GG_692890_c1_g1_i1	pre	post	1.99825	5.42085	11.7868	0.000596529	0.668646	chr15	55382808	55384377	-	Tigger1	DNA	TcMar-Tigger	chr15:55382809-55384377_Tigger1	X
TRINITY_GG_118334_c0_g1_i1	pre	post	1.97514	5.36741	11.7119	0.000621007	0.668646	chr2	143180971	143181946	-	Tigger1	DNA	TcMar-Tigger	chr2:143180972-143181946_Tigger1
TRINITY_GG_609821_c0_g1_i1	pre	post	1.97514	5.36741	11.7119	0.000621007	0.668646	chr7	97930075	97930678	+	ERVL-B4-int	LTR	ERVL	chr7:97930076-97930678_ERVL-B4-int	X
TRINITY_GG_102937_c0_g1_i1	pre	post	1.99292	5.42085	11.7019	0.000624373	0.668646	chr11	35154816	35155314	-	MLT1L	LTR	ERVL-MaLR	chr11:35154817-35155314_MLT1L
TRINITY_GG_656559_c0_g1_i1	pre	post	1.99292	5.42085	11.7019	0.000624373	0.668646	chr3	172143970	172144384	-	MSTB	LTR	ERVL-MaLR	chr3:172143971-172144384_MSTB	X
TRINITY_GG_673204_c0_g1_i1	pre	post	1.90588	5.47238	11.6988	0.000625402	0.668646	chr19	214774	215082	+	AluSq2	SINE	Alu	chr19:214775-215082_AluSq2
TRINITY_GG_472830_c0_g1_i1	pre	post	1.99486	5.42085	11.6808	0.000631471	0.668646	chr12	128937606	128937957	+	THE1C	LTR	ERVL-MaLR	chr12:128937607-128937957_THE1C
TRINITY_GG_286422_c0_g1_i1	pre	post	1.97209	5.39437	11.6704	0.00063502	0.668646	chr6	166425280	166429443	+	L1PA3	LINE	L1	chr6:166425281-166429443_L1PA3	X
TRINITY_GG_607824_c0_g1_i1	pre	post	1.98493	5.42085	11.6346	0.00064735	0.668646	chr6	29885215	29885501	+	MLT1E3	LTR	ERVL-MaLR	chr6:29885216-29885501_MLT1E3	X
TRINITY_GG_743277_c0_g1_i1	pre	post	1.96346	5.36741	11.5863	0.000664382	0.668646	chr3	120076839	120077792	+	L1MA9	LINE	L1	chr3:120076840-120077792_L1MA9	X
TRINITY_GG_206731_c0_g1_i1	pre	post	1.97954	5.42085	11.5498	0.000677573	0.668646	chr3	36836690	36837043	+	L2b	LINE	L2	chr3:36836691-36837043_L2b
TRINITY_GG_257278_c0_g1_i1	pre	post	1.95957	5.38095	11.5366	0.000682405	0.668646	chr12	7471615	7477767	+	L1PA8	LINE	L1	chr12:7471616-7477767_L1PA8
TRINITY_GG_26685_c0_g1_i1	pre	post	1.95957	5.38095	11.5366	0.000682405	0.668646	chr14	60126375	60128930	+	L1MB7	LINE	L1	chr14:60126376-60128930_L1MB7	X
TRINITY_GG_175042_c0_g1_i1	pre	post	1.98212	5.42085	11.5321	0.000684056	0.668646	chr5	177922729	177923194	+	MLT1K	LTR	ERVL-MaLR	chr5:177922730-177923194_MLT1K
TRINITY_GG_13600_c1_g1_i1	pre	post	1.89395	5.47238	11.5247	0.000686793	0.668646	chr3	135002247	135005976	-	L1HS	LINE	L1	chr3:135002248-135005976_L1HS	X
TRINITY_GG_182587_c0_g1_i1	pre	post	1.8005	5.50985	11.4805	0.000703287	0.668646	chr3	52728343	52729364	+	MER11A	LTR	ERVK	chr3:52728344-52729364_MER11A	X
TRINITY_GG_717939_c0_g1_i1	pre	post	1.72038	5.54638	11.4655	0.000709006	0.668646	chr22	50347966	50348463	-	L2b	LINE	L2	chr22:50347967-50348463_L2b	X
TRINITY_GG_41724_c1_g1_i1	pre	post	1.9741	5.42085	11.4649	0.000709218	0.668646	chr6	149691454	149692189	+	L2	LINE	L2	chr6:149691455-149692189_L2	X
TRINITY_GG_642081_c0_g1_i1	pre	post	1.9741	5.42085	11.4649	0.000709218	0.668646	chr22	46714435	46715461	+	L1ME3A	LINE	L1	chr22:46714436-46715461_L1ME3A	X
TRINITY_GG_523013_c0_g1_i1	pre	post	1.89008	5.47238	11.4262	0.000724159	0.668646	chr1	183613648	183617077	+	HERVH-int	LTR	ERV1	chr1:183613649-183617077_HERVH-int
TRINITY_GG_1291_c0_g1_i1	pre	post	1.94846	5.36741	11.4233	0.00072529	0.668646	chr7	30266143	30267291	-	L1MB4	LINE	L1	chr7:30266144-30267291_L1MB4	X
TRINITY_GG_123292_c0_g1_i1	pre	post	1.79737	5.50985	11.4167	0.000727883	0.668646	chr16	48591084	48592151	+	HERV35I-int	LTR	ERV1	chr16:48591085-48592151_HERV35I-int	X
TRINITY_GG_307021_c0_g1_i1	pre	post	1.58687	5.61677	11.3877	0.000739304	0.668646	chr17	45631039	45631664	-	MER77B	LTR	ERVL	chr17:45631040-45631664_MER77B	X
TRINITY_GG_115379_c0_g1_i1	pre	post	1.94384	5.35373	11.385	0.000740387	0.668646	chr14	91842855	91843281	+	MLT1H	LTR	ERVL-MaLR	chr14:91842856-91843281_MLT1H
TRINITY_GG_167744_c0_g1_i1	pre	post	1.94384	5.35373	11.385	0.000740387	0.668646	chr7	32759983	32760231	-	L1M4	LINE	L1	chr7:32759984-32760231_L1M4
TRINITY_GG_25827_c0_g1_i1	pre	post	1.94384	5.35373	11.385	0.000740387	0.668646	chr20	25140793	25141320	-	L1ME3A	LINE	L1	chr20:25140794-25141320_L1ME3A	X
TRINITY_GG_259737_c0_g1_i1	pre	post	1.94384	5.35373	11.385	0.000740387	0.668646	chr16	85713753	85714038	+	MER77	LTR	ERVL	chr16:85713754-85714038_MER77
TRINITY_GG_274107_c0_g1_i1	pre	post	1.94384	5.35373	11.385	0.000740387	0.668646	chr19	19672948	19673244	-	AluSx	SINE	Alu	chr19:19672949-19673244_AluSx
TRINITY_GG_281304_c0_g1_i1	pre	post	1.94384	5.35373	11.385	0.000740387	0.668646	chr8	81081347	81081955	-	L1MD1	LINE	L1	chr8:81081348-81081955_L1MD1	X
TRINITY_GG_296446_c0_g1_i1	pre	post	1.94384	5.35373	11.385	0.000740387	0.668646	chr16	50671244	50671518	-	L1MEd	LINE	L1	chr16:50671245-50671518_L1MEd	X
TRINITY_GG_301896_c0_g1_i1	pre	post	1.94384	5.35373	11.385	0.000740387	0.668646	chrX	48701275	48701645	-	MLT1J2	LTR	ERVL-MaLR	chrX:48701276-48701645_MLT1J2	X
TRINITY_GG_441688_c0_g1_i1	pre	post	1.94384	5.35373	11.385	0.000740387	0.668646	chr17	18174342	18174628	+	AluJo	SINE	Alu	chr17:18174343-18174628_AluJo	X
TRINITY_GG_91333_c1_g1_i1	pre	post	1.94384	5.35373	11.385	0.000740387	0.668646	chr20	33713061	33713675	+	L2a	LINE	L2	chr20:33713062-33713675_L2a	X
TRINITY_GG_102790_c0_g1_i1	pre	post	1.94384	5.35373	11.385	0.000740387	0.668646	chr20	46389570	46389870	+	AluJr4	SINE	Alu	chr20:46389571-46389870_AluJr4
TRINITY_GG_146801_c0_g1_i1	pre	post	1.94384	5.35373	11.385	0.000740387	0.668646	chr14	71345924	71346205	-	AluSc	SINE	Alu	chr14:71345925-71346205_AluSc	X
TRINITY_GG_176428_c0_g1_i1	pre	post	1.94384	5.35373	11.385	0.000740387	0.668646	chr2	30241447	30241763	-	AluSq2	SINE	Alu	chr2:30241448-30241763_AluSq2
TRINITY_GG_224671_c0_g1_i1	pre	post	1.94384	5.35373	11.385	0.000740387	0.668646	chr2	68287509	68287830	-	MLT1I	LTR	ERVL-MaLR	chr2:68287510-68287830_MLT1I
TRINITY_GG_387942_c0_g1_i1	pre	post	1.94384	5.35373	11.385	0.000740387	0.668646	chr3	195970795	195971262	+	L1PB4	LINE	L1	chr3:195970796-195971262_L1PB4	X
TRINITY_GG_419356_c0_g1_i1	pre	post	1.94384	5.35373	11.385	0.000740387	0.668646	chr14	31391438	31392002	+	Tigger3b	DNA	TcMar-Tigger	chr14:31391439-31392002_Tigger3b	X
TRINITY_GG_479630_c0_g1_i1	pre	post	1.94384	5.35373	11.385	0.000740387	0.668646	chr1	167738498	167738935	+	MSTA	LTR	ERVL-MaLR	chr1:167738499-167738935_MSTA
TRINITY_GG_503005_c0_g1_i1	pre	post	1.94384	5.35373	11.385	0.000740387	0.668646	chr2	169532431	169532671	+	L1MC5a	LINE	L1	chr2:169532432-169532671_L1MC5a	X
TRINITY_GG_530478_c0_g1_i1	pre	post	1.94384	5.35373	11.385	0.000740387	0.668646	chr2	160259891	160260244	-	L1MA4	LINE	L1	chr2:160259892-160260244_L1MA4	X
TRINITY_GG_545497_c0_g1_i1	pre	post	1.94384	5.35373	11.385	0.000740387	0.668646	chr17	41694852	41695149	+	AluSz6	SINE	Alu	chr17:41694853-41695149_AluSz6	X
TRINITY_GG_598620_c0_g1_i1	pre	post	1.94384	5.35373	11.385	0.000740387	0.668646	chr1	173994516	173994825	+	AluJo	SINE	Alu	chr1:173994517-173994825_AluJo
TRINITY_GG_604216_c1_g1_i1	pre	post	1.94384	5.35373	11.385	0.000740387	0.668646	chr16	28288412	28288926	-	ERV3-16A3_I-int	LTR	ERVL	chr16:28288413-28288926_ERV3-16A3_I-int	X
TRINITY_GG_612771_c0_g1_i1	pre	post	1.94384	5.35373	11.385	0.000740387	0.668646	chr13	19739043	19739325	-	L1MC4a	LINE	L1	chr13:19739044-19739325_L1MC4a	X
TRINITY_GG_707343_c0_g1_i1	pre	post	1.94384	5.35373	11.385	0.000740387	0.668646	chr17	14251777	14252142	-	L1ME4a	LINE	L1	chr17:14251778-14252142_L1ME4a
TRINITY_GG_81909_c0_g1_i1	pre	post	1.94384	5.35373	11.385	0.000740387	0.668646	chr1	244696660	244697204	+	MER68	LTR	ERVL	chr1:244696661-244697204_MER68
TRINITY_GG_427260_c0_g1_i1	pre	post	1.71288	5.54638	11.3574	0.000751468	0.668646	chr7	16159380	16162961	-	L1PA7	LINE	L1	chr7:16159381-16162961_L1PA7	X
TRINITY_GG_385607_c2_g1_i1	pre	post	1.96309	5.42085	11.2953	0.000777054	0.668646	chr2	68792262	68795977	-	L1PB4	LINE	L1	chr2:68792263-68795977_L1PB4	X
TRINITY_GG_179388_c0_g1_i1	pre	post	1.87851	5.47238	11.2948	0.000777254	0.668646	chr9	32521162	32522738	+	LOR1-int	LTR	ERV1	chr9:32521163-32522738_LOR1-int
TRINITY_GG_73681_c0_g1_i1	pre	post	1.93442	5.38095	11.2912	0.000778741	0.668646	chr21	46694797	46695437	-	MER72	LTR	ERV1	chr21:46694798-46695437_MER72	X
TRINITY_GG_282962_c0_g1_i1	pre	post	1.70909	5.54638	11.2656	0.000789558	0.668646	chr2	110519872	110520275	-	L1MEg	LINE	L1	chr2:110519873-110520275_L1MEg	X
TRINITY_GG_634293_c1_g1_i1	pre	post	1.58431	5.61677	11.2439	0.000798853	0.668646	chr11	14524833	14527810	+	HERVH-int	LTR	ERV1	chr11:14524834-14527810_HERVH-int	X
TRINITY_GG_233813_c0_g1_i1	pre	post	1.70386	5.54638	11.2356	0.00080245	0.668646	chr5	109332950	109333747	+	L3	LINE	CR1	chr5:109332951-109333747_L3	X
TRINITY_GG_286564_c0_g1_i1	pre	post	1.95816	5.42085	11.2212	0.000808666	0.668646	chr11	77369746	77370800	-	L1MEi	LINE	L1	chr11:77369747-77370800_L1MEi	X
TRINITY_GG_139878_c0_g1_i1	pre	post	1.92603	5.35373	11.1924	0.00082131	0.668646	chr3	30669294	30669902	-	LTR9	LTR	ERV1	chr3:30669295-30669902_LTR9
TRINITY_GG_244481_c0_g1_i1	pre	post	1.92603	5.35373	11.1924	0.00082131	0.668646	chr17	77421860	77422156	-	AluJb	SINE	Alu	chr17:77421861-77422156_AluJb
TRINITY_GG_254377_c2_g1_i1	pre	post	1.92603	5.35373	11.1924	0.00082131	0.668646	chr2	138577534	138578918	-	L1MEf	LINE	L1	chr2:138577535-138578918_L1MEf
TRINITY_GG_292868_c0_g1_i1	pre	post	1.92603	5.35373	11.1924	0.00082131	0.668646	chr6	35094858	35095173	+	AluJr	SINE	Alu	chr6:35094859-35095173_AluJr
TRINITY_GG_326245_c0_g1_i1	pre	post	1.92603	5.35373	11.1924	0.00082131	0.668646	chr13	19847636	19847950	-	AluY	SINE	Alu	chr13:19847637-19847950_AluY
TRINITY_GG_356141_c1_g1_i1	pre	post	1.92603	5.35373	11.1924	0.00082131	0.668646	chr6	12109292	12111332	-	Tigger1	DNA	TcMar-Tigger	chr6:12109293-12111332_Tigger1	X
TRINITY_GG_360126_c0_g1_i1	pre	post	1.92603	5.35373	11.1924	0.00082131	0.668646	chr17	75202319	75202625	-	AluSg	SINE	Alu	chr17:75202320-75202625_AluSg
TRINITY_GG_369248_c0_g1_i1	pre	post	1.92603	5.35373	11.1924	0.00082131	0.668646	chr16	29724973	29725314	-	AluSz6	SINE	Alu	chr16:29724974-29725314_AluSz6
TRINITY_GG_376668_c0_g1_i1	pre	post	1.92603	5.35373	11.1924	0.00082131	0.668646	chr3	196352252	196352545	-	AluSx1	SINE	Alu	chr3:196352253-196352545_AluSx1	X
TRINITY_GG_397642_c0_g1_i1	pre	post	1.92603	5.35373	11.1924	0.00082131	0.668646	chr15	65480815	65481095	+	AluJb	SINE	Alu	chr15:65480816-65481095_AluJb
TRINITY_GG_425962_c0_g1_i1	pre	post	1.92603	5.35373	11.1924	0.00082131	0.668646	chr17	29691857	29692169	+	AluSz	SINE	Alu	chr17:29691858-29692169_AluSz
TRINITY_GG_442978_c0_g1_i1	pre	post	1.92603	5.35373	11.1924	0.00082131	0.668646	chr5	179528403	179528705	+	AluSz	SINE	Alu	chr5:179528404-179528705_AluSz
TRINITY_GG_492920_c1_g1_i1	pre	post	1.92603	5.35373	11.1924	0.00082131	0.668646	chr3	119978636	119979604	+	LTR19-int	LTR	ERV1	chr3:119978637-119979604_LTR19-int	X
TRINITY_GG_519354_c0_g1_i1	pre	post	1.92603	5.35373	11.1924	0.00082131	0.668646	chr3	30669294	30669902	-	LTR9	LTR	ERV1	chr3:30669295-30669902_LTR9
TRINITY_GG_520872_c0_g1_i1	pre	post	1.92603	5.35373	11.1924	0.00082131	0.668646	chr20	45056124	45056500	-	L1ME1	LINE	L1	chr20:45056125-45056500_L1ME1
TRINITY_GG_562495_c0_g1_i1	pre	post	1.92603	5.35373	11.1924	0.00082131	0.668646	chr6	37643263	37643571	-	AluSq2	SINE	Alu	chr6:37643264-37643571_AluSq2
TRINITY_GG_601564_c0_g1_i1	pre	post	1.92603	5.35373	11.1924	0.00082131	0.668646	chr7	26354677	26355516	-	L1MD	LINE	L1	chr7:26354678-26355516_L1MD
TRINITY_GG_642984_c0_g1_i1	pre	post	1.92603	5.35373	11.1924	0.00082131	0.668646	chr11	1740019	1740327	+	AluSg	SINE	Alu	chr11:1740020-1740327_AluSg	X
TRINITY_GG_643894_c0_g1_i1	pre	post	1.92603	5.35373	11.1924	0.00082131	0.668646	chr18	77084472	77084728	+	MER65A	LTR	ERV1	chr18:77084473-77084728_MER65A
TRINITY_GG_664287_c0_g1_i1	pre	post	1.92603	5.35373	11.1924	0.00082131	0.668646	chr6	109578368	109579074	-	L1PB1	LINE	L1	chr6:109578369-109579074_L1PB1
TRINITY_GG_673401_c0_g1_i1	pre	post	1.92603	5.35373	11.1924	0.00082131	0.668646	chr3	3863537	3864025	-	LTR89	LTR	ERVL?	chr3:3863538-3864025_LTR89	X
TRINITY_GG_679796_c0_g1_i1	pre	post	1.92603	5.35373	11.1924	0.00082131	0.668646	chr5	172761212	172761558	-	L2a	LINE	L2	chr5:172761213-172761558_L2a
TRINITY_GG_681250_c0_g1_i1	pre	post	1.92603	5.35373	11.1924	0.00082131	0.668646	chr6	57940601	57940822	+	L1MA6	LINE	L1	chr6:57940602-57940822_L1MA6
TRINITY_GG_319002_c0_g1_i1	pre	post	1.92603	5.35373	11.1924	0.00082131	0.668646	chr14	73303297	73303613	+	AluSx	SINE	Alu	chr14:73303298-73303613_AluSx	X
TRINITY_GG_528634_c0_g1_i1	pre	post	1.92603	5.35373	11.1924	0.00082131	0.668646	chr19	39977539	39977833	+	AluSx3	SINE	Alu	chr19:39977540-39977833_AluSx3
TRINITY_GG_673761_c0_g1_i1	pre	post	1.92603	5.35373	11.1924	0.00082131	0.668646	chr17	62495976	62496504	-	L1ME4b	LINE	L1	chr17:62495977-62496504_L1ME4b	X
TRINITY_GG_694125_c1_g1_i1	pre	post	1.92603	5.35373	11.1924	0.00082131	0.668646	chr9	4992507	4993663	-	MLT1G3-int	LTR	ERVL-MaLR	chr9:4992508-4993663_MLT1G3-int	X
TRINITY_GG_370164_c0_g1_i1	pre	post	1.95319	5.42085	11.1472	0.000841575	0.668646	chr9	77905791	77906103	+	L1PA8	LINE	L1	chr9:77905792-77906103_L1PA8	X
TRINITY_GG_412026_c0_g1_i1	pre	post	1.92082	5.36741	11.1347	0.000847295	0.668646	chr1	48478691	48480252	+	SVA_D	Retroposon	SVA	chr1:48478692-48480252_SVA_D	X
TRINITY_GG_52984_c0_g1_i1	pre	post	1.63024	5.582	11.0685	0.00087809	0.668646	chrY	5606144	5612199	-	L1HS	LINE	L1	chrY:5606145-5612199_L1HS	X
TRINITY_GG_631572_c0_g1_i1	pre	post	1.71187	5.54638	11.0499	0.000886938	0.668646	chr2	87039872	87042637	+	MER52-int	LTR	ERV1	chr2:87039873-87042637_MER52-int	X
TRINITY_GG_365008_c0_g1_i1	pre	post	1.91067	5.36741	11.0347	0.000894201	0.668646	chrX	57458529	57464428	+	L1PA8	LINE	L1	chrX:57458530-57464428_L1PA8	X
TRINITY_GG_64240_c0_g1_i1	pre	post	1.85336	5.45966	11.0123	0.000905111	0.668646	chr6	145890729	145891606	+	L2a	LINE	L2	chr6:145890730-145891606_L2a	X
TRINITY_GG_169579_c1_g1_i1	pre	post	1.90781	5.35373	10.9999	0.000911181	0.668646	chr2	111335027	111335948	-	L1ME3A	LINE	L1	chr2:111335028-111335948_L1ME3A	X
TRINITY_GG_410445_c1_g1_i1	pre	post	1.90781	5.35373	10.9999	0.000911181	0.668646	chr6	87180260	87180884	+	LTR41B	LTR	ERVL	chr6:87180261-87180884_LTR41B	X
TRINITY_GG_622438_c0_g1_i1	pre	post	1.90781	5.35373	10.9999	0.000911181	0.668646	chr9	37203309	37204830	-	L1PA8	LINE	L1	chr9:37203310-37204830_L1PA8	X
TRINITY_GG_659114_c0_g1_i1	pre	post	1.90781	5.35373	10.9999	0.000911181	0.668646	chr16	47168686	47170432	-	L1MB5	LINE	L1	chr16:47168687-47170432_L1MB5	X
TRINITY_GG_66658_c1_g1_i1	pre	post	1.90781	5.35373	10.9999	0.000911181	0.668646	chr8	99589750	99592552	-	L1PA6	LINE	L1	chr8:99589751-99592552_L1PA6
TRINITY_GG_747543_c0_g1_i1	pre	post	1.90781	5.35373	10.9999	0.000911181	0.668646	chr5	208127	209066	+	L1MDa	LINE	L1	chr5:208128-209066_L1MDa
TRINITY_GG_121408_c0_g1_i1	pre	post	1.90781	5.35373	10.9999	0.000911181	0.668646	chr19	10737486	10737784	-	AluSx	SINE	Alu	chr19:10737487-10737784_AluSx
TRINITY_GG_222761_c0_g1_i1	pre	post	1.90781	5.35373	10.9999	0.000911181	0.668646	chr8	67260296	67261674	+	Tigger1	DNA	TcMar-Tigger	chr8:67260297-67261674_Tigger1	X
TRINITY_GG_253156_c0_g1_i1	pre	post	1.90781	5.35373	10.9999	0.000911181	0.668646	chr11	123554406	123554729	+	AluJo	SINE	Alu	chr11:123554407-123554729_AluJo
TRINITY_GG_352459_c0_g1_i1	pre	post	1.90781	5.35373	10.9999	0.000911181	0.668646	chr22	18131596	18132088	-	L2b	LINE	L2	chr22:18131597-18132088_L2b	X
TRINITY_GG_503077_c0_g1_i1	pre	post	1.90781	5.35373	10.9999	0.000911181	0.668646	chr16	24125167	24125718	+	L2a	LINE	L2	chr16:24125168-24125718_L2a	X
TRINITY_GG_600454_c0_g1_i1	pre	post	1.90781	5.35373	10.9999	0.000911181	0.668646	chr2	84956024	84956337	+	AluSq2	SINE	Alu	chr2:84956025-84956337_AluSq2
TRINITY_GG_64517_c1_g1_i1	pre	post	1.90781	5.35373	10.9999	0.000911181	0.668646	chr2	111337006	111338057	-	L1ME3A	LINE	L1	chr2:111337007-111338057_L1ME3A	X
TRINITY_GG_677465_c0_g1_i1	pre	post	1.90781	5.35373	10.9999	0.000911181	0.668646	chr2	102138825	102139496	-	MamGypLTR2c	LTR	Gypsy	chr2:102138826-102139496_MamGypLTR2c
TRINITY_GG_701954_c0_g1_i1	pre	post	1.90781	5.35373	10.9999	0.000911181	0.668646	chr5	134284160	134285139	-	MER11C	LTR	ERVK	chr5:134284161-134285139_MER11C	X
TRINITY_GG_754683_c0_g1_i1	pre	post	1.90781	5.35373	10.9999	0.000911181	0.668646	chr8	42922616	42922906	+	AluSz	SINE	Alu	chr8:42922617-42922906_AluSz	X
TRINITY_GG_408176_c0_g1_i1	pre	post	1.85	5.45966	10.9561	0.000932955	0.668646	chr9	121448643	121449514	-	L1MC1	LINE	L1	chr9:121448644-121449514_L1MC1
TRINITY_GG_497971_c0_g1_i1	pre	post	1.90219	5.36741	10.9533	0.000934392	0.668646	chr5	91445971	91447921	-	HUERS-P3-int	LTR	ERV1	chr5:91445972-91447921_HUERS-P3-int
TRINITY_GG_94156_c3_g1_i1	pre	post	1.90219	5.36741	10.9533	0.000934392	0.668646	chr12	8788668	8793938	+	HERV9NC-int	LTR	ERV1	chr12:8788669-8793938_HERV9NC-int
TRINITY_GG_587924_c0_g1_i1	pre	post	1.8611	5.47238	10.9288	0.000946792	0.668646	chr10	100277341	100278822	+	SVA_D	Retroposon	SVA	chr10:100277342-100278822_SVA_D	X
TRINITY_GG_433195_c0_g1_i1	pre	post	1.62841	5.582	10.8886	0.000967566	0.668646	chr7	135173812	135175958	+	Harlequin-int	LTR	ERV1	chr7:135173813-135175958_Harlequin-int	X
TRINITY_GG_94430_c0_g1_i1	pre	post	1.84738	5.45966	10.8783	0.000972956	0.668646	chr11	78301724	78303201	+	L1PB1	LINE	L1	chr11:78301725-78303201_L1PB1	X
TRINITY_GG_147866_c0_g1_i1	pre	post	1.8938	5.35373	10.8592	0.000983068	0.668646	chr9	85676104	85677330	+	L1MA4	LINE	L1	chr9:85676105-85677330_L1MA4	X
TRINITY_GG_20781_c0_g1_i1	pre	post	1.8938	5.35373	10.8592	0.000983068	0.668646	chr1	10142390	10142678	+	AluSx	SINE	Alu	chr1:10142391-10142678_AluSx	X
TRINITY_GG_447499_c0_g1_i1	pre	post	1.8938	5.35373	10.8592	0.000983068	0.668646	chr7	74222103	74222414	+	AluSx	SINE	Alu	chr7:74222104-74222414_AluSx
TRINITY_GG_487238_c0_g1_i1	pre	post	1.8938	5.35373	10.8592	0.000983068	0.668646	chr2	16593725	16599758	-	L1HS	LINE	L1	chr2:16593726-16599758_L1HS	X
TRINITY_GG_657920_c0_g1_i1	pre	post	1.8938	5.35373	10.8592	0.000983068	0.668646	chr12	11045590	11046270	+	LTR37-int	LTR	ERV1	chr12:11045591-11046270_LTR37-int	X
TRINITY_GG_181904_c0_g1_i1	pre	post	1.89383	5.35373	10.8592	0.000983068	0.668646	chr6	41691461	41692330	+	L2a	LINE	L2	chr6:41691462-41692330_L2a	X
TRINITY_GG_189139_c0_g1_i1	pre	post	1.56672	5.61677	10.8457	0.000990265	0.668646	chr9	92993466	92999588	-	L1PA5	LINE	L1	chr9:92993467-92999588_L1PA5
TRINITY_GG_43257_c0_g1_i1	pre	post	1.85594	5.47238	10.8454	0.000990406	0.668646	chr5	17473176	17475820	+	L1PA14	LINE	L1	chr5:17473177-17475820_L1PA14	X
TRINITY_GG_132954_c0_g1_i1	pre	post	1.84297	5.45966	10.8426	0.000991922	0.668646	chr4	25166700	25167736	+	MER89-int	LTR	ERV1	chr4:25166701-25167736_MER89-int	X
TRINITY_GG_753537_c0_g1_i1	pre	post	1.84297	5.45966	10.8426	0.000991922	0.668646	chr10	133426713	133427091	+	L1M5	LINE	L1	chr10:133426714-133427091_L1M5
TRINITY_GG_382902_c1_g1_i1	pre	post	1.88915	5.35373	10.8073	0.00101101	0.668646	chr8	22481545	22482627	-	L1PA7	LINE	L1	chr8:22481546-22482627_L1PA7	X
TRINITY_GG_485652_c0_g1_i1	pre	post	1.88915	5.35373	10.8073	0.00101101	0.668646	chr8	99308181	99314316	-	L1PA5	LINE	L1	chr8:99308182-99314316_L1PA5	X
TRINITY_GG_537613_c0_g1_i1	pre	post	1.88915	5.35373	10.8073	0.00101101	0.668646	chr9	104778526	104779393	+	L2a	LINE	L2	chr9:104778527-104779393_L2a	X
TRINITY_GG_126124_c0_g1_i1	pre	post	1.88915	5.35373	10.8073	0.00101101	0.668646	chr2	160364556	160365298	-	L3	LINE	CR1	chr2:160364557-160365298_L3	X
TRINITY_GG_356302_c2_g1_i1	pre	post	1.88915	5.35373	10.8073	0.00101101	0.668646	chr5	169662847	169664475	-	THE1D-int	LTR	ERVL-MaLR	chr5:169662848-169664475_THE1D-int
TRINITY_GG_483484_c0_g1_i1	pre	post	1.88915	5.35373	10.8073	0.00101101	0.668646	chrX	149485654	149486461	+	L3	LINE	CR1	chrX:149485655-149486461_L3	X
TRINITY_GG_609366_c0_g1_i1	pre	post	1.88915	5.35373	10.8073	0.00101101	0.668646	chr17	57843479	57843797	+	MLT1A0	LTR	ERVL-MaLR	chr17:57843480-57843797_MLT1A0
TRINITY_GG_668086_c0_g1_i1	pre	post	1.83444	5.45966	10.7727	0.00103009	0.668646	chrX	79282672	79283034	-	THE1B	LTR	ERVL-MaLR	chrX:79282673-79283034_THE1B
TRINITY_GG_256861_c1_g1_i1	pre	post	1.84083	5.45966	10.7711	0.00103098	0.668646	chr4	54043447	54047811	+	L1PA4	LINE	L1	chr4:54043448-54047811_L1PA4	X
TRINITY_GG_162333_c0_g1_i1	pre	post	1.92118	5.42085	10.6797	0.00108317	0.668646	chr1	243013192	243013480	-	MLT1H	LTR	ERVL-MaLR	chr1:243013193-243013480_MLT1H
TRINITY_GG_171936_c0_g1_i1	pre	post	1.87482	5.35373	10.6666	0.00109087	0.668646	chr1	100261095	100261383	-	L1MB7	LINE	L1	chr1:100258333-100261123_L1PA4	X
TRINITY_GG_300893_c0_g1_i1	pre	post	1.87482	5.35373	10.6666	0.00109087	0.668646	chr16	30262494	30262825	+	AluSx	SINE	Alu	chr16:30262495-30262825_AluSx	X
TRINITY_GG_19600_c0_g1_i1	pre	post	1.87003	5.35373	10.6147	0.00112191	0.668646	chr10	6824178	6825146	-	LTR5_Hs	LTR	ERVK	chr10:6824179-6825146_LTR5_Hs	X
TRINITY_GG_152075_c0_g1_i1	pre	post	1.87003	5.35373	10.6147	0.00112191	0.668646	chr6	5267770	5268933	-	L1PA5	LINE	L1	chr6:5267771-5268933_L1PA5	X
TRINITY_GG_608286_c1_g1_i1	pre	post	1.87003	5.35373	10.6147	0.00112191	0.668646	chr13	37121525	37123573	-	L1PA16	LINE	L1	chr13:37121526-37123573_L1PA16
TRINITY_GG_628651_c0_g1_i1	pre	post	1.87003	5.35373	10.6147	0.00112191	0.668646	chr15	76899183	76900355	+	SVA_A	Retroposon	SVA	chr15:76899184-76900355_SVA_A	X
TRINITY_GG_446359_c0_g1_i1	pre	post	1.82122	5.45966	10.5586	0.00115648	0.668646	chr8	12434589	12435064	+	L2a	LINE	L2	chr8:12434590-12435064_L2a	X
TRINITY_GG_497930_c1_g1_i1	pre	post	1.81773	5.45966	10.5026	0.00119206	0.668646	chr4	153740672	153741728	-	L1MC3	LINE	L1	chr4:153740673-153741728_L1MC3	X
TRINITY_GG_430765_c2_g1_i1	pre	post	1.7347	5.49747	10.5017	0.00119266	0.668646	chr11	3111003	3113392	+	MER4-int	LTR	ERV1	chr11:3111004-3113392_MER4-int	X
TRINITY_GG_493256_c0_g1_i1	pre	post	1.65951	5.5343	10.4787	0.0012076	0.668646	chr1	2256700	2257315	-	HAL1	LINE	L1	chr1:2256701-2257315_HAL1	X
TRINITY_GG_340491_c0_g1_i1	pre	post	1.85536	5.35373	10.474	0.00121064	0.668646	chr12	56353711	56354016	+	AluSx	SINE	Alu	chr12:56353712-56354016_AluSx
TRINITY_GG_154221_c0_g1_i1	pre	post	1.85536	5.35373	10.474	0.00121064	0.668646	chr4	83257809	83258710	-	L2a	LINE	L2	chr4:83257810-83258710_L2a	X
TRINITY_GG_51300_c0_g1_i1	pre	post	1.85536	5.35373	10.474	0.00121064	0.668646	chr7	67254427	67254978	-	MER41A	LTR	ERV1	chr7:67254428-67254978_MER41A	X
TRINITY_GG_100444_c0_g1_i1	pre	post	1.66141	5.5343	10.4636	0.00121747	0.668646	chr11	78178637	78179202	+	MER51C	LTR	ERV1	chr11:78178638-78179202_MER51C	X
TRINITY_GG_255368_c0_g1_i1	pre	post	1.73238	5.49747	10.462	0.00121856	0.668646	chr11	2906061	2906877	+	L1PA6	LINE	L1	chr11:2906062-2906877_L1PA6	X
TRINITY_GG_349279_c0_g1_i1	pre	post	1.81931	5.45966	10.46	0.00121984	0.668646	chr6	43580903	43581572	-	SVA_F	Retroposon	SVA	chr6:43580904-43581572_SVA_F	X
TRINITY_GG_65237_c0_g1_i1	pre	post	1.82057	5.45966	10.4515	0.00122547	0.668646	chr7	150439414	150441864	-	L1MB7	LINE	L1	chr7:150439415-150441864_L1MB7	X
TRINITY_GG_258851_c0_g1_i1	pre	post	1.81422	5.45966	10.4466	0.00122875	0.668646	chr1	160700016	160703399	-	HERVK11-int	LTR	ERVK	chr1:160700017-160703399_HERVK11-int
TRINITY_GG_495393_c0_g1_i1	pre	post	1.89667	5.40767	10.4404	0.00123288	0.668646	chr2	201016588	201016900	-	AluSz	SINE	Alu	chr2:201016589-201016900_AluSz
TRINITY_GG_552448_c0_g1_i1	pre	post	1.89667	5.40767	10.4404	0.00123288	0.668646	chr6	35352177	35352483	-	AluSx4	SINE	Alu	chr6:35352178-35352483_AluSx4
TRINITY_GG_26816_c0_g1_i1	pre	post	1.72676	5.49747	10.4373	0.00123493	0.668646	chr6	110883890	110884443	+	L1MD2	LINE	L1	chr6:110883891-110884443_L1MD2	X
TRINITY_GG_552046_c0_g1_i1	pre	post	1.67337	5.5343	10.435	0.00123649	0.668646	chr15	30767428	30768896	-	Tigger1	DNA	TcMar-Tigger	chr15:30767429-30768896_Tigger1	X
TRINITY_GG_69822_c0_g1_i1	pre	post	1.82994	5.45966	10.4278	0.00124134	0.668646	chr11	6552835	6554972	+	L1ME2	LINE	L1	chr11:6552836-6554972_L1ME2	X
TRINITY_GG_373046_c0_g1_i1	pre	post	1.72819	5.49747	10.4079	0.0012548	0.668646	chr1	120139024	120139704	-	L1PA16	LINE	L1	chr1:120139025-120139704_L1PA16
TRINITY_GG_728860_c0_g1_i1	pre	post	1.58694	5.57022	10.4069	0.00125543	0.668646	chr17	77468790	77469398	-	L2	LINE	L2	chr17:77468791-77469398_L2	X
TRINITY_GG_458020_c0_g1_i1	pre	post	1.81099	5.45966	10.3957	0.00126312	0.668646	chr7	35682390	35684104	+	L1PB1	LINE	L1	chr7:35682391-35684104_L1PB1	X
TRINITY_GG_168714_c0_g1_i1	pre	post	1.64726	5.5343	10.3792	0.00127446	0.668646	chr17	28789628	28790850	+	L1MC4	LINE	L1	chr17:28789629-28790850_L1MC4	X
TRINITY_GG_640279_c0_g1_i1	pre	post	1.65088	5.5343	10.3774	0.00127564	0.668646	chr16	29150258	29150792	-	L1MA2	LINE	L1	chr16:29150259-29150792_L1MA2
TRINITY_GG_143739_c0_g1_i1	pre	post	1.81188	5.45966	10.3749	0.00127739	0.668646	chr11	66091520	66093259	-	L1PA3	LINE	L1	chr11:66091521-66093259_L1PA3	X
TRINITY_GG_412600_c0_g1_i1	pre	post	1.88738	5.40767	10.3648	0.00128442	0.668646	chr7	45051989	45052332	-	ERV3-16A3_I-int	LTR	ERVL	chr7:45051990-45052332_ERV3-16A3_I-int	X
TRINITY_GG_631531_c0_g1_i1	pre	post	1.88738	5.40767	10.3648	0.00128442	0.668646	chrX	9506970	9509078	+	L1PA8A	LINE	L1	chrX:9506971-9509078_L1PA8A	X
TRINITY_GG_336088_c0_g1_i1	pre	post	1.64755	5.5343	10.351	0.00129406	0.668646	chr3	42585354	42585963	+	L2	LINE	L2	chr3:42585355-42585963_L2	X
TRINITY_GG_231698_c0_g1_i1	pre	post	1.88976	5.40767	10.3432	0.00129951	0.668646	chr15	71984340	71984921	-	L1ME3A	LINE	L1	chr15:71984341-71984921_L1ME3A	X
TRINITY_GG_366996_c0_g1_i1	pre	post	1.88976	5.40767	10.3432	0.00129951	0.668646	chr16	81515693	81516190	+	LTR33A_	LTR	ERVL	chr16:81515694-81516190_LTR33A_
TRINITY_GG_151017_c0_g1_i1	pre	post	1.88976	5.40767	10.3432	0.00129951	0.668646	chr5	142777700	142778257	-	L2	LINE	L2	chr5:142777701-142778257_L2	X
TRINITY_GG_260509_c0_g1_i1	pre	post	1.88976	5.40767	10.3432	0.00129951	0.668646	chr1	2245044	2245466	-	L1MB3	LINE	L1	chr1:2245045-2245466_L1MB3	X
TRINITY_GG_368142_c0_g1_i1	pre	post	1.88976	5.40767	10.3432	0.00129951	0.668646	chr10	102026269	102026885	-	L2c	LINE	L2	chr10:102026270-102026885_L2c	X
TRINITY_GG_511073_c0_g1_i1	pre	post	1.88976	5.40767	10.3432	0.00129951	0.668646	chr14	97539125	97539489	+	THE1C	LTR	ERVL-MaLR	chr14:97539126-97539489_THE1C
TRINITY_GG_269602_c0_g1_i1	pre	post	1.53044	5.60527	10.3301	0.0013088	0.668646	chr21	34492810	34496076	-	L1PB1	LINE	L1	chr21:34492811-34496076_L1PB1	X
TRINITY_GG_356170_c0_g1_i1	pre	post	1.53044	5.60527	10.3301	0.0013088	0.668646	chr21	34492810	34496076	-	L1PB1	LINE	L1	chr21:34492811-34496076_L1PB1	X
TRINITY_GG_443224_c0_g1_i1	pre	post	1.58159	5.57022	10.3228	0.00131395	0.668646	chr4	56340194	56341382	+	L1MA4A	LINE	L1	chr4:56340195-56341382_L1MA4A	X
TRINITY_GG_64111_c0_g1_i1	pre	post	1.58159	5.57022	10.3228	0.00131395	0.668646	chr4	56340194	56341382	+	L1MA4A	LINE	L1	chr4:56340195-56341382_L1MA4A	X
TRINITY_GG_21960_c0_g1_i1	pre	post	1.52757	5.60527	10.3079	0.00132459	0.668646	chr11	10287695	10290045	-	MER52D	LTR	ERV1	chr11:10287696-10290045_MER52D	X
TRINITY_GG_605583_c0_g1_i1	pre	post	1.83541	5.35373	10.2815	0.00134373	0.668646	chr18	35363247	35364173	-	L1MB4	LINE	L1	chr18:35363248-35364173_L1MB4	X
TRINITY_GG_697192_c0_g1_i1	pre	post	1.83541	5.35373	10.2815	0.00134373	0.668646	chr19	21442981	21444414	-	SVA_B	Retroposon	SVA	chr19:21442982-21444414_SVA_B	X
TRINITY_GG_702477_c0_g1_i1	pre	post	1.83541	5.35373	10.2815	0.00134373	0.668646	chr3	71603339	71604803	+	L1ME1	LINE	L1	chr3:71603340-71604803_L1ME1	X
TRINITY_GG_53707_c1_g1_i1	pre	post	1.88045	5.40767	10.2677	0.00135382	0.668646	chr16	12713778	12715313	-	L1MB8	LINE	L1	chr16:12713779-12715313_L1MB8	X
TRINITY_GG_554803_c0_g1_i1	pre	post	1.88045	5.40767	10.2677	0.00135382	0.668646	chrX	47245848	47246310	+	L2a	LINE	L2	chrX:47245849-47246310_L2a	X
TRINITY_GG_176431_c0_g1_i1	pre	post	1.88045	5.40767	10.2677	0.00135382	0.668646	chr3	195425614	195426313	+	L2b	LINE	L2	chr3:195425615-195426313_L2b	X
TRINITY_GG_82327_c1_g1_i1	pre	post	1.64111	5.5343	10.2369	0.00137656	0.668646	chr6	166884811	166890997	+	L1PA5	LINE	L1	chr6:166884812-166890997_L1PA5	X
TRINITY_GG_200497_c0_g1_i1	pre	post	1.82872	5.35373	10.2258	0.0013849	0.668646	chr22	40229540	40230279	-	L1ME1	LINE	L1	chr22:40229541-40230279_L1ME1	X
TRINITY_GG_735877_c0_g1_i1	pre	post	1.88422	5.40767	10.22	0.00138924	0.668646	chr12	51154868	51155422	+	MLT2B3	LTR	ERVL	chr12:51154869-51155422_MLT2B3	X
TRINITY_GG_85827_c0_g1_i1	pre	post	1.87345	5.40767	10.1706	0.00142702	0.668646	chr22	49508567	49509805	-	Ricksha_c	DNA	MULE-MuDR	chr22:49508568-49509805_Ricksha_c
TRINITY_GG_379892_c0_g1_i1	pre	post	1.87345	5.40767	10.1706	0.00142702	0.668646	chr12	76517992	76519560	-	MSTB-int	LTR	ERVL-MaLR	chr12:76517993-76519560_MSTB-int	X
TRINITY_GG_544741_c0_g1_i1	pre	post	1.79988	5.45966	10.1579	0.00143685	0.668646	chr7	143707657	143708146	+	MER1A	DNA	hAT-Charlie	chr7:143707658-143708146_MER1A	X
TRINITY_GG_215470_c0_g1_i1	pre	post	1.82019	5.35373	10.1408	0.00145025	0.668646	chr13	40954420	40955543	+	SVA_D	Retroposon	SVA	chr13:40954421-40955543_SVA_D	X
TRINITY_GG_299587_c0_g1_i1	pre	post	1.82019	5.35373	10.1408	0.00145025	0.668646	chr9	94123762	94125050	-	L1MB3	LINE	L1	chr9:94123763-94125050_L1MB3	X
TRINITY_GG_298661_c0_g1_i1	pre	post	1.87807	5.40767	10.137	0.00145324	0.668646	chr13	42986771	42987351	+	MER21C	LTR	ERVL	chr13:42986772-42987351_MER21C
TRINITY_GG_267970_c0_g1_i1	pre	post	1.87807	5.40767	10.137	0.00145324	0.668646	chr20	48934345	48935096	-	L1PA8	LINE	L1	chr20:48934346-48935096_L1PA8	X
TRINITY_GG_322245_c0_g1_i1	pre	post	1.86732	5.40767	10.0876	0.00149267	0.668646	chr7	45797654	45798086	+	MER1A	DNA	hAT-Charlie	chr7:45797655-45798086_MER1A
TRINITY_GG_119121_c0_g1_i1	pre	post	1.86638	5.40767	10.0735	0.0015042	0.668646	chr17	64904728	64905011	+	AluSc	SINE	Alu	chr17:64904729-64905011_AluSc	X
TRINITY_GG_740379_c0_g1_i1	pre	post	1.70807	5.49747	10.0721	0.00150531	0.668646	chr4	54020991	54023049	+	HERVH-int	LTR	ERV1	chr4:54020992-54023049_HERVH-int	X
TRINITY_GG_298294_c0_g1_i1	pre	post	1.51568	5.60527	10.0643	0.00151172	0.668646	chr12	14484424	14488149	-	HERVL-int	LTR	ERVL	chr12:14484425-14488149_HERVL-int	X
TRINITY_GG_126316_c2_g1_i1	pre	post	1.80814	5.35373	10.0332	0.00153742	0.668646	chr1	143773173	143774726	-	MER66-int	LTR	ERV1	chr1:143773174-143774726_MER66-int	X
TRINITY_GG_371522_c0_g1_i1	pre	post	1.80814	5.35373	10.0332	0.00153742	0.668646	chr1	68095206	68097180	-	L1ME3	LINE	L1	chr1:68095207-68097180_L1ME3	X
TRINITY_GG_374905_c4_g1_i1	pre	post	1.80814	5.35373	10.0332	0.00153742	0.668646	chr1	160691753	160697338	+	HERVK-int	LTR	ERVK	chr1:160691754-160697338_HERVK-int	X
TRINITY_GG_536254_c0_g1_i1	pre	post	1.79645	5.36741	9.98338	0.00157959	0.668646	chr1	123832	124404	+	L2c	LINE	L2	chr1:123833-124404_L2c	X
TRINITY_GG_680304_c1_g1_i1	pre	post	1.81361	6.32599	9.97422	0.00158748	0.668646	chr3	132371232	132377261	-	L1PA2	LINE	L1	chr3:132371233-132377261_L1PA2	X
TRINITY_GG_86993_c0_g1_i1	pre	post	1.8624	5.40767	9.96874	0.0015922	0.668646	chr9	68549681	68550654	+	L1MC5a	LINE	L1	chr9:68549682-68550654_L1MC5a
TRINITY_GG_427357_c0_g1_i1	pre	post	1.853	5.40767	9.89349	0.00165865	0.668646	chr18	5171273	5172437	+	L1MA3	LINE	L1	chr18:5171274-5172437_L1MA3
TRINITY_GG_107823_c2_g1_i1	pre	post	1.79241	5.35373	9.89254	0.0016595	0.668646	chr8	7500000	7502767	-	HERVK-int	LTR	ERVK	chr8:7500001-7502767_HERVK-int
TRINITY_GG_105309_c0_g1_i1	pre	post	1.79647	5.33993	9.86299	0.00168636	0.668646	chr12	79918503	79918830	+	L2c	LINE	L2	chr12:79918504-79918830_L2c	X
TRINITY_GG_109348_c0_g1_i1	pre	post	1.79647	5.33993	9.86299	0.00168636	0.668646	chr2	97677930	97678222	+	AluY	SINE	Alu	chr2:97677931-97678222_AluY
TRINITY_GG_117517_c0_g1_i1	pre	post	1.79647	5.33993	9.86299	0.00168636	0.668646	chr14	103411299	103411609	-	L1M5	LINE	L1	chr14:103411300-103411609_L1M5
TRINITY_GG_118190_c0_g1_i1	pre	post	1.79647	5.33993	9.86299	0.00168636	0.668646	chr5	76519076	76520338	-	L1ME1	LINE	L1	chr5:76519077-76520338_L1ME1
TRINITY_GG_127653_c0_g1_i1	pre	post	1.79647	5.33993	9.86299	0.00168636	0.668646	chr10	112969090	112969544	-	L1ME3	LINE	L1	chr10:112969091-112969544_L1ME3	X
TRINITY_GG_134451_c0_g1_i1	pre	post	1.79647	5.33993	9.86299	0.00168636	0.668646	chr10	125820123	125820616	-	MLT2B1	LTR	ERVL	chr10:125820124-125820616_MLT2B1	X
TRINITY_GG_138979_c0_g1_i1	pre	post	1.79647	5.33993	9.86299	0.00168636	0.668646	chr6	108036383	108036769	+	L1MCc	LINE	L1	chr6:108036384-108036769_L1MCc	X
TRINITY_GG_140301_c0_g1_i1	pre	post	1.79647	5.33993	9.86299	0.00168636	0.668646	chr2	28820861	28821163	-	L1MC5	LINE	L1	chr2:28820862-28821163_L1MC5	X
TRINITY_GG_144856_c0_g1_i1	pre	post	1.79647	5.33993	9.86299	0.00168636	0.668646	chr4	6795598	6795890	-	AluJr	SINE	Alu	chr4:6795599-6795890_AluJr
TRINITY_GG_152335_c0_g1_i1	pre	post	1.79647	5.33993	9.86299	0.00168636	0.668646	chr19	43655658	43655972	+	MLT1J	LTR	ERVL-MaLR	chr19:43655659-43655972_MLT1J
TRINITY_GG_156792_c0_g1_i1	pre	post	1.79647	5.33993	9.86299	0.00168636	0.668646	chr17	50136986	50137262	+	L2b	LINE	L2	chr17:50136987-50137262_L2b	X
TRINITY_GG_16537_c0_g1_i1	pre	post	1.79647	5.33993	9.86299	0.00168636	0.668646	chr14	75476343	75476637	+	LTR16E2	LTR	ERVL	chr14:75476344-75476637_LTR16E2
TRINITY_GG_168090_c0_g1_i1	pre	post	1.79647	5.33993	9.86299	0.00168636	0.668646	chr19	21447594	21448359	-	L1PA7	LINE	L1	chr19:21447595-21448359_L1PA7	X
TRINITY_GG_202931_c1_g1_i1	pre	post	1.79647	5.33993	9.86299	0.00168636	0.668646	chr7	140165447	140166192	+	MER44C	DNA	TcMar-Tigger	chr7:140165448-140166192_MER44C	X
TRINITY_GG_209672_c1_g1_i1	pre	post	1.79647	5.33993	9.86299	0.00168636	0.668646	chr2	97781607	97785122	+	L1MD1	LINE	L1	chr2:97781608-97785122_L1MD1	X
TRINITY_GG_216755_c0_g1_i1	pre	post	1.79647	5.33993	9.86299	0.00168636	0.668646	chr11	77595059	77595366	+	AluSp	SINE	Alu	chr11:77595060-77595366_AluSp
TRINITY_GG_21808_c0_g1_i1	pre	post	1.79647	5.33993	9.86299	0.00168636	0.668646	chr17	47638454	47638720	+	L1ME2	LINE	L1	chr17:47638455-47638720_L1ME2
TRINITY_GG_226097_c1_g1_i1	pre	post	1.79647	5.33993	9.86299	0.00168636	0.668646	chr2	112069221	112070818	-	L1PREC2	LINE	L1	chr2:112069222-112070818_L1PREC2	X
TRINITY_GG_248895_c0_g1_i1	pre	post	1.79647	5.33993	9.86299	0.00168636	0.668646	chr1	220869894	220870103	+	L2a	LINE	L2	chr1:220869895-220870103_L2a
TRINITY_GG_252263_c0_g1_i1	pre	post	1.79647	5.33993	9.86299	0.00168636	0.668646	chr1	16292313	16292596	-	AluJr	SINE	Alu	chr1:16292314-16292596_AluJr
TRINITY_GG_25896_c0_g1_i1	pre	post	1.79647	5.33993	9.86299	0.00168636	0.668646	chr16	84608624	84608926	+	AluJb	SINE	Alu	chr16:84608625-84608926_AluJb
TRINITY_GG_28406_c0_g1_i1	pre	post	1.79647	5.33993	9.86299	0.00168636	0.668646	chr9	66271102	66271553	-	L1PA17	LINE	L1	chr9:66271103-66271553_L1PA17	X
TRINITY_GG_288771_c0_g1_i1	pre	post	1.79647	5.33993	9.86299	0.00168636	0.668646	chr15	85700780	85701046	+	Charlie15b	DNA	hAT-Charlie	chr15:85700781-85701046_Charlie15b
TRINITY_GG_297507_c0_g1_i1	pre	post	1.79647	5.33993	9.86299	0.00168636	0.668646	chr9	66271102	66271553	-	L1PA17	LINE	L1	chr9:66271103-66271553_L1PA17	X
TRINITY_GG_298788_c0_g1_i1	pre	post	1.79647	5.33993	9.86299	0.00168636	0.668646	chr3	126411387	126412206	-	L1PB	LINE	L1	chr3:126411388-126412206_L1PB	X
TRINITY_GG_317014_c0_g1_i1	pre	post	1.79647	5.33993	9.86299	0.00168636	0.668646	chr19	41148806	41149114	+	AluSx	SINE	Alu	chr19:41148807-41149114_AluSx
TRINITY_GG_324979_c0_g1_i1	pre	post	1.79647	5.33993	9.86299	0.00168636	0.668646	chr12	70376585	70376894	+	AluJb	SINE	Alu	chr12:70376586-70376894_AluJb
TRINITY_GG_334788_c0_g1_i1	pre	post	1.79647	5.33993	9.86299	0.00168636	0.668646	chr13	41344728	41345567	-	L1MB8	LINE	L1	chr13:41344729-41345567_L1MB8	X
TRINITY_GG_337482_c0_g1_i1	pre	post	1.79647	5.33993	9.86299	0.00168636	0.668646	chr7	66465304	66465576	+	MER68	LTR	ERVL	chr7:66465305-66465576_MER68
TRINITY_GG_346393_c0_g1_i1	pre	post	1.79647	5.33993	9.86299	0.00168636	0.668646	chr11	73860044	73860326	+	L2c	LINE	L2	chr11:73860045-73860326_L2c	X
TRINITY_GG_358882_c0_g1_i1	pre	post	1.79647	5.33993	9.86299	0.00168636	0.668646	chr11	75321956	75322171	-	L2c	LINE	L2	chr11:75321957-75322171_L2c
TRINITY_GG_359935_c0_g1_i1	pre	post	1.79647	5.33993	9.86299	0.00168636	0.668646	chr11	74851232	74851501	-	MIR	SINE	MIR	chr11:74851233-74851501_MIR	X
TRINITY_GG_366334_c0_g1_i1	pre	post	1.79647	5.33993	9.86299	0.00168636	0.668646	chr18	9821523	9823611	+	L1MD2	LINE	L1	chr18:9821524-9823611_L1MD2	X
TRINITY_GG_367425_c0_g1_i1	pre	post	1.79647	5.33993	9.86299	0.00168636	0.668646	chr11	63836602	63836896	+	AluSx1	SINE	Alu	chr11:63836603-63836896_AluSx1
TRINITY_GG_3681_c0_g1_i1	pre	post	1.79647	5.33993	9.86299	0.00168636	0.668646	chr19	11853713	11854477	-	HERVK3-int	LTR	ERVK	chr19:11853714-11854477_HERVK3-int	X
TRINITY_GG_382231_c0_g1_i1	pre	post	1.79647	5.33993	9.86299	0.00168636	0.668646	chr19	11853713	11854477	-	HERVK3-int	LTR	ERVK	chr19:11853714-11854477_HERVK3-int	X
TRINITY_GG_401532_c0_g1_i1	pre	post	1.79647	5.33993	9.86299	0.00168636	0.668646	chr15	57113656	57113972	+	AluJo	SINE	Alu	chr15:57113657-57113972_AluJo
TRINITY_GG_405349_c0_g1_i1	pre	post	1.79647	5.33993	9.86299	0.00168636	0.668646	chr2	69867245	69868118	+	L2	LINE	L2	chr2:69867246-69868118_L2	X
TRINITY_GG_412837_c0_g1_i1	pre	post	1.79647	5.33993	9.86299	0.00168636	0.668646	chr3	14966900	14967364	-	L1M4	LINE	L1	chr3:14966901-14967364_L1M4	X
TRINITY_GG_415228_c0_g1_i1	pre	post	1.79647	5.33993	9.86299	0.00168636	0.668646	chr1	27627613	27627908	-	AluSq2	SINE	Alu	chr1:27627614-27627908_AluSq2
TRINITY_GG_428203_c0_g1_i1	pre	post	1.79647	5.33993	9.86299	0.00168636	0.668646	chr9	90990047	90991391	-	MLT1E2-int	LTR	ERVL-MaLR	chr9:90990048-90991391_MLT1E2-int
TRINITY_GG_431512_c0_g1_i1	pre	post	1.79647	5.33993	9.86299	0.00168636	0.668646	chr20	336657	336958	-	AluSz	SINE	Alu	chr20:336658-336958_AluSz	X
TRINITY_GG_438554_c0_g1_i1	pre	post	1.79647	5.33993	9.86299	0.00168636	0.668646	chr9	120597725	120598024	-	AluSz	SINE	Alu	chr9:120597726-120598024_AluSz
TRINITY_GG_443552_c1_g1_i1	pre	post	1.79647	5.33993	9.86299	0.00168636	0.668646	chr2	8880009	8881551	-	L2	LINE	L2	chr2:8880010-8881551_L2	X
TRINITY_GG_453256_c0_g1_i1	pre	post	1.79647	5.33993	9.86299	0.00168636	0.668646	chr11	108351388	108351780	-	MLT1F	LTR	ERVL-MaLR	chr11:108351389-108351780_MLT1F	X
TRINITY_GG_455723_c0_g1_i1	pre	post	1.79647	5.33993	9.86299	0.00168636	0.668646	chr7	37738903	37739116	-	MER106B	DNA	hAT-Charlie	chr7:37738904-37739116_MER106B
TRINITY_GG_465596_c1_g1_i1	pre	post	1.79647	5.33993	9.86299	0.00168636	0.668646	chr14	64711711	64713590	-	L1MEd	LINE	L1	chr14:64711712-64713590_L1MEd
TRINITY_GG_478745_c0_g1_i1	pre	post	1.79647	5.33993	9.86299	0.00168636	0.668646	chr20	64017683	64017921	-	L1MC4	LINE	L1	chr20:64017684-64017921_L1MC4	X
TRINITY_GG_480310_c1_g1_i1	pre	post	1.79647	5.33993	9.86299	0.00168636	0.668646	chrX	150605330	150605959	-	L4_C_Mam	LINE	RTE-X	chrX:150605331-150605959_L4_C_Mam	X
TRINITY_GG_500616_c0_g1_i1	pre	post	1.79647	5.33993	9.86299	0.00168636	0.668646	chr3	172243314	172243670	-	THE1B	LTR	ERVL-MaLR	chr3:172243315-172243670_THE1B
TRINITY_GG_505984_c0_g1_i1	pre	post	1.79647	5.33993	9.86299	0.00168636	0.668646	chr10	20232416	20232888	+	L1ME2	LINE	L1	chr10:20232417-20232888_L1ME2	X
TRINITY_GG_50765_c0_g1_i1	pre	post	1.79647	5.33993	9.86299	0.00168636	0.668646	chr9	90817226	90817778	-	L1M7	LINE	L1	chr9:90817227-90817778_L1M7
TRINITY_GG_511257_c0_g1_i1	pre	post	1.79647	5.33993	9.86299	0.00168636	0.668646	chr2	241278596	241278859	+	L1ME3G	LINE	L1	chr2:241278597-241278859_L1ME3G
TRINITY_GG_528327_c0_g1_i1	pre	post	1.79647	5.33993	9.86299	0.00168636	0.668646	chr19	11811603	11811915	+	AluJb	SINE	Alu	chr19:11811604-11811915_AluJb
TRINITY_GG_534451_c0_g1_i1	pre	post	1.79647	5.33993	9.86299	0.00168636	0.668646	chr17	16113986	16114361	-	THE1B	LTR	ERVL-MaLR	chr17:16113987-16114361_THE1B
TRINITY_GG_538464_c0_g1_i1	pre	post	1.79647	5.33993	9.86299	0.00168636	0.668646	chr2	151477710	151478008	-	AluSq	SINE	Alu	chr2:151477711-151478008_AluSq	X
TRINITY_GG_541022_c0_g1_i1	pre	post	1.79647	5.33993	9.86299	0.00168636	0.668646	chr2	238034142	238034439	+	AluSq2	SINE	Alu	chr2:238034143-238034439_AluSq2
TRINITY_GG_548411_c0_g1_i1	pre	post	1.79647	5.33993	9.86299	0.00168636	0.668646	chr7	105054531	105054814	-	AluSq2	SINE	Alu	chr7:105054532-105054814_AluSq2
TRINITY_GG_549366_c0_g1_i1	pre	post	1.79647	5.33993	9.86299	0.00168636	0.668646	chr11	47473896	47474196	-	AluSg	SINE	Alu	chr11:47473897-47474196_AluSg	X
TRINITY_GG_571556_c0_g1_i1	pre	post	1.79647	5.33993	9.86299	0.00168636	0.668646	chr6	45477177	45478255	+	L2c	LINE	L2	chr6:45477178-45478255_L2c	X
TRINITY_GG_572232_c0_g1_i1	pre	post	1.79647	5.33993	9.86299	0.00168636	0.668646	chr4	26427568	26427861	-	L2a	LINE	L2	chr4:26427569-26427861_L2a	X
TRINITY_GG_578304_c0_g1_i1	pre	post	1.79647	5.33993	9.86299	0.00168636	0.668646	chr16	23590638	23590937	-	AluSz6	SINE	Alu	chr16:23590639-23590937_AluSz6
TRINITY_GG_606259_c0_g1_i1	pre	post	1.79647	5.33993	9.86299	0.00168636	0.668646	chr5	142963199	142963536	-	L1PREC2	LINE	L1	chr5:142963200-142963536_L1PREC2	X
TRINITY_GG_609991_c0_g1_i1	pre	post	1.79647	5.33993	9.86299	0.00168636	0.668646	chr2	86457133	86457437	-	AluJo	SINE	Alu	chr2:86457134-86457437_AluJo	X
TRINITY_GG_661959_c0_g1_i1	pre	post	1.79647	5.33993	9.86299	0.00168636	0.668646	chrX	63417521	63417791	-	AluSq	SINE	Alu	chrX:63417522-63417791_AluSq	X
TRINITY_GG_684808_c0_g1_i1	pre	post	1.79647	5.33993	9.86299	0.00168636	0.668646	chr11	62725208	62725498	-	AluSx1	SINE	Alu	chr11:62725209-62725498_AluSx1
TRINITY_GG_687630_c0_g1_i1	pre	post	1.79647	5.33993	9.86299	0.00168636	0.668646	chr12	14751117	14751426	-	AluSz	SINE	Alu	chr12:14751118-14751426_AluSz
TRINITY_GG_715497_c0_g1_i1	pre	post	1.79647	5.33993	9.86299	0.00168636	0.668646	chr7	6456856	6457161	-	AluJb	SINE	Alu	chr7:6456857-6457161_AluJb
TRINITY_GG_719897_c0_g1_i1	pre	post	1.79647	5.33993	9.86299	0.00168636	0.668646	chr11	85993441	85993732	-	AluSz	SINE	Alu	chr11:85993442-85993732_AluSz	X
TRINITY_GG_727047_c0_g1_i1	pre	post	1.79647	5.33993	9.86299	0.00168636	0.668646	chr16	24211557	24211859	-	AluSq2	SINE	Alu	chr16:24211558-24211859_AluSq2	X
TRINITY_GG_746528_c1_g1_i1	pre	post	1.79647	5.33993	9.86299	0.00168636	0.668646	chr8	96721487	96722193	+	L2b	LINE	L2	chr8:96721488-96722193_L2b	X
TRINITY_GG_80188_c0_g1_i1	pre	post	1.79647	5.33993	9.86299	0.00168636	0.668646	chr20	4960718	4960919	+	L1ME3Cz	LINE	L1	chr20:4960719-4960919_L1ME3Cz
TRINITY_GG_81685_c1_g1_i1	pre	post	1.79647	5.33993	9.86299	0.00168636	0.668646	chr2	24162454	24163090	+	L1MB8	LINE	L1	chr2:24162455-24163090_L1MB8	X
TRINITY_GG_92158_c1_g1_i1	pre	post	1.79647	5.33993	9.86299	0.00168636	0.668646	chr19	11602030	11602486	-	MER92B	LTR	ERV1	chr19:11602031-11602486_MER92B
TRINITY_GG_95393_c0_g1_i1	pre	post	1.79647	5.33993	9.86299	0.00168636	0.668646	chr8	66674002	66674295	-	AluSx1	SINE	Alu	chr8:66674003-66674295_AluSx1	X
TRINITY_GG_534888_c3_g1_i1	pre	post	1.85738	5.40767	9.85956	0.00168952	0.668646	chr1	160511704	160518027	+	L1PA10	LINE	L1	chr1:160511705-160518027_L1PA10
TRINITY_GG_337613_c0_g1_i1	pre	post	1.76651	5.44684	9.82317	0.00172327	0.668646	chr3	11318682	11319080	+	L2c	LINE	L2	chr3:11318683-11319080_L2c	X
TRINITY_GG_336395_c1_g1_i1	pre	post	1.85057	5.40767	9.81411	0.00173178	0.668646	chr1	235846061	235851563	+	L1PB1	LINE	L1	chr1:235846062-235851563_L1PB1	X
TRINITY_GG_154809_c1_g1_i1	pre	post	1.84572	5.40767	9.79643	0.00174851	0.668646	chr8	47840871	47842882	+	L1PA16	LINE	L1	chr8:47840872-47842882_L1PA16	X
TRINITY_GG_634093_c3_g1_i1	pre	post	1.76272	5.44684	9.76284	0.00178074	0.668646	chr6	118617800	118624278	+	HERV30-int	LTR	ERV1	chr6:118617801-118624278_HERV30-int	X
TRINITY_GG_384089_c0_g1_i1	pre	post	1.83937	5.40767	9.71357	0.00182913	0.668646	chr8	96890004	96891692	-	HERVL-int	LTR	ERVL	chr8:96890005-96891692_HERVL-int	X
TRINITY_GG_620609_c0_g1_i1	pre	post	1.76367	5.44684	9.7128	0.00182989	0.668646	chr21	44802744	44803316	+	L2a	LINE	L2	chr21:44802745-44803316_L2a	X
TRINITY_GG_337022_c0_g1_i1	pre	post	1.77087	5.35373	9.69997	0.00184271	0.668646	chr1	120001502	120002965	+	HERVL-int	LTR	ERVL	chr1:120001503-120002965_HERVL-int	X
TRINITY_GG_431888_c0_g1_i1	pre	post	1.77087	5.35373	9.69997	0.00184271	0.668646	chr9	40087804	40089098	-	THE1B-int	LTR	ERVL-MaLR	chr9:40087805-40089098_THE1B-int	X
TRINITY_GG_307186_c0_g1_i1	pre	post	1.75368	5.44684	9.66304	0.00188012	0.668646	chr17	2923710	2924167	-	HAL1b	LINE	L1	chr17:2923711-2924167_HAL1b	X
TRINITY_GG_356288_c0_g1_i1	pre	post	1.75368	5.44684	9.66304	0.00188012	0.668646	chr16	75585883	75586208	+	MSTA	LTR	ERVL-MaLR	chr16:75585884-75586208_MSTA	X
TRINITY_GG_643346_c1_g1_i1	pre	post	1.67991	5.48498	9.65695	0.00188636	0.668646	chr5	176925062	176926365	+	L1ME2z	LINE	L1	chr5:176925063-176926365_L1ME2z	X
TRINITY_GG_130201_c0_g1_i1	pre	post	1.77132	5.33993	9.6332	0.00191092	0.668646	chr6	108901098	108901414	-	AluSx3	SINE	Alu	chr6:108901099-108901414_AluSx3	X
TRINITY_GG_177467_c0_g1_i1	pre	post	1.77132	5.33993	9.6332	0.00191092	0.668646	chr11	108299330	108299596	-	AluSx	SINE	Alu	chr11:108299331-108299596_AluSx	X
TRINITY_GG_205008_c1_g1_i1	pre	post	1.77132	5.33993	9.6332	0.00191092	0.668646	chr20	8378977	8382273	-	L1PA8A	LINE	L1	chr20:8378978-8382273_L1PA8A	X
TRINITY_GG_299524_c3_g1_i1	pre	post	1.77132	5.33993	9.6332	0.00191092	0.668646	chr4	69744526	69748031	-	L1PA15	LINE	L1	chr4:69744527-69748031_L1PA15	X
TRINITY_GG_312107_c0_g1_i1	pre	post	1.77132	5.33993	9.6332	0.00191092	0.668646	chr4	106004136	106004533	+	MLT1B	LTR	ERVL-MaLR	chr4:106004137-106004533_MLT1B	X
TRINITY_GG_318764_c5_g1_i1	pre	post	1.77132	5.33993	9.6332	0.00191092	0.668646	chr9	112392990	112399089	-	HERVK11-int	LTR	ERVK	chr9:112392991-112399089_HERVK11-int	X
TRINITY_GG_356766_c0_g1_i1	pre	post	1.77132	5.33993	9.6332	0.00191092	0.668646	chr11	67330346	67330663	+	AluJo	SINE	Alu	chr11:67330347-67330663_AluJo	X
TRINITY_GG_50057_c0_g1_i1	pre	post	1.77132	5.33993	9.6332	0.00191092	0.668646	chr16	68276715	68277019	+	AluJb	SINE	Alu	chr16:68276716-68277019_AluJb
TRINITY_GG_524340_c0_g1_i1	pre	post	1.77132	5.33993	9.6332	0.00191092	0.668646	chr16	69914774	69915431	+	HAL1	LINE	L1	chr16:69914775-69915431_HAL1	X
TRINITY_GG_532189_c0_g1_i1	pre	post	1.77132	5.33993	9.6332	0.00191092	0.668646	chr17	17955325	17955638	-	AluSc5	SINE	Alu	chr17:17955326-17955638_AluSc5	X
TRINITY_GG_579968_c0_g1_i1	pre	post	1.77132	5.33993	9.6332	0.00191092	0.668646	chr12	9220636	9221077	+	LTR37B	LTR	ERV1	chr12:9220637-9221077_LTR37B
TRINITY_GG_580405_c1_g1_i1	pre	post	1.77132	5.33993	9.6332	0.00191092	0.668646	chr13	102661545	102662406	+	L1MB8	LINE	L1	chr13:102661546-102662406_L1MB8	X
TRINITY_GG_580573_c0_g1_i1	pre	post	1.77132	5.33993	9.6332	0.00191092	0.668646	chr10	45578061	45579325	+	L1MC4	LINE	L1	chr10:45578062-45579325_L1MC4
TRINITY_GG_586825_c0_g1_i1	pre	post	1.77132	5.33993	9.6332	0.00191092	0.668646	chr10	45645263	45646344	+	Cheshire	DNA	hAT-Charlie	chr10:45645264-45646344_Cheshire	X
TRINITY_GG_599355_c0_g1_i1	pre	post	1.77132	5.33993	9.6332	0.00191092	0.668646	chr3	196499034	196499469	+	MLT1C	LTR	ERVL-MaLR	chr3:196499035-196499469_MLT1C
TRINITY_GG_623378_c0_g1_i1	pre	post	1.77132	5.33993	9.6332	0.00191092	0.668646	chr1	184817715	184818145	+	MER57A1	LTR	ERV1	chr1:184817716-184818145_MER57A1
TRINITY_GG_663054_c3_g1_i1	pre	post	1.77132	5.33993	9.6332	0.00191092	0.668646	chr5	131331966	131338103	-	L1PA4	LINE	L1	chr5:131331967-131338103_L1PA4	X
TRINITY_GG_705501_c0_g1_i1	pre	post	1.77132	5.33993	9.6332	0.00191092	0.668646	chr14	50542473	50544229	+	ERVL-E-int	LTR	ERVL	chr14:50542474-50544229_ERVL-E-int	X
TRINITY_GG_714329_c0_g1_i1	pre	post	1.77132	5.33993	9.6332	0.00191092	0.668646	chr7	66386939	66387194	+	AluSp	SINE	Alu	chr7:66386940-66387194_AluSp	X
TRINITY_GG_726904_c2_g1_i1	pre	post	1.77132	5.33993	9.6332	0.00191092	0.668646	chr2	97821646	97827149	+	HERV9NC-int	LTR	ERV1	chr2:97821647-97827149_HERV9NC-int	X
TRINITY_GG_86120_c0_g1_i1	pre	post	1.77132	5.33993	9.6332	0.00191092	0.668646	chr1	119979332	119979963	+	L1M6	LINE	L1	chr1:119979333-119979963_L1M6	X
TRINITY_GG_107310_c0_g1_i1	pre	post	1.77132	5.33993	9.6332	0.00191092	0.668646	chr10	7752121	7753029	+	L1MC1	LINE	L1	chr10:7752122-7753029_L1MC1	X
TRINITY_GG_12201_c0_g1_i1	pre	post	1.77132	5.33993	9.6332	0.00191092	0.668646	chr7	99022071	99022608	+	L1M4c	LINE	L1	chr7:99022072-99022608_L1M4c	X
TRINITY_GG_127986_c0_g1_i1	pre	post	1.77132	5.33993	9.6332	0.00191092	0.668646	chr12	46234435	46234714	-	AluYk4	SINE	Alu	chr12:46234436-46234714_AluYk4	X
TRINITY_GG_139754_c0_g1_i1	pre	post	1.77132	5.33993	9.6332	0.00191092	0.668646	chr4	140126464	140127214	+	L2	LINE	L2	chr4:140126465-140127214_L2	X
TRINITY_GG_164675_c0_g1_i1	pre	post	1.77132	5.33993	9.6332	0.00191092	0.668646	chr19	3690503	3690826	+	L1M5	LINE	L1	chr19:3690504-3690826_L1M5	X
TRINITY_GG_21175_c0_g1_i1	pre	post	1.77132	5.33993	9.6332	0.00191092	0.668646	chr12	93811684	93812331	+	L1MC2	LINE	L1	chr12:93811685-93812331_L1MC2	X
TRINITY_GG_214085_c0_g1_i1	pre	post	1.77132	5.33993	9.6332	0.00191092	0.668646	chr14	81516584	81517018	+	MER68	LTR	ERVL	chr14:81516585-81517018_MER68
TRINITY_GG_215755_c1_g1_i1	pre	post	1.77132	5.33993	9.6332	0.00191092	0.668646	chr17	6889450	6890431	-	L1MA3	LINE	L1	chr17:6889451-6890431_L1MA3	X
TRINITY_GG_238622_c0_g1_i1	pre	post	1.77132	5.33993	9.6332	0.00191092	0.668646	chr1	155345571	155345829	-	AluSg4	SINE	Alu	chr1:155345572-155345829_AluSg4	X
TRINITY_GG_24510_c0_g1_i1	pre	post	1.77132	5.33993	9.6332	0.00191092	0.668646	chr12	128819121	128819411	+	AluSx	SINE	Alu	chr12:128819122-128819411_AluSx
TRINITY_GG_253676_c1_g1_i1	pre	post	1.77132	5.33993	9.6332	0.00191092	0.668646	chr9	71998702	71999999	-	L1P2	LINE	L1	chr9:71998703-71999999_L1P2	X
TRINITY_GG_262555_c0_g1_i1	pre	post	1.77132	5.33993	9.6332	0.00191092	0.668646	chr11	6705856	6706062	+	MER20	DNA	hAT-Charlie	chr11:6705857-6706062_MER20
TRINITY_GG_272543_c0_g1_i1	pre	post	1.77132	5.33993	9.6332	0.00191092	0.668646	chr6	89344385	89344943	+	L2c	LINE	L2	chr6:89344386-89344943_L2c	X
TRINITY_GG_277120_c2_g1_i1	pre	post	1.77132	5.33993	9.6332	0.00191092	0.668646	chr5	174449802	174452454	+	L1MA5	LINE	L1	chr5:174449803-174452454_L1MA5
TRINITY_GG_280126_c0_g1_i1	pre	post	1.77132	5.33993	9.6332	0.00191092	0.668646	chr10	92000955	92001830	+	L1MEc	LINE	L1	chr10:92000956-92001830_L1MEc	X
TRINITY_GG_302292_c0_g1_i1	pre	post	1.77132	5.33993	9.6332	0.00191092	0.668646	chr7	6465181	6465480	-	AluY	SINE	Alu	chr7:6465182-6465480_AluY	X
TRINITY_GG_317221_c0_g1_i1	pre	post	1.77132	5.33993	9.6332	0.00191092	0.668646	chr14	77531509	77531811	-	AluSp	SINE	Alu	chr14:77531510-77531811_AluSp
TRINITY_GG_319320_c2_g1_i1	pre	post	1.77132	5.33993	9.6332	0.00191092	0.668646	chr13	74112419	74114181	+	Tigger1	DNA	TcMar-Tigger	chr13:74112420-74114181_Tigger1	X
TRINITY_GG_323622_c0_g1_i1	pre	post	1.77132	5.33993	9.6332	0.00191092	0.668646	chr19	40733905	40734490	-	L1ME4b	LINE	L1	chr19:40733906-40734490_L1ME4b	X
TRINITY_GG_369685_c0_g1_i1	pre	post	1.77132	5.33993	9.6332	0.00191092	0.668646	chr14	35283552	35283871	-	AluJo	SINE	Alu	chr14:35283553-35283871_AluJo
TRINITY_GG_384434_c0_g1_i1	pre	post	1.77132	5.33993	9.6332	0.00191092	0.668646	chr20	37391571	37391876	+	AluSz	SINE	Alu	chr20:37391572-37391876_AluSz	X
TRINITY_GG_418187_c0_g1_i1	pre	post	1.77132	5.33993	9.6332	0.00191092	0.668646	chr2	197275100	197275412	-	AluJb	SINE	Alu	chr2:197275101-197275412_AluJb
TRINITY_GG_444357_c0_g1_i1	pre	post	1.77132	5.33993	9.6332	0.00191092	0.668646	chr11	72728621	72729309	+	L1ME4b	LINE	L1	chr11:72728622-72729309_L1ME4b
TRINITY_GG_460497_c0_g1_i1	pre	post	1.77132	5.33993	9.6332	0.00191092	0.668646	chr2	111401252	111401618	-	MSTC	LTR	ERVL-MaLR	chr2:111401253-111401618_MSTC	X
TRINITY_GG_461213_c0_g1_i1	pre	post	1.77132	5.33993	9.6332	0.00191092	0.668646	chr3	128779860	128780373	-	LTR26D	LTR	ERV1	chr3:128779861-128780373_LTR26D	X
TRINITY_GG_504087_c0_g1_i1	pre	post	1.77132	5.33993	9.6332	0.00191092	0.668646	chr16	29164164	29164467	+	AluSx1	SINE	Alu	chr16:29164165-29164467_AluSx1
TRINITY_GG_524605_c0_g1_i1	pre	post	1.77132	5.33993	9.6332	0.00191092	0.668646	chrX	47166459	47166770	-	AluJr	SINE	Alu	chrX:47166460-47166770_AluJr
TRINITY_GG_557162_c0_g1_i1	pre	post	1.77132	5.33993	9.6332	0.00191092	0.668646	chr5	142880237	142880530	+	AluSx4	SINE	Alu	chr5:142880238-142880530_AluSx4
TRINITY_GG_567896_c1_g1_i1	pre	post	1.77132	5.33993	9.6332	0.00191092	0.668646	chr20	63711885	63712613	-	L1M4	LINE	L1	chr20:63711886-63712613_L1M4	X
TRINITY_GG_623706_c0_g1_i1	pre	post	1.77132	5.33993	9.6332	0.00191092	0.668646	chr4	83136404	83136764	-	THE1B	LTR	ERVL-MaLR	chr4:83136405-83136764_THE1B
TRINITY_GG_623906_c0_g1_i1	pre	post	1.77132	5.33993	9.6332	0.00191092	0.668646	chrX	19921718	19922027	+	AluSx1	SINE	Alu	chrX:19921719-19922027_AluSx1
TRINITY_GG_701500_c0_g1_i1	pre	post	1.77132	5.33993	9.6332	0.00191092	0.668646	chr12	29272106	29274047	-	L1PA10	LINE	L1	chr12:29272107-29274047_L1PA10	X
TRINITY_GG_720589_c0_g1_i1	pre	post	1.77132	5.33993	9.6332	0.00191092	0.668646	chr3	14132226	14132423	+	L3	LINE	CR1	chr3:14132227-14132423_L3
TRINITY_GG_725679_c0_g1_i1	pre	post	1.77132	5.33993	9.6332	0.00191092	0.668646	chr13	74076642	74077266	-	L1PA14	LINE	L1	chr13:74076643-74077266_L1PA14	X
TRINITY_GG_741252_c0_g1_i1	pre	post	1.77132	5.33993	9.6332	0.00191092	0.668646	chr1	173408161	173408596	+	L1MC4	LINE	L1	chr1:173408162-173408596_L1MC4
TRINITY_GG_750881_c0_g1_i1	pre	post	1.77132	5.33993	9.6332	0.00191092	0.668646	chr15	67183032	67183343	-	AluSq10	SINE	Alu	chr15:67183033-67183343_AluSq10	X
TRINITY_GG_419094_c1_g1_i1	pre	post	1.77132	5.33993	9.6332	0.00191092	0.668646	chr11	66151310	66151950	+	L1M4a2	LINE	L1	chr11:66151311-66151950_L1M4a2	X
TRINITY_GG_44371_c0_g1_i1	pre	post	1.77132	5.33993	9.6332	0.00191092	0.668646	chr15	58258751	58259154	-	MLT1A1	LTR	ERVL-MaLR	chr15:58258752-58259154_MLT1A1
TRINITY_GG_45841_c1_g1_i1	pre	post	1.77132	5.33993	9.6332	0.00191092	0.668646	chr14	71436287	71436760	-	L1M5	LINE	L1	chr14:71436288-71436760_L1M5
TRINITY_GG_529815_c0_g1_i1	pre	post	1.77132	5.33993	9.6332	0.00191092	0.668646	chr3	11503476	11503778	+	AluSg	SINE	Alu	chr3:11503477-11503778_AluSg
TRINITY_GG_531922_c0_g1_i1	pre	post	1.77132	5.33993	9.6332	0.00191092	0.668646	chr6	111840181	111840603	+	MLT1D	LTR	ERVL-MaLR	chr6:111840182-111840603_MLT1D	X
TRINITY_GG_566261_c0_g1_i1	pre	post	1.77132	5.33993	9.6332	0.00191092	0.668646	chr3	18457347	18457689	-	THE1B	LTR	ERVL-MaLR	chr3:18457348-18457689_THE1B	X
TRINITY_GG_64565_c0_g1_i1	pre	post	1.77132	5.33993	9.6332	0.00191092	0.668646	chr12	121236549	121236852	+	AluJb	SINE	Alu	chr12:121236550-121236852_AluJb
TRINITY_GG_717604_c0_g1_i1	pre	post	1.77132	5.33993	9.6332	0.00191092	0.668646	chr3	39056240	39056986	+	HAL1	LINE	L1	chr3:39056241-39056986_HAL1	X
TRINITY_GG_482563_c0_g1_i1	pre	post	1.759	5.44684	9.56741	0.00198063	0.668646	chr5	131687493	131689939	+	L1MC2	LINE	L1	chr5:131687494-131689939_L1MC2	X
TRINITY_GG_540438_c0_g1_i1	pre	post	1.7446	5.44684	9.56352	0.00198482	0.668646	chr14	73777483	73778033	+	L2b	LINE	L2	chr14:73777484-73778033_L2b	X
TRINITY_GG_311995_c1_g1_i1	pre	post	1.82729	5.40767	9.55912	0.00198958	0.668646	chr9	41042853	41044237	+	HAL1	LINE	L1	chr9:41042854-41044237_HAL1	X
TRINITY_GG_89450_c0_g1_i1	pre	post	1.52931	5.55835	9.53279	0.00201833	0.668646	chr6	53312158	53312746	+	L1MD1	LINE	L1	chr6:53312159-53312746_L1MD1	X
TRINITY_GG_66154_c0_g1_i1	pre	post	1.66571	5.48498	9.52487	0.00202706	0.668646	chr1	235670448	235671014	+	HERVIP10B3-int	LTR	ERV1	chr1:235670449-235671014_HERVIP10B3-int	X
TRINITY_GG_737273_c0_g1_i1	pre	post	1.74644	5.44684	9.52201	0.00203023	0.668646	chr4	13247869	13249396	-	L1M4	LINE	L1	chr4:13247870-13249396_L1M4	X
TRINITY_GG_235492_c1_g1_i1	pre	post	1.66483	5.48498	9.51938	0.00203313	0.668646	chr10	12731154	12731962	-	L2a	LINE	L2	chr10:12731155-12731962_L2a	X
TRINITY_GG_419440_c0_g1_i1	pre	post	1.66483	5.48498	9.51938	0.00203313	0.668646	chr5	39234465	39235050	+	L1PA8	LINE	L1	chr5:39234466-39235050_L1PA8
TRINITY_GG_138395_c0_g1_i1	pre	post	1.74573	5.44684	9.51439	0.00203866	0.668646	chr12	26998132	26998872	+	L2	LINE	L2	chr12:26998133-26998872_L2	X
TRINITY_GG_493721_c0_g1_i1	pre	post	1.66579	5.48498	9.50349	0.00205082	0.668646	chr1	226699784	226700188	-	MLT2A1	LTR	ERVL	chr1:226699785-226700188_MLT2A1	X
TRINITY_GG_184455_c0_g1_i1	pre	post	1.74384	5.44684	9.47132	0.00208709	0.668646	chr3	125254266	125255236	-	L1ME3A	LINE	L1	chr3:125254267-125255236_L1ME3A	X
TRINITY_GG_245968_c0_g1_i1	pre	post	1.65914	5.48498	9.4525	0.00210861	0.668646	chr12	26987472	26988180	+	L1MC4	LINE	L1	chr12:26987473-26988180_L1MC4	X
TRINITY_GG_591232_c0_g1_i1	pre	post	1.73657	5.44684	9.44642	0.00211562	0.668646	chr1	61541780	61543701	-	L1PB1	LINE	L1	chr1:61541781-61543701_L1PB1	X
TRINITY_GG_80836_c0_g1_i1	pre	post	1.6592	5.48498	9.43106	0.00213341	0.668646	chr9	623633	624297	+	L1MA9	LINE	L1	chr9:623634-624297_L1MA9
TRINITY_GG_475603_c0_g1_i1	pre	post	1.65611	5.48498	9.42927	0.00213549	0.668646	chr10	17011187	17011931	-	LTR12	LTR	ERV1	chr10:17011188-17011931_LTR12	X
TRINITY_GG_596874_c0_g1_i1	pre	post	1.65611	5.48498	9.42927	0.00213549	0.668646	chr9	124710718	124711192	+	Charlie20a	DNA	hAT-Charlie	chr9:124710719-124711192_Charlie20a	X
TRINITY_GG_724552_c0_g1_i1	pre	post	1.52078	5.55835	9.41273	0.00215484	0.668646	chr19	14761459	14762084	+	LTR9D	LTR	ERV1	chr19:14761460-14762084_LTR9D
TRINITY_GG_42545_c0_g1_i1	pre	post	1.58288	5.52213	9.40863	0.00215966	0.668646	chr15	89311425	89312080	-	L3	LINE	CR1	chr15:89311426-89312080_L3	X
TRINITY_GG_207558_c0_g1_i1	pre	post	1.7454	5.33993	9.4034	0.00216584	0.668646	chrX	155048331	155049069	-	L1M5	LINE	L1	chrX:155048332-155049069_L1M5
TRINITY_GG_209059_c1_g1_i1	pre	post	1.7454	5.33993	9.4034	0.00216584	0.668646	chr10	100383553	100385005	+	HERVH-int	LTR	ERV1	chr10:100383554-100385005_HERVH-int	X
TRINITY_GG_22691_c0_g1_i1	pre	post	1.7454	5.33993	9.4034	0.00216584	0.668646	chr12	28850	29114	+	AluSp	SINE	Alu	chr12:28851-29114_AluSp
TRINITY_GG_302340_c0_g1_i1	pre	post	1.7454	5.33993	9.4034	0.00216584	0.668646	chr11	65177471	65177785	-	AluSx1	SINE	Alu	chr11:65177472-65177785_AluSx1
TRINITY_GG_338540_c1_g1_i1	pre	post	1.7454	5.33993	9.4034	0.00216584	0.668646	chr2	68376626	68377889	-	L1MA2	LINE	L1	chr2:68376627-68377889_L1MA2
TRINITY_GG_715919_c0_g1_i1	pre	post	1.7454	5.33993	9.4034	0.00216584	0.668646	chr9	128762414	128762647	+	MIRb	SINE	MIR	chr9:128762415-128762647_MIRb	X
TRINITY_GG_106326_c0_g1_i1	pre	post	1.7454	5.33993	9.4034	0.00216584	0.668646	chr7	28089449	28089933	+	MLT-int	LTR	ERVL-MaLR	chr7:28089450-28089933_MLT-int	X
TRINITY_GG_114374_c0_g1_i1	pre	post	1.7454	5.33993	9.4034	0.00216584	0.668646	chr3	37059851	37060290	+	L2	LINE	L2	chr3:37059852-37060290_L2	X
TRINITY_GG_224194_c2_g1_i1	pre	post	1.7454	5.33993	9.4034	0.00216584	0.668646	chr5	91237726	91238888	-	LTR49-int	LTR	ERV1	chr5:91237727-91238888_LTR49-int
TRINITY_GG_224583_c1_g1_i1	pre	post	1.7454	5.33993	9.4034	0.00216584	0.668646	chr1	185234803	185237699	+	L1PA7	LINE	L1	chr1:185234804-185237699_L1PA7	X
TRINITY_GG_279166_c0_g1_i1	pre	post	1.7454	5.33993	9.4034	0.00216584	0.668646	chr7	27820561	27820847	+	L1M4	LINE	L1	chr7:27820562-27820847_L1M4	X
TRINITY_GG_298337_c1_g1_i1	pre	post	1.7454	5.33993	9.4034	0.00216584	0.668646	chr1	89960767	89961871	+	L1PA3	LINE	L1	chr1:89960768-89961871_L1PA3
TRINITY_GG_344965_c0_g1_i1	pre	post	1.7454	5.33993	9.4034	0.00216584	0.668646	chr10	87212787	87213101	+	AluSq2	SINE	Alu	chr10:87212788-87213101_AluSq2	X
TRINITY_GG_367412_c0_g1_i1	pre	post	1.7454	5.33993	9.4034	0.00216584	0.668646	chr7	36246843	36247152	+	AluSx	SINE	Alu	chr7:36246844-36247152_AluSx
TRINITY_GG_432040_c0_g1_i1	pre	post	1.7454	5.33993	9.4034	0.00216584	0.668646	chr5	17492666	17494051	-	L1MA8	LINE	L1	chr5:17492667-17494051_L1MA8
TRINITY_GG_454862_c0_g1_i1	pre	post	1.7454	5.33993	9.4034	0.00216584	0.668646	chrY	20433534	20435093	-	MER52D	LTR	ERV1	chrY:20433535-20435093_MER52D	X
TRINITY_GG_457724_c0_g1_i1	pre	post	1.7454	5.33993	9.4034	0.00216584	0.668646	chr19	45857798	45858098	-	AluSp	SINE	Alu	chr19:45857799-45858098_AluSp
TRINITY_GG_492772_c0_g1_i1	pre	post	1.7454	5.33993	9.4034	0.00216584	0.668646	chr1	184887342	184887719	+	MLT1J	LTR	ERVL-MaLR	chr1:184887343-184887719_MLT1J
TRINITY_GG_493568_c0_g1_i1	pre	post	1.7454	5.33993	9.4034	0.00216584	0.668646	chr2	95821035	95823555	-	L1PA2	LINE	L1	chr2:95821036-95823555_L1PA2	X
TRINITY_GG_606634_c1_g1_i1	pre	post	1.7454	5.33993	9.4034	0.00216584	0.668646	chr8	142649599	142650405	+	THE1B-int	LTR	ERVL-MaLR	chr8:142649600-142650405_THE1B-int	X
TRINITY_GG_649177_c1_g1_i1	pre	post	1.7454	5.33993	9.4034	0.00216584	0.668646	chr7	152213064	152214398	+	L1MA9	LINE	L1	chr7:152213065-152214398_L1MA9	X
TRINITY_GG_717050_c0_g1_i1	pre	post	1.7454	5.33993	9.4034	0.00216584	0.668646	chr5	172884244	172884545	-	AluJr	SINE	Alu	chr5:172884245-172884545_AluJr
TRINITY_GG_726904_c1_g1_i1	pre	post	1.7454	5.33993	9.4034	0.00216584	0.668646	chr2	97821646	97827149	+	HERV9NC-int	LTR	ERV1	chr2:97821647-97827149_HERV9NC-int	X
TRINITY_GG_731299_c0_g1_i1	pre	post	1.7454	5.33993	9.4034	0.00216584	0.668646	chr11	111642095	111642932	-	MER21C	LTR	ERVL	chr11:111642096-111642932_MER21C	X
TRINITY_GG_78493_c0_g1_i1	pre	post	1.7454	5.33993	9.4034	0.00216584	0.668646	chr22	45870452	45870944	+	L1MEc	LINE	L1	chr22:45870453-45870944_L1MEc	X
TRINITY_GG_88678_c0_g1_i1	pre	post	1.7454	5.33993	9.4034	0.00216584	0.668646	chr1	113768734	113769345	+	LTR26B	LTR	ERV1	chr1:113768735-113769345_LTR26B	X
TRINITY_GG_134450_c2_g1_i1	pre	post	1.7454	5.33993	9.4034	0.00216584	0.668646	chrX	155591650	155594855	+	L1MA8	LINE	L1	chrX:155591651-155594855_L1MA8	X
TRINITY_GG_218892_c3_g1_i1	pre	post	1.7454	5.33993	9.4034	0.00216584	0.668646	chr14	71078850	71085306	-	L1PA7	LINE	L1	chr14:71078851-71085306_L1PA7	X
TRINITY_GG_719806_c0_g1_i1	pre	post	1.7454	5.33993	9.4034	0.00216584	0.668646	chr18	46825382	46825716	-	L3	LINE	CR1	chr18:46825383-46825716_L3	X
TRINITY_GG_245348_c0_g1_i1	pre	post	1.5828	5.52213	9.39197	0.00217938	0.668646	chr7	6243501	6244471	+	Arthur1	DNA	hAT-Tip100	chr7:6243502-6244471_Arthur1	X
TRINITY_GG_380332_c0_g1_i1	pre	post	1.81318	5.40767	9.3793	0.00219449	0.668646	chr6	6603441	6605145	+	L1MEd	LINE	L1	chr6:6603442-6605145_L1MEd	X
TRINITY_GG_227312_c3_g1_i1	pre	post	1.57911	5.52213	9.3631	0.00221398	0.668646	chr16	23992259	23997897	+	ERVL-int	LTR	ERVL	chr16:23992260-23997897_ERVL-int	X
TRINITY_GG_635845_c0_g1_i1	pre	post	1.65373	5.48498	9.34614	0.00223455	0.668646	chr11	2906061	2906877	+	L1PA6	LINE	L1	chr11:2906062-2906877_L1PA6	X
TRINITY_GG_141478_c0_g1_i1	pre	post	1.52274	5.55835	9.33806	0.00224443	0.668646	chr9	62869983	62870854	+	L1MD2	LINE	L1	chr9:62869984-62870854_L1MD2	X
TRINITY_GG_341708_c0_g1_i1	pre	post	1.58131	5.52213	9.33201	0.00225185	0.668646	chr9	111736002	111737224	+	L1PA16	LINE	L1	chr9:111736003-111737224_L1PA16	X
TRINITY_GG_425401_c0_g1_i1	pre	post	1.65069	5.48498	9.32294	0.00226303	0.668646	chr11	63851981	63853117	+	Charlie1	DNA	hAT-Charlie	chr11:63851982-63853117_Charlie1	X
TRINITY_GG_746541_c0_g1_i1	pre	post	1.8018	5.39437	9.30929	0.00227994	0.668646	chr8	55946965	55947261	+	AluSq2	SINE	Alu	chr8:55946966-55947261_AluSq2
TRINITY_GG_63652_c0_g1_i1	pre	post	1.8018	5.39437	9.30929	0.00227994	0.668646	chrX	47489088	47489400	-	L1MEj	LINE	L1	chrX:47489089-47489400_L1MEj	X
TRINITY_GG_21176_c0_g1_i1	pre	post	1.80551	5.40767	9.28233	0.00231375	0.668646	chrX	155522241	155524283	-	L1MD2	LINE	L1	chrX:155522242-155524283_L1MD2	X
TRINITY_GG_163866_c3_g1_i1	pre	post	1.72945	5.44684	9.27999	0.00231671	0.668646	chr3	46148347	46152980	+	L1PA3	LINE	L1	chr3:46148348-46152980_L1PA3
TRINITY_GG_710150_c0_g1_i1	pre	post	1.80256	5.39437	9.27757	0.00231977	0.668646	chr20	48753661	48754064	+	L2a	LINE	L2	chr20:48753662-48754064_L2a
TRINITY_GG_235791_c0_g1_i1	pre	post	1.80256	5.39437	9.27757	0.00231977	0.668646	chr13	97362414	97363011	-	L2c	LINE	L2	chr13:97362415-97363011_L2c	X
TRINITY_GG_345576_c0_g1_i1	pre	post	1.72691	5.33993	9.24705	0.00235875	0.668646	chr11	10492584	10493280	-	L2c	LINE	L2	chr11:10492585-10493280_L2c	X
TRINITY_GG_74461_c0_g1_i1	pre	post	1.72691	5.33993	9.24705	0.00235875	0.668646	chr5	146141521	146141792	+	AluJb	SINE	Alu	chr5:146141522-146141792_AluJb	X
TRINITY_GG_101981_c0_g1_i1	pre	post	1.64604	5.48498	9.24356	0.00236325	0.668646	chr1	145104167	145105392	-	Tigger1	DNA	TcMar-Tigger	chr1:145104168-145105392_Tigger1	X
TRINITY_GG_712072_c0_g1_i1	pre	post	1.57349	5.52213	9.2405	0.0023672	0.668646	chr16	22517531	22517838	-	AluSg	SINE	Alu	chr16:22517532-22517838_AluSg	X
TRINITY_GG_142934_c0_g1_i1	pre	post	1.51596	5.55835	9.23638	0.00237254	0.668646	chr9	68227990	68228628	+	L1MC4a	LINE	L1	chr9:68227991-68228628_L1MC4a	X
TRINITY_GG_6268_c0_g1_i1	pre	post	1.72627	5.44684	9.23593	0.00237312	0.668646	chr10	125757115	125758898	-	L1MCc	LINE	L1	chr10:125757116-125758898_L1MCc	X
TRINITY_GG_608536_c0_g1_i1	pre	post	1.6417	5.48498	9.22996	0.00238087	0.668646	chr2	86461467	86462194	-	L2a	LINE	L2	chr2:86461468-86462194_L2a	X
TRINITY_GG_502499_c0_g1_i1	pre	post	1.79117	5.39437	9.22525	0.002387	0.668646	chr3	119959044	119959506	+	L2a	LINE	L2	chr3:119959045-119959506_L2a
TRINITY_GG_157532_c0_g1_i1	pre	post	1.79117	5.39437	9.22525	0.002387	0.668646	chr5	154416158	154416462	+	AluSx	SINE	Alu	chr5:154416159-154416462_AluSx
TRINITY_GG_192254_c3_g1_i1	pre	post	1.79117	5.39437	9.22525	0.002387	0.668646	chr13	48067798	48071465	+	MER61-int	LTR	ERV1	chr13:48067799-48071465_MER61-int	X
TRINITY_GG_593166_c0_g1_i1	pre	post	1.79117	5.39437	9.22525	0.002387	0.668646	chr9	40952621	40952939	-	AluSx	SINE	Alu	chr9:40952622-40952939_AluSx	X
TRINITY_GG_679239_c1_g1_i1	pre	post	1.50706	5.55835	9.21652	0.00239841	0.668646	chr12	14484424	14488149	-	HERVL-int	LTR	ERVL	chr12:14484425-14488149_HERVL-int	X
TRINITY_GG_71622_c2_g1_i1	pre	post	1.64316	5.48498	9.1995	0.00242082	0.668646	chr2	71388646	71395356	+	HERVK22-int	LTR	ERVK	chr2:71388647-71395356_HERVK22-int	X
TRINITY_GG_101572_c3_g1_i1	pre	post	1.79304	5.39437	9.19898	0.00242149	0.668646	chr7	77586600	77588686	-	Tigger1	DNA	TcMar-Tigger	chr7:77586601-77588686_Tigger1	X
TRINITY_GG_183420_c0_g1_i1	pre	post	1.79304	5.39437	9.19898	0.00242149	0.668646	chr6	166804987	166807226	+	L1M4c	LINE	L1	chr6:166804988-166807226_L1M4c	X
TRINITY_GG_307851_c0_g1_i1	pre	post	1.79304	5.39437	9.19898	0.00242149	0.668646	chr17	67990619	67990929	-	AluSp	SINE	Alu	chr17:67990620-67990929_AluSp
TRINITY_GG_403476_c0_g1_i1	pre	post	1.79304	5.39437	9.19898	0.00242149	0.668646	chr17	47318103	47318375	+	MLT1D	LTR	ERVL-MaLR	chr17:47318104-47318375_MLT1D
TRINITY_GG_259297_c1_g1_i1	pre	post	1.79304	5.39437	9.19898	0.00242149	0.668646	chr4	102738975	102741897	+	L1PB1	LINE	L1	chr4:102738976-102741897_L1PB1	X
TRINITY_GG_351048_c0_g1_i1	pre	post	1.71866	5.33993	9.1736	0.00245531	0.668646	chr12	76513050	76514154	-	L1PREC2	LINE	L1	chr12:76513051-76514154_L1PREC2	X
TRINITY_GG_396608_c0_g1_i1	pre	post	1.71866	5.33993	9.1736	0.00245531	0.668646	chr5	18733175	18733974	-	LTR17	LTR	ERV1	chr5:18733176-18733974_LTR17
TRINITY_GG_587552_c1_g1_i1	pre	post	1.71866	5.33993	9.1736	0.00245531	0.668646	chr8	67188272	67189042	+	LTR17	LTR	ERV1	chr8:67188273-67189042_LTR17	X
TRINITY_GG_688613_c0_g1_i1	pre	post	1.71866	5.33993	9.1736	0.00245531	0.668646	chr1	45513510	45514465	+	LTR5_Hs	LTR	ERVK	chr1:45513511-45514465_LTR5_Hs	X
TRINITY_GG_434492_c0_g1_i1	pre	post	1.71866	5.33993	9.1736	0.00245531	0.668646	chr11	58540893	58542201	+	L1PA3	LINE	L1	chr11:58540894-58542201_L1PA3	X
TRINITY_GG_534893_c0_g1_i1	pre	post	1.71866	5.33993	9.1736	0.00245531	0.668646	chr15	84711096	84711413	+	AluJb	SINE	Alu	chr15:84711097-84711413_AluJb	X
TRINITY_GG_565195_c0_g1_i1	pre	post	1.71866	5.33993	9.1736	0.00245531	0.668646	chr17	120379	120748	-	MER21C	LTR	ERVL	chr17:120380-120748_MER21C
TRINITY_GG_375164_c0_g1_i1	pre	post	1.79373	5.39437	9.16717	0.00246395	0.668646	chr16	31415097	31415452	+	L2c	LINE	L2	chr16:31415098-31415452_L2c
TRINITY_GG_512626_c0_g1_i1	pre	post	1.63778	5.48498	9.1181	0.00253092	0.668646	chr5	70958810	70959418	+	L1PA3	LINE	L1	chr5:70958811-70959418_L1PA3	X
TRINITY_GG_264743_c0_g1_i1	pre	post	1.78239	5.39437	9.11506	0.00253513	0.668646	chr18	24005563	24005864	+	AluJr	SINE	Alu	chr18:24005564-24005864_AluJr
TRINITY_GG_368531_c0_g1_i1	pre	post	1.78239	5.39437	9.11506	0.00253513	0.668646	chr7	99914455	99914798	+	L2a	LINE	L2	chr7:99914456-99914798_L2a	X
TRINITY_GG_568450_c1_g1_i1	pre	post	1.78239	5.39437	9.11506	0.00253513	0.668646	chr5	131274069	131274806	+	L2a	LINE	L2	chr5:131274070-131274806_L2a	X
TRINITY_GG_57606_c1_g1_i1	pre	post	1.78239	5.39437	9.11506	0.00253513	0.668646	chr2	43592965	43593630	+	L3	LINE	CR1	chr2:43592966-43593630_L3	X
TRINITY_GG_294762_c0_g1_i1	pre	post	1.78239	5.39437	9.11506	0.00253513	0.668646	chr17	1406517	1406828	+	AluJr	SINE	Alu	chr17:1406518-1406828_AluJr
TRINITY_GG_99811_c0_g1_i1	pre	post	1.78239	5.39437	9.11506	0.00253513	0.668646	chr8	80990786	80991259	+	MLT1C	LTR	ERVL-MaLR	chr8:80990787-80991259_MLT1C	X
TRINITY_GG_608200_c0_g1_i1	pre	post	1.69817	5.35373	9.10518	0.00254886	0.668646	chr9	120632186	120634446	-	L1MA5	LINE	L1	chr9:120632187-120634446_L1MA5	X
TRINITY_GG_577515_c1_g1_i1	pre	post	1.6428	5.48498	9.09792	0.002559	0.668646	chr8	80982165	80983519	+	L2a	LINE	L2	chr8:80982166-80983519_L2a	X
TRINITY_GG_222241_c0_g1_i1	pre	post	1.78419	5.39437	9.0887	0.00257194	0.668646	chr14	106370436	106370701	-	L1ME2	LINE	L1	chr14:106370437-106370701_L1ME2
TRINITY_GG_91767_c1_g1_i1	pre	post	1.78419	5.39437	9.0887	0.00257194	0.668646	chr5	36977600	36979612	-	L1PA17	LINE	L1	chr5:36977601-36979612_L1PA17	X
TRINITY_GG_742040_c2_g1_i1	pre	post	1.78419	5.39437	9.0887	0.00257194	0.668646	chr13	99399921	99403350	+	L1PA6	LINE	L1	chr13:99399922-99403350_L1PA6
TRINITY_GG_346884_c1_g1_i1	pre	post	1.63506	5.48498	9.07706	0.00258836	0.668646	chr17	68115616	68116996	-	SVA_B	Retroposon	SVA	chr17:68115617-68116996_SVA_B	X
TRINITY_GG_452838_c0_g1_i1	pre	post	1.56089	5.52213	9.05543	0.00261916	0.668646	chr9	68230670	68232234	+	THE1B-int	LTR	ERVL-MaLR	chr9:68230671-68232234_THE1B-int	X
TRINITY_GG_30240_c0_g1_i1	pre	post	1.70833	5.44684	9.04541	0.00263355	0.668646	chr7	105290756	105291069	+	AluYb8	SINE	Alu	chr7:105290757-105291069_AluYb8	X
TRINITY_GG_489077_c0_g1_i1	pre	post	1.69962	5.33993	9.01725	0.00267443	0.668646	chr6	118603119	118605731	-	MER41-int	LTR	ERV1	chr6:118603120-118605731_MER41-int	X
TRINITY_GG_559959_c0_g1_i1	pre	post	1.69962	5.33993	9.01725	0.00267443	0.668646	chr1	46296627	46297451	-	L3	LINE	CR1	chr1:46296628-46297451_L3	X
TRINITY_GG_650384_c0_g1_i1	pre	post	1.69962	5.33993	9.01725	0.00267443	0.668646	chrX	100933861	100934249	-	L1MB7	LINE	L1	chrX:100933862-100934249_L1MB7	X
TRINITY_GG_144760_c0_g1_i1	pre	post	1.69962	5.33993	9.01725	0.00267443	0.668646	chr12	44249372	44251014	+	L1PA8	LINE	L1	chr12:44249373-44251014_L1PA8	X
TRINITY_GG_185572_c0_g1_i1	pre	post	1.69962	5.33993	9.01725	0.00267443	0.668646	chr5	50718533	50719668	-	L1MA4	LINE	L1	chr5:50718534-50719668_L1MA4	X
TRINITY_GG_265636_c0_g1_i1	pre	post	1.69962	5.33993	9.01725	0.00267443	0.668646	chr7	102672563	102673534	+	LTR13	LTR	ERVK	chr7:102672564-102673534_LTR13	X
TRINITY_GG_304197_c0_g1_i1	pre	post	1.69962	5.33993	9.01725	0.00267443	0.668646	chr3	15019243	15020054	+	L1MA6	LINE	L1	chr3:15019244-15020054_L1MA6	X
TRINITY_GG_372162_c0_g1_i1	pre	post	1.69962	5.33993	9.01725	0.00267443	0.668646	chr15	65010205	65011040	-	L1MB7	LINE	L1	chr15:65010206-65011040_L1MB7	X
TRINITY_GG_626178_c0_g1_i1	pre	post	1.69962	5.33993	9.01725	0.00267443	0.668646	chr6	16396414	16397088	+	Tigger3	DNA	TcMar-Tigger	chr6:16396415-16397088_Tigger3	X
TRINITY_GG_330396_c0_g1_i1	pre	post	1.7735	5.39437	9.0049	0.00269256	0.668646	chr22	38039992	38040309	+	AluJb	SINE	Alu	chr22:38039993-38040309_AluJb	X
TRINITY_GG_374849_c0_g1_i1	pre	post	1.7735	5.39437	9.0049	0.00269256	0.668646	chr19	14485371	14485685	+	AluSx1	SINE	Alu	chr19:14485372-14485685_AluSx1	X
TRINITY_GG_390307_c0_g1_i1	pre	post	1.7735	5.39437	9.0049	0.00269256	0.668646	chr1	176096564	176097049	+	MER61-int	LTR	ERV1	chr1:176096565-176097049_MER61-int	X
TRINITY_GG_397091_c0_g1_i1	pre	post	1.7735	5.39437	9.0049	0.00269256	0.668646	chr6	26486288	26486657	-	THE1D	LTR	ERVL-MaLR	chr6:26486289-26486657_THE1D
TRINITY_GG_4096_c0_g1_i1	pre	post	1.7735	5.39437	9.0049	0.00269256	0.668646	chr17	51083224	51083536	-	AluSx1	SINE	Alu	chr17:51083225-51083536_AluSx1	X
TRINITY_GG_419404_c0_g1_i1	pre	post	1.7735	5.39437	9.0049	0.00269256	0.668646	chr12	104716289	104716497	+	MIR	SINE	MIR	chr12:104716290-104716497_MIR
TRINITY_GG_461084_c0_g1_i1	pre	post	1.7735	5.39437	9.0049	0.00269256	0.668646	chr17	38910212	38910557	-	MER58B	DNA	hAT-Charlie	chr17:38910213-38910557_MER58B	X
TRINITY_GG_616754_c0_g1_i1	pre	post	1.7735	5.39437	9.0049	0.00269256	0.668646	chr15	41317682	41317978	-	AluJr4	SINE	Alu	chr15:41317683-41317978_AluJr4
TRINITY_GG_696930_c0_g1_i1	pre	post	1.7735	5.39437	9.0049	0.00269256	0.668646	chr7	148990039	148990405	+	L1HS	LINE	L1	chr7:148990040-148990405_L1HS	X
TRINITY_GG_336395_c2_g1_i1	pre	post	1.50066	5.55835	8.98739	0.00271849	0.668646	chr1	235846061	235851563	+	L1PB1	LINE	L1	chr1:235846062-235851563_L1PB1	X
TRINITY_GG_425394_c0_g1_i1	pre	post	1.77523	5.39437	8.97843	0.00273185	0.668646	chr19	219410	220473	+	MER11C	LTR	ERVK	chr19:219411-220473_MER11C	X
TRINITY_GG_236702_c0_g1_i1	pre	post	1.55553	5.52213	8.96689	0.00274916	0.668646	chr8	7158775	7159835	-	MER11C	LTR	ERVK	chr8:7158776-7159835_MER11C	X
TRINITY_GG_643491_c0_g1_i1	pre	post	1.77716	5.39437	8.96476	0.00275237	0.668646	chr4	40764086	40767616	-	L1PA3	LINE	L1	chr4:40764087-40767616_L1PA3	X
TRINITY_GG_143124_c0_g1_i1	pre	post	1.62669	5.48498	8.95178	0.002772	0.668646	chr3	142285640	142288065	+	HUERS-P3b-int	LTR	ERV1	chr3:142285641-142288065_HUERS-P3b-int
TRINITY_GG_35710_c0_g1_i1	pre	post	1.69106	5.33993	8.9438	0.00278413	0.668646	chr17	80030	80300	+	AluSx	SINE	Alu	chr17:80031-80300_AluSx
TRINITY_GG_414638_c0_g1_i1	pre	post	1.69106	5.33993	8.9438	0.00278413	0.668646	chr17	80030	80300	+	AluSx	SINE	Alu	chr17:80031-80300_AluSx
TRINITY_GG_649866_c0_g1_i1	pre	post	1.70578	5.4339	8.94178	0.00278722	0.668646	chr14	49978470	49978984	-	L2c	LINE	L2	chr14:49978471-49978984_L2c
TRINITY_GG_96733_c3_g1_i1	pre	post	1.77673	5.39437	8.92786	0.00280854	0.668646	chr1	145654571	145656616	-	L1PA10	LINE	L1	chr1:145654572-145656616_L1PA10	X
TRINITY_GG_680427_c1_g1_i1	pre	post	1.76591	5.39437	8.91306	0.00283138	0.668646	chr1	149222149	149223216	+	L1PB1	LINE	L1	chr1:149222150-149223216_L1PB1	X
TRINITY_GG_280144_c0_g1_i1	pre	post	1.76451	5.39437	8.89476	0.00285989	0.668646	chr15	101289943	101290295	+	L1MEg	LINE	L1	chr15:101289944-101290295_L1MEg
TRINITY_GG_430614_c0_g1_i1	pre	post	1.76451	5.39437	8.89476	0.00285989	0.668646	chr11	73061019	73067491	+	L1PA7	LINE	L1	chr11:73061020-73067491_L1PA7	X
TRINITY_GG_477648_c2_g1_i1	pre	post	1.76451	5.39437	8.89476	0.00285989	0.668646	chr8	144874996	144876600	+	LTR12C	LTR	ERV1	chr8:144874997-144876600_LTR12C	X
TRINITY_GG_266261_c1_g1_i1	pre	post	1.55111	5.52213	8.88755	0.00287122	0.668646	chr15	39893097	39895275	-	SVA_F	Retroposon	SVA	chr15:39893098-39895275_SVA_F	X
TRINITY_GG_98270_c0_g1_i1	pre	post	1.76755	5.39437	8.8865	0.00287287	0.668646	chr2	108744738	108745298	-	L1ME4b	LINE	L1	chr2:108744739-108745298_L1ME4b	X
TRINITY_GG_214947_c0_g1_i1	pre	post	1.55539	5.52213	8.87367	0.00289314	0.668646	chr16	21869733	21871289	+	L1PA5	LINE	L1	chr16:21869734-21871289_L1PA5	X
TRINITY_GG_595101_c0_g1_i1	pre	post	1.55539	5.52213	8.87367	0.00289314	0.668646	chr16	21869733	21871289	+	L1PA5	LINE	L1	chr16:21869734-21871289_L1PA5	X
TRINITY_GG_15294_c0_g1_i1	pre	post	1.69062	5.4339	8.85966	0.00291543	0.668646	chr9	128792837	128793200	-	L2b	LINE	L2	chr9:128792838-128793200_L2b	X
TRINITY_GG_354477_c0_g1_i1	pre	post	1.67139	5.33993	8.78746	0.00303309	0.668646	chr5	142774397	142775470	-	L1MC2	LINE	L1	chr5:142774398-142775470_L1MC2	X
TRINITY_GG_730638_c0_g1_i1	pre	post	1.67139	5.33993	8.78746	0.00303309	0.668646	chr1	182028925	182029560	+	L2b	LINE	L2	chr1:182028926-182029560_L2b	X
TRINITY_GG_129470_c0_g1_i1	pre	post	1.67142	5.33993	8.78746	0.00303309	0.668646	chr1	149563348	149564832	+	Tigger2	DNA	TcMar-Tigger	chr1:149563349-149564832_Tigger2	X
TRINITY_GG_73716_c0_g1_i1	pre	post	1.67142	5.33993	8.78746	0.00303309	0.668646	chr11	65728494	65729189	+	MER66-int	LTR	ERV1	chr11:65728495-65729189_MER66-int	X
TRINITY_GG_171776_c0_g1_i1	pre	post	1.67142	5.33993	8.78746	0.00303309	0.668646	chr2	202741832	202742802	+	L1M5	LINE	L1	chr2:202741833-202742802_L1M5	X
TRINITY_GG_236976_c0_g1_i1	pre	post	1.67142	5.33993	8.78746	0.00303309	0.668646	chr13	45484622	45486289	-	SVA_C	Retroposon	SVA	chr13:45484623-45486289_SVA_C	X
TRINITY_GG_251178_c1_g1_i1	pre	post	1.67142	5.33993	8.78746	0.00303309	0.668646	chr2	87039872	87042637	+	MER52-int	LTR	ERV1	chr2:87039873-87042637_MER52-int	X
TRINITY_GG_513010_c0_g1_i1	pre	post	1.67142	5.33993	8.78746	0.00303309	0.668646	chr5	55429244	55431437	+	L1M2	LINE	L1	chr5:55429245-55431437_L1M2	X
TRINITY_GG_552861_c0_g1_i1	pre	post	1.67142	5.33993	8.78746	0.00303309	0.668646	chr1	44923017	44923677	-	L1MA2	LINE	L1	chr1:44923018-44923677_L1MA2	X
TRINITY_GG_644910_c0_g1_i1	pre	post	1.67142	5.33993	8.78746	0.00303309	0.668646	chr7	77066758	77069453	-	L1PBa	LINE	L1	chr7:77066759-77069453_L1PBa	X
TRINITY_GG_459006_c0_g1_i1	pre	post	1.7554	5.39437	8.78465	0.00303776	0.668646	chr11	121637801	121638180	-	HERVH-int	LTR	ERV1	chr11:121637802-121638180_HERVH-int	X
TRINITY_GG_75607_c0_g1_i1	pre	post	1.6126	5.48498	8.77343	0.00305649	0.668646	chr1	120363381	120364064	-	L1MEc	LINE	L1	chr1:120363382-120364064_L1MEc
TRINITY_GG_11493_c0_g1_i1	pre	post	1.66559	5.33993	8.74727	0.00310065	0.668646	chr6	36035195	36035941	+	Tigger1	DNA	TcMar-Tigger	chr6:36035196-36035941_Tigger1	X
TRINITY_GG_406666_c3_g1_i1	pre	post	1.66552	5.33993	8.74727	0.00310065	0.668646	chr18	9264857	9270779	+	L1PA4	LINE	L1	chr18:9264858-9270779_L1PA4	X
TRINITY_GG_231501_c0_g1_i1	pre	post	1.67791	5.4339	8.73538	0.00312094	0.668646	chr8	27332898	27333287	-	L2a	LINE	L2	chr8:27332899-27333287_L2a	X
TRINITY_GG_296277_c0_g1_i1	pre	post	1.67791	5.4339	8.73538	0.00312094	0.668646	chr22	46237315	46237626	+	AluJr	SINE	Alu	chr22:46237316-46237626_AluJr	X
TRINITY_GG_510692_c0_g1_i1	pre	post	1.68585	5.4339	8.72857	0.00313262	0.668646	chr2	143122759	143124526	+	L2a	LINE	L2	chr2:143122760-143124526_L2a
TRINITY_GG_248841_c2_g1_i1	pre	post	1.62221	5.47238	8.72133	0.00314508	0.668646	chr4	38847298	38853392	+	L1PA5	LINE	L1	chr4:38847299-38853392_L1PA5
TRINITY_GG_154463_c0_g1_i1	pre	post	1.74763	5.39437	8.69286	0.0031946	0.668646	chr2	70010979	70011282	+	L1PREC2	LINE	L1	chr2:70010980-70011282_L1PREC2	X
TRINITY_GG_483253_c0_g1_i1	pre	post	1.74763	5.39437	8.69285	0.0031946	0.668646	chr7	127963253	127966211	-	L1PA2	LINE	L1	chr7:127963254-127966211_L1PA2	X
TRINITY_GG_463237_c0_g1_i1	pre	post	1.67282	5.4339	8.66629	0.00324151	0.668646	chr1	9693596	9693996	+	HAL1	LINE	L1	chr1:9693597-9693996_HAL1	X
TRINITY_GG_633290_c1_g1_i1	pre	post	1.67282	5.4339	8.66629	0.00324151	0.668646	chr19	56095318	56096087	-	HAL1M8	LINE	L1	chr19:56095319-56096087_HAL1M8
TRINITY_GG_209026_c0_g1_i1	pre	post	1.67327	5.4339	8.63836	0.00329158	0.668646	chr6	170381164	170382142	+	L1MD1	LINE	L1	chr6:170381165-170382142_L1MD1	X
TRINITY_GG_405754_c0_g1_i1	pre	post	1.67286	5.4339	8.63661	0.00329473	0.668646	chr2	86550672	86551006	+	MER2	DNA	TcMar-Tigger	chr2:86550673-86551006_MER2
TRINITY_GG_605839_c0_g1_i1	pre	post	1.74234	5.39437	8.63342	0.00330051	0.668646	chr10	93049604	93049867	-	AluJr	SINE	Alu	chr10:93049605-93049867_AluJr
TRINITY_GG_565931_c1_g1_i1	pre	post	1.66728	5.4339	8.6253	0.00331526	0.668646	chr17	15531038	15532101	-	L1M4	LINE	L1	chr17:15531039-15532101_L1M4	X
TRINITY_GG_708813_c0_g1_i1	pre	post	1.6733	5.4339	8.60877	0.00334548	0.668646	chr8	60604361	60605827	+	MSTA-int	LTR	ERVL-MaLR	chr8:60604362-60605827_MSTA-int	X
TRINITY_GG_414907_c3_g1_i1	pre	post	1.74378	5.39437	8.60657	0.00334953	0.668646	chr5	137968595	137974622	+	L1PA3	LINE	L1	chr5:137968596-137974622_L1PA3	X
TRINITY_GG_365550_c0_g1_i1	pre	post	1.6677	5.4339	8.59722	0.00336676	0.668646	chr3	167674264	167674632	+	MLT1A	LTR	ERVL-MaLR	chr3:167674265-167674632_MLT1A	X
TRINITY_GG_326882_c0_g1_i1	pre	post	1.6677	5.4339	8.59722	0.00336676	0.668646	chr1	160296201	160296731	+	MLT1F2	LTR	ERVL-MaLR	chr1:160296202-160296731_MLT1F2	X
TRINITY_GG_424504_c0_g1_i1	pre	post	1.6677	5.4339	8.59722	0.00336676	0.668646	chr20	44982728	44983320	-	L2a	LINE	L2	chr20:44982729-44983320_L2a
TRINITY_GG_758749_c0_g1_i1	pre	post	1.68016	5.4339	8.59462	0.00337157	0.668646	chr10	2805965	2807033	-	SVA_E	Retroposon	SVA	chr10:2805966-2807033_SVA_E
TRINITY_GG_142907_c0_g1_i1	pre	post	1.52627	5.50985	8.57108	0.00341544	0.668646	chr14	61340684	61341135	+	L2c	LINE	L2	chr14:61340685-61341135_L2c
TRINITY_GG_543875_c0_g1_i1	pre	post	1.66812	5.4339	8.56924	0.00341889	0.668646	chr21	29685685	29686295	+	MER39	LTR	ERV1	chr21:29685686-29686295_MER39
TRINITY_GG_441913_c0_g1_i1	pre	post	1.52489	5.50985	8.56027	0.00343578	0.668646	chr2	230271219	230271792	+	MLT1D-int	LTR	ERVL-MaLR	chr2:230271220-230271792_MLT1D-int
TRINITY_GG_657272_c0_g1_i1	pre	post	1.6679	5.4339	8.54403	0.00346657	0.668646	chr1	212766674	212768037	+	L1PB2	LINE	L1	chr1:212766675-212768037_L1PB2	X
TRINITY_GG_491400_c0_g1_i1	pre	post	1.67548	5.4339	8.53308	0.00348749	0.668646	chr11	3115174	3116573	+	MER4-int	LTR	ERV1	chr11:3115175-3116573_MER4-int
TRINITY_GG_101009_c1_g1_i1	pre	post	1.63624	5.33993	8.51748	0.00351752	0.668646	chr18	21078508	21080065	-	HUERS-P3-int	LTR	ERV1	chr18:21078509-21080065_HUERS-P3-int	X
TRINITY_GG_326560_c0_g1_i1	pre	post	1.63624	5.33993	8.51748	0.00351752	0.668646	chr2	25273659	25274328	+	L2b	LINE	L2	chr2:25273660-25274328_L2b	X
TRINITY_GG_333785_c0_g1_i1	pre	post	1.63624	5.33993	8.51748	0.00351752	0.668646	chr9	90901444	90902406	+	LTR13_	LTR	ERVK	chr9:90901445-90902406_LTR13_
TRINITY_GG_631928_c0_g1_i1	pre	post	1.58626	5.47238	8.50812	0.00353565	0.668646	chr2	27595621	27596264	-	L1MEf	LINE	L1	chr2:27595622-27596264_L1MEf	X
TRINITY_GG_289417_c0_g1_i1	pre	post	1.66306	5.4339	8.50621	0.00353936	0.668646	chr4	88777745	88778178	+	L2a	LINE	L2	chr4:88777746-88778178_L2a	X
TRINITY_GG_486001_c0_g1_i1	pre	post	1.73038	5.39437	8.49104	0.00356901	0.668646	chr16	69818526	69819505	+	L2a	LINE	L2	chr16:69818527-69819505_L2a	X
TRINITY_GG_534755_c0_g1_i1	pre	post	1.58607	5.47238	8.48386	0.00358311	0.668646	chr2	101802158	101802792	+	L2a	LINE	L2	chr2:101802159-101802792_L2a	X
TRINITY_GG_32160_c0_g1_i1	pre	post	1.51585	5.50985	8.47753	0.0035956	0.668646	chr12	110006897	110007373	-	L1MB7	LINE	L1	chr12:110006898-110007373_L1MB7	X
TRINITY_GG_103472_c0_g1_i1	pre	post	1.5868	5.47238	8.46344	0.00362356	0.668646	chr19	9775762	9776770	+	LTR13	LTR	ERVK	chr19:9775763-9776770_LTR13	X
TRINITY_GG_482966_c0_g1_i1	pre	post	1.5868	5.47238	8.46344	0.00362356	0.668646	chr19	9775762	9776770	+	LTR13	LTR	ERVK	chr19:9775763-9776770_LTR13	X
TRINITY_GG_279219_c0_g1_i1	pre	post	1.58598	5.47238	8.46301	0.00362442	0.668646	chr15	58612161	58613833	+	L1MA4	LINE	L1	chr15:58612162-58613833_L1MA4	X
TRINITY_GG_682417_c0_g1_i1	pre	post	1.58291	5.47238	8.46013	0.00363016	0.668646	chr13	28151526	28151998	-	L2a	LINE	L2	chr13:28151527-28151998_L2a	X
TRINITY_GG_30682_c0_g1_i1	pre	post	1.58273	5.47238	8.45948	0.00363146	0.668646	chr8	60560932	60561296	+	LTR33A_	LTR	ERVL	chr8:60560933-60561296_LTR33A_	X
TRINITY_GG_290398_c0_g1_i1	pre	post	1.51362	5.50985	8.44401	0.00366247	0.668646	chr11	43858651	43859269	+	L1MC4	LINE	L1	chr11:43858652-43859269_L1MC4	X
TRINITY_GG_292709_c0_g1_i1	pre	post	1.51354	5.50985	8.44376	0.00366298	0.668646	chr4	165073131	165074121	+	LTR5B	LTR	ERVK	chr4:165073132-165074121_LTR5B	X
TRINITY_GG_171279_c0_g1_i1	pre	post	1.57957	5.47238	8.43583	0.00367898	0.668646	chr9	131246366	131247603	+	L1MEc	LINE	L1	chr9:131246367-131247603_L1MEc	X
TRINITY_GG_178623_c0_g1_i1	pre	post	1.57957	5.47238	8.43583	0.00367898	0.668646	chr20	1388775	1389248	+	L2a	LINE	L2	chr20:1388776-1389248_L2a	X
TRINITY_GG_609262_c0_g1_i1	pre	post	1.57957	5.47238	8.43583	0.00367898	0.668646	chr20	32175371	32176478	+	SVA_F	Retroposon	SVA	chr20:32175372-32176478_SVA_F
TRINITY_GG_78626_c0_g1_i1	pre	post	1.57954	5.47238	8.41216	0.00372719	0.668646	chr6	35609189	35610284	-	HAL1ME	LINE	L1	chr6:35609190-35610284_HAL1ME	X
TRINITY_GG_280819_c0_g1_i1	pre	post	1.57936	5.47238	8.41152	0.00372852	0.668646	chr11	72092059	72093069	+	L2c	LINE	L2	chr11:72092060-72093069_L2c	X
TRINITY_GG_661569_c0_g1_i1	pre	post	1.57936	5.47238	8.41152	0.00372852	0.668646	chr11	72092059	72093069	+	L2c	LINE	L2	chr11:72092060-72093069_L2c	X
TRINITY_GG_360734_c0_g1_i1	pre	post	1.51131	5.50985	8.41026	0.0037311	0.668646	chr4	99857976	99858896	-	L1MC4	LINE	L1	chr4:99857977-99858896_L1MC4
TRINITY_GG_667192_c4_g1_i1	pre	post	1.62155	5.33993	8.40131	0.0037495	0.668646	chr6	166425280	166429443	+	L1PA3	LINE	L1	chr6:166425281-166429443_L1PA3	X
TRINITY_GG_693025_c0_g1_i1	pre	post	1.62155	5.33993	8.40131	0.0037495	0.668646	chr13	37223768	37225193	-	L1MC1	LINE	L1	chr13:37223769-37225193_L1MC1
TRINITY_GG_98243_c0_g1_i1	pre	post	1.62155	5.33993	8.40131	0.0037495	0.668646	chr9	99994660	99995485	-	L1MD	LINE	L1	chr9:99994661-99995485_L1MD	X
TRINITY_GG_447576_c0_g1_i1	pre	post	1.50745	5.50985	8.39876	0.00375478	0.668646	chr2	47891145	47892215	-	L1MB1	LINE	L1	chr2:47891146-47892215_L1MB1	X
TRINITY_GG_147624_c0_g1_i1	pre	post	1.65266	5.4339	8.39797	0.0037564	0.668646	chr12	360287	361046	-	L2	LINE	L2	chr12:360288-361046_L2	X
TRINITY_GG_266334_c0_g1_i1	pre	post	1.65266	5.4339	8.39797	0.0037564	0.668646	chr22	50790326	50790731	-	MLT1I	LTR	ERVL-MaLR	chr22:50790327-50790731_MLT1I	X
TRINITY_GG_349425_c1_g1_i1	pre	post	1.65266	5.4339	8.39797	0.0037564	0.668646	chr1	120579261	120580462	-	L1P4	LINE	L1	chr1:120579262-120580462_L1P4	X
TRINITY_GG_531397_c0_g1_i1	pre	post	1.50722	5.50985	8.364	0.00382727	0.668646	chr6	159655216	159657370	+	L1PBa1	LINE	L1	chr6:159655217-159657370_L1PBa1	X
TRINITY_GG_218114_c0_g1_i1	pre	post	1.50902	5.50985	8.36044	0.00383477	0.668646	chr4	39283619	39284315	-	L1MEf	LINE	L1	chr4:39283620-39284315_L1MEf	X
TRINITY_GG_656538_c0_g1_i1	pre	post	1.50902	5.50985	8.36044	0.00383477	0.668646	chr12	14966466	14966886	+	L1PA13	LINE	L1	chr12:14966467-14966886_L1PA13
TRINITY_GG_757033_c2_g1_i1	pre	post	1.64708	5.4339	8.35729	0.00384143	0.668646	chr1	160691753	160697338	+	HERVK-int	LTR	ERVK	chr1:160691754-160697338_HERVK-int	X
TRINITY_GG_208974_c0_g1_i1	pre	post	1.57619	5.47238	8.34391	0.00386982	0.668646	chr5	157485483	157485997	+	L2b	LINE	L2	chr5:157485484-157485997_L2b
TRINITY_GG_39558_c0_g1_i1	pre	post	1.64739	5.4339	8.32901	0.00390168	0.668646	chr6	149587177	149587996	-	MER21B	LTR	ERVL	chr6:149587178-149587996_MER21B	X
TRINITY_GG_700289_c0_g1_i1	pre	post	1.7154	5.39437	8.32164	0.00391755	0.668646	chr3	195931732	195933157	+	L1M1	LINE	L1	chr3:195931733-195933157_L1M1	X
TRINITY_GG_398155_c0_g1_i1	pre	post	1.7154	5.39437	8.32164	0.00391755	0.668646	chr10	95794610	95795577	-	L2b	LINE	L2	chr10:95794611-95795577_L2b	X
TRINITY_GG_486398_c0_g1_i1	pre	post	1.56948	5.47238	8.31589	0.00392997	0.668646	chr1	148101385	148101905	+	L1MC4	LINE	L1	chr1:148101386-148101905_L1MC4	X
TRINITY_GG_102733_c0_g1_i1	pre	post	1.62688	5.32599	8.31125	0.00394002	0.668646	chr19	2323453	2323751	-	AluSz	SINE	Alu	chr19:2323454-2323751_AluSz
TRINITY_GG_118845_c0_g1_i1	pre	post	1.62688	5.32599	8.31125	0.00394002	0.668646	chr2	69625811	69626181	+	L2	LINE	L2	chr2:69625812-69626181_L2	X
TRINITY_GG_119963_c0_g1_i1	pre	post	1.62688	5.32599	8.31125	0.00394002	0.668646	chr15	77453891	77454184	+	AluJr	SINE	Alu	chr15:77453892-77454184_AluJr	X
TRINITY_GG_143089_c0_g1_i1	pre	post	1.62688	5.32599	8.31125	0.00394002	0.668646	chr4	6979344	6979633	+	AluJr4	SINE	Alu	chr4:6979345-6979633_AluJr4	X
TRINITY_GG_146470_c0_g1_i1	pre	post	1.62688	5.32599	8.31125	0.00394002	0.668646	chr1	35823419	35823730	-	AluSx	SINE	Alu	chr1:35823420-35823730_AluSx
TRINITY_GG_147179_c1_g1_i1	pre	post	1.62688	5.32599	8.31125	0.00394002	0.668646	chr3	128335147	128336032	-	L2a	LINE	L2	chr3:128335148-128336032_L2a	X
TRINITY_GG_149600_c0_g1_i1	pre	post	1.62688	5.32599	8.31125	0.00394002	0.668646	chr13	99633257	99633551	+	AluSz6	SINE	Alu	chr13:99633258-99633551_AluSz6
TRINITY_GG_153368_c0_g1_i1	pre	post	1.62688	5.32599	8.31125	0.00394002	0.668646	chr17	42362548	42362765	+	MIR	SINE	MIR	chr17:42362549-42362765_MIR
TRINITY_GG_155260_c0_g1_i1	pre	post	1.62688	5.32599	8.31125	0.00394002	0.668646	chr17	16309796	16310136	+	AluSz	SINE	Alu	chr17:16309797-16310136_AluSz
TRINITY_GG_156993_c0_g1_i1	pre	post	1.62688	5.32599	8.31125	0.00394002	0.668646	chr3	179787608	179787893	-	AluSz	SINE	Alu	chr3:179787609-179787893_AluSz	X
TRINITY_GG_168087_c1_g1_i1	pre	post	1.62688	5.32599	8.31125	0.00394002	0.668646	chr14	94428364	94428828	+	L1M5	LINE	L1	chr14:94428365-94428828_L1M5
TRINITY_GG_174041_c0_g1_i1	pre	post	1.62688	5.32599	8.31125	0.00394002	0.668646	chr14	21245845	21246123	-	AluSx	SINE	Alu	chr14:21245846-21246123_AluSx
TRINITY_GG_1808_c0_g1_i1	pre	post	1.62688	5.32599	8.31125	0.00394002	0.668646	chr18	3264670	3264972	+	L1ME2	LINE	L1	chr18:3264671-3264972_L1ME2	X
TRINITY_GG_182193_c0_g1_i1	pre	post	1.62688	5.32599	8.31125	0.00394002	0.668646	chr17	8245655	8245870	+	AluJb	SINE	Alu	chr17:8245656-8245870_AluJb
TRINITY_GG_190324_c0_g1_i1	pre	post	1.62688	5.32599	8.31125	0.00394002	0.668646	chr17	67988945	67989234	+	AluSx1	SINE	Alu	chr17:67988946-67989234_AluSx1
TRINITY_GG_193296_c0_g1_i1	pre	post	1.62688	5.32599	8.31125	0.00394002	0.668646	chr12	29203717	29204028	+	AluY	SINE	Alu	chr12:29203718-29204028_AluY
TRINITY_GG_195065_c0_g1_i1	pre	post	1.62688	5.32599	8.31125	0.00394002	0.668646	chr11	6666933	6668072	-	L1MB7	LINE	L1	chr11:6666934-6668072_L1MB7	X
TRINITY_GG_198467_c2_g1_i1	pre	post	1.62688	5.32599	8.31125	0.00394002	0.668646	chr22	18081758	18083281	-	L1M2	LINE	L1	chr22:18081759-18083281_L1M2	X
TRINITY_GG_200728_c1_g1_i1	pre	post	1.62688	5.32599	8.31125	0.00394002	0.668646	chrX	136716240	136718370	+	L1MCa	LINE	L1	chrX:136716241-136718370_L1MCa	X
TRINITY_GG_201700_c0_g1_i1	pre	post	1.62688	5.32599	8.31125	0.00394002	0.668646	chr19	18494381	18494692	-	AluSx1	SINE	Alu	chr19:18494382-18494692_AluSx1
TRINITY_GG_217944_c1_g1_i1	pre	post	1.62688	5.32599	8.31125	0.00394002	0.668646	chr14	55685320	55685685	+	L2a	LINE	L2	chr14:55685321-55685685_L2a	X
TRINITY_GG_219306_c0_g1_i1	pre	post	1.62688	5.32599	8.31125	0.00394002	0.668646	chr7	105272537	105272899	+	L2c	LINE	L2	chr7:105272538-105272899_L2c	X
TRINITY_GG_229679_c0_g1_i1	pre	post	1.62688	5.32599	8.31125	0.00394002	0.668646	chr10	12395272	12395524	-	MER21B	LTR	ERVL	chr10:12395273-12395524_MER21B
TRINITY_GG_23766_c0_g1_i1	pre	post	1.62688	5.32599	8.31125	0.00394002	0.668646	chr11	13368113	13368411	-	L2c	LINE	L2	chr11:13368114-13368411_L2c	X
TRINITY_GG_247690_c1_g1_i1	pre	post	1.62688	5.32599	8.31125	0.00394002	0.668646	chr5	83573446	83574658	-	Ricksha_c	DNA	MULE-MuDR	chr5:83573447-83574658_Ricksha_c
TRINITY_GG_249728_c0_g1_i1	pre	post	1.62688	5.32599	8.31125	0.00394002	0.668646	chr9	111679201	111679515	+	L1MC3	LINE	L1	chr9:111679202-111679515_L1MC3
TRINITY_GG_254061_c0_g1_i1	pre	post	1.62688	5.32599	8.31125	0.00394002	0.668646	chr6	35666608	35666902	+	AluSc8	SINE	Alu	chr6:35666609-35666902_AluSc8
TRINITY_GG_256882_c0_g1_i1	pre	post	1.62688	5.32599	8.31125	0.00394002	0.668646	chr1	145929005	145929299	-	AluSx	SINE	Alu	chr1:145929006-145929299_AluSx
TRINITY_GG_257356_c0_g1_i1	pre	post	1.62688	5.32599	8.31125	0.00394002	0.668646	chr10	93675891	93676268	+	L4_A_Mam	LINE	RTE-X	chr10:93675892-93676268_L4_A_Mam	X
TRINITY_GG_258677_c0_g1_i1	pre	post	1.62688	5.32599	8.31125	0.00394002	0.668646	chr6	136768938	136769523	+	L1MB7	LINE	L1	chr6:136768939-136769523_L1MB7
TRINITY_GG_261614_c0_g1_i1	pre	post	1.62688	5.32599	8.31125	0.00394002	0.668646	chr12	40204075	40204289	-	L1MB5	LINE	L1	chr12:40204076-40204289_L1MB5
TRINITY_GG_264503_c0_g1_i1	pre	post	1.62688	5.32599	8.31125	0.00394002	0.668646	chr3	172391053	172391246	+	MIRb	SINE	MIR	chr3:172391054-172391246_MIRb
TRINITY_GG_265425_c0_g1_i1	pre	post	1.62688	5.32599	8.31125	0.00394002	0.668646	chr18	9155340	9155783	-	L1ME4b	LINE	L1	chr18:9155341-9155783_L1ME4b	X
TRINITY_GG_266212_c1_g1_i1	pre	post	1.62688	5.32599	8.31125	0.00394002	0.668646	chr12	32542886	32543634	-	MER21C	LTR	ERVL	chr12:32542887-32543634_MER21C	X
TRINITY_GG_266264_c0_g1_i1	pre	post	1.62688	5.32599	8.31125	0.00394002	0.668646	chrX	20130019	20130331	+	AluSx3	SINE	Alu	chrX:20130020-20130331_AluSx3
TRINITY_GG_271688_c1_g1_i1	pre	post	1.62688	5.32599	8.31125	0.00394002	0.668646	chr8	73644491	73645609	+	L1MD2	LINE	L1	chr8:73644492-73645609_L1MD2	X
TRINITY_GG_272065_c0_g1_i1	pre	post	1.62688	5.32599	8.31125	0.00394002	0.668646	chr12	96270550	96270851	+	AluSq2	SINE	Alu	chr12:96270551-96270851_AluSq2
TRINITY_GG_272334_c0_g1_i1	pre	post	1.62688	5.32599	8.31125	0.00394002	0.668646	chr6	24891849	24892147	-	AluSz	SINE	Alu	chr6:24891850-24892147_AluSz
TRINITY_GG_277076_c0_g1_i1	pre	post	1.62688	5.32599	8.31125	0.00394002	0.668646	chr12	55905998	55906617	-	Charlie1a	DNA	hAT-Charlie	chr12:55905999-55906617_Charlie1a	X
TRINITY_GG_279025_c0_g1_i1	pre	post	1.62688	5.32599	8.31125	0.00394002	0.668646	chr20	3117709	3118018	+	AluSx1	SINE	Alu	chr20:3117710-3118018_AluSx1	X
TRINITY_GG_279728_c0_g1_i1	pre	post	1.62688	5.32599	8.31125	0.00394002	0.668646	chr5	159166351	159166700	-	L1ME3F	LINE	L1	chr5:159166352-159166700_L1ME3F	X
TRINITY_GG_282381_c1_g1_i1	pre	post	1.62688	5.32599	8.31125	0.00394002	0.668646	chr2	165935505	165937621	+	L1MC1	LINE	L1	chr2:165935506-165937621_L1MC1	X
TRINITY_GG_299627_c0_g1_i1	pre	post	1.62688	5.32599	8.31125	0.00394002	0.668646	chr8	140576342	140576925	+	L1ME1	LINE	L1	chr8:140576343-140576925_L1ME1
TRINITY_GG_301254_c0_g1_i1	pre	post	1.62688	5.32599	8.31125	0.00394002	0.668646	chr1	200367059	200367352	-	L2	LINE	L2	chr1:200367060-200367352_L2
TRINITY_GG_30803_c0_g1_i1	pre	post	1.62688	5.32599	8.31125	0.00394002	0.668646	chr19	7071824	7072138	+	AluY	SINE	Alu	chr19:7071825-7072138_AluY
TRINITY_GG_31036_c0_g1_i1	pre	post	1.62688	5.32599	8.31125	0.00394002	0.668646	chr19	45036996	45037298	+	AluSx	SINE	Alu	chr19:45036997-45037298_AluSx
TRINITY_GG_313077_c0_g1_i1	pre	post	1.62688	5.32599	8.31125	0.00394002	0.668646	chr21	33419093	33419407	-	AluSx1	SINE	Alu	chr21:33419094-33419407_AluSx1
TRINITY_GG_325757_c0_g1_i1	pre	post	1.62688	5.32599	8.31125	0.00394002	0.668646	chr1	88757760	88758066	+	AluSg7	SINE	Alu	chr1:88757761-88758066_AluSg7	X
TRINITY_GG_33442_c0_g1_i1	pre	post	1.62688	5.32599	8.31125	0.00394002	0.668646	chr6	37976299	37976606	+	AluSz	SINE	Alu	chr6:37976300-37976606_AluSz	X
TRINITY_GG_334473_c0_g1_i1	pre	post	1.62688	5.32599	8.31125	0.00394002	0.668646	chr14	73702138	73702437	-	AluSg	SINE	Alu	chr14:73702139-73702437_AluSg	X
TRINITY_GG_335081_c1_g1_i1	pre	post	1.62688	5.32599	8.31125	0.00394002	0.668646	chr10	28517743	28518725	-	L1MB5	LINE	L1	chr10:28517744-28518725_L1MB5	X
TRINITY_GG_344155_c0_g1_i1	pre	post	1.62688	5.32599	8.31125	0.00394002	0.668646	chr14	24653458	24654370	-	L1M2	LINE	L1	chr14:24653459-24654370_L1M2
TRINITY_GG_348378_c0_g1_i1	pre	post	1.62688	5.32599	8.31125	0.00394002	0.668646	chr18	76437576	76437890	-	MER2	DNA	TcMar-Tigger	chr18:76437577-76437890_MER2	X
TRINITY_GG_355829_c0_g1_i1	pre	post	1.62688	5.32599	8.31125	0.00394002	0.668646	chr1	156810525	156810820	-	AluSx1	SINE	Alu	chr1:156810526-156810820_AluSx1
TRINITY_GG_356625_c0_g1_i1	pre	post	1.62688	5.32599	8.31125	0.00394002	0.668646	chr8	54151037	54151554	+	MER41B	LTR	ERV1	chr8:54151038-54151554_MER41B
TRINITY_GG_359932_c0_g1_i1	pre	post	1.62688	5.32599	8.31125	0.00394002	0.668646	chr3	42000399	42000640	-	L2a	LINE	L2	chr3:42000400-42000640_L2a
TRINITY_GG_362090_c1_g1_i1	pre	post	1.62688	5.32599	8.31125	0.00394002	0.668646	chr3	42103715	42104949	+	L1P2	LINE	L1	chr3:42103716-42104949_L1P2	X
TRINITY_GG_368266_c0_g1_i1	pre	post	1.62688	5.32599	8.31125	0.00394002	0.668646	chr12	25115471	25115865	+	L1M4	LINE	L1	chr12:25115472-25115865_L1M4
TRINITY_GG_375155_c1_g1_i1	pre	post	1.62688	5.32599	8.31125	0.00394002	0.668646	chr21	29477976	29478528	-	MLT2A2	LTR	ERVL	chr21:29477977-29478528_MLT2A2	X
TRINITY_GG_381388_c0_g1_i1	pre	post	1.62688	5.32599	8.31125	0.00394002	0.668646	chr1	10075287	10075497	+	L2a	LINE	L2	chr1:10075288-10075497_L2a
TRINITY_GG_38161_c0_g1_i1	pre	post	1.62688	5.32599	8.31125	0.00394002	0.668646	chr13	28148501	28148932	-	L1ME4b	LINE	L1	chr13:28148502-28148932_L1ME4b
TRINITY_GG_388733_c0_g1_i1	pre	post	1.62688	5.32599	8.31125	0.00394002	0.668646	chr7	151265094	151265510	+	MLT1B	LTR	ERVL-MaLR	chr7:151265095-151265510_MLT1B	X
TRINITY_GG_405549_c0_g1_i1	pre	post	1.62688	5.32599	8.31125	0.00394002	0.668646	chr1	97908393	97909910	+	L2a	LINE	L2	chr1:97908394-97909910_L2a	X
TRINITY_GG_409024_c0_g1_i1	pre	post	1.62688	5.32599	8.31125	0.00394002	0.668646	chr20	48789602	48789808	+	MER113B	DNA	hAT-Charlie	chr20:48789603-48789808_MER113B
TRINITY_GG_410038_c0_g1_i1	pre	post	1.62688	5.32599	8.31125	0.00394002	0.668646	chr15	34282470	34282704	+	AluJr	SINE	Alu	chr15:34282471-34282704_AluJr
TRINITY_GG_426616_c0_g1_i1	pre	post	1.62688	5.32599	8.31125	0.00394002	0.668646	chr12	74544900	74545199	+	L1M5	LINE	L1	chr12:74544901-74545199_L1M5	X
TRINITY_GG_439451_c0_g1_i1	pre	post	1.62688	5.32599	8.31125	0.00394002	0.668646	chr17	30861519	30861811	-	AluSz	SINE	Alu	chr17:30861520-30861811_AluSz
TRINITY_GG_443858_c1_g1_i1	pre	post	1.62688	5.32599	8.31125	0.00394002	0.668646	chr1	202287364	202288466	+	L2a	LINE	L2	chr1:202287365-202288466_L2a
TRINITY_GG_458153_c0_g1_i1	pre	post	1.62688	5.32599	8.31125	0.00394002	0.668646	chr5	10228690	10228929	-	AluSz	SINE	Alu	chr5:10228691-10228929_AluSz	X
TRINITY_GG_463155_c0_g1_i1	pre	post	1.62688	5.32599	8.31125	0.00394002	0.668646	chr14	73323880	73324507	+	LTR48	LTR	ERV1	chr14:73323881-73324507_LTR48	X
TRINITY_GG_472888_c0_g1_i1	pre	post	1.62688	5.32599	8.31125	0.00394002	0.668646	chr10	104302600	104302937	+	MSTA	LTR	ERVL-MaLR	chr10:104302601-104302937_MSTA	X
TRINITY_GG_481844_c0_g1_i1	pre	post	1.62688	5.32599	8.31125	0.00394002	0.668646	chr3	130936530	130936836	+	AluY	SINE	Alu	chr3:130936531-130936836_AluY	X
TRINITY_GG_485578_c0_g1_i1	pre	post	1.62688	5.32599	8.31125	0.00394002	0.668646	chr12	9116253	9116463	+	MamTip2	DNA	hAT-Tip100	chr12:9116254-9116463_MamTip2	X
TRINITY_GG_499759_c0_g1_i1	pre	post	1.62688	5.32599	8.31125	0.00394002	0.668646	chr14	77512723	77513013	-	AluSx1	SINE	Alu	chr14:77512724-77513013_AluSx1
TRINITY_GG_505042_c0_g1_i1	pre	post	1.62688	5.32599	8.31125	0.00394002	0.668646	chr2	24092635	24092843	+	L1ME3Cz	LINE	L1	chr2:24092636-24092843_L1ME3Cz
TRINITY_GG_506368_c0_g1_i1	pre	post	1.62688	5.32599	8.31125	0.00394002	0.668646	chr12	110311903	110312170	+	AluJb	SINE	Alu	chr12:110311904-110312170_AluJb
TRINITY_GG_509757_c0_g1_i1	pre	post	1.62688	5.32599	8.31125	0.00394002	0.668646	chr19	36166046	36166337	-	AluJo	SINE	Alu	chr19:36166047-36166337_AluJo	X
TRINITY_GG_509832_c0_g1_i1	pre	post	1.62688	5.32599	8.31125	0.00394002	0.668646	chr22	26467382	26467623	-	L1M5	LINE	L1	chr22:26467383-26467623_L1M5	X
TRINITY_GG_520502_c0_g1_i1	pre	post	1.62688	5.32599	8.31125	0.00394002	0.668646	chr12	104611067	104611384	-	MER33	DNA	hAT-Charlie	chr12:104611068-104611384_MER33	X
TRINITY_GG_52348_c0_g1_i1	pre	post	1.62688	5.32599	8.31125	0.00394002	0.668646	chr1	150137633	150137935	+	AluSx	SINE	Alu	chr1:150137634-150137935_AluSx	X
TRINITY_GG_523591_c0_g1_i1	pre	post	1.62688	5.32599	8.31125	0.00394002	0.668646	chr16	28973177	28973494	+	AluSz	SINE	Alu	chr16:28973178-28973494_AluSz
TRINITY_GG_52479_c0_g1_i1	pre	post	1.62688	5.32599	8.31125	0.00394002	0.668646	chr7	98115884	98116193	-	AluJr	SINE	Alu	chr7:98115885-98116193_AluJr
TRINITY_GG_528053_c0_g1_i1	pre	post	1.62688	5.32599	8.31125	0.00394002	0.668646	chr15	34155231	34159369	-	HERVIP10F-int	LTR	ERV1	chr15:34155232-34159369_HERVIP10F-int	X
TRINITY_GG_529105_c0_g1_i1	pre	post	1.62688	5.32599	8.31125	0.00394002	0.668646	chr12	123648271	123648808	+	L2	LINE	L2	chr12:123648272-123648808_L2	X
TRINITY_GG_545612_c0_g1_i1	pre	post	1.62688	5.32599	8.31125	0.00394002	0.668646	chr22	21856660	21856922	-	L1MC4	LINE	L1	chr22:21856661-21856922_L1MC4	X
TRINITY_GG_546689_c0_g1_i1	pre	post	1.62688	5.32599	8.31125	0.00394002	0.668646	chr12	45918075	45918361	+	AluYk4	SINE	Alu	chr12:45918076-45918361_AluYk4
TRINITY_GG_548299_c0_g1_i1	pre	post	1.62688	5.32599	8.31125	0.00394002	0.668646	chr13	99273112	99273547	-	L1MEh	LINE	L1	chr13:99273113-99273547_L1MEh	X
TRINITY_GG_550318_c0_g1_i1	pre	post	1.62688	5.32599	8.31125	0.00394002	0.668646	chr4	102712524	102712827	-	AluJb	SINE	Alu	chr4:102712525-102712827_AluJb
TRINITY_GG_551363_c0_g1_i1	pre	post	1.62688	5.32599	8.31125	0.00394002	0.668646	chr18	9177826	9179521	-	L1MDa	LINE	L1	chr18:9177827-9179521_L1MDa	X
TRINITY_GG_551693_c1_g1_i1	pre	post	1.62688	5.32599	8.31125	0.00394002	0.668646	chr7	7210964	7212527	-	HUERS-P3b-int	LTR	ERV1	chr7:7210965-7212527_HUERS-P3b-int	X
TRINITY_GG_553361_c0_g1_i1	pre	post	1.62688	5.32599	8.31125	0.00394002	0.668646	chr2	39100633	39100933	+	AluJr4	SINE	Alu	chr2:39100634-39100933_AluJr4
TRINITY_GG_569970_c0_g1_i1	pre	post	1.62688	5.32599	8.31125	0.00394002	0.668646	chr7	48051347	48051633	-	AluSz	SINE	Alu	chr7:48051348-48051633_AluSz
TRINITY_GG_573804_c0_g1_i1	pre	post	1.62688	5.32599	8.31125	0.00394002	0.668646	chr15	42175131	42175436	+	AluSx3	SINE	Alu	chr15:42175132-42175436_AluSx3
TRINITY_GG_578495_c0_g1_i1	pre	post	1.62688	5.32599	8.31125	0.00394002	0.668646	chrX	111127556	111127927	+	L4_A_Mam	LINE	RTE-X	chrX:111127557-111127927_L4_A_Mam	X
TRINITY_GG_580924_c0_g1_i1	pre	post	1.62688	5.32599	8.31125	0.00394002	0.668646	chr16	75361008	75361308	-	AluSz6	SINE	Alu	chr16:75361009-75361308_AluSz6
TRINITY_GG_589288_c0_g1_i1	pre	post	1.62688	5.32599	8.31125	0.00394002	0.668646	chr19	21296218	21296532	+	AluSq2	SINE	Alu	chr19:21296219-21296532_AluSq2	X
TRINITY_GG_599994_c0_g1_i1	pre	post	1.62688	5.32599	8.31125	0.00394002	0.668646	chr2	55554065	55554353	-	AluJb	SINE	Alu	chr2:55554066-55554353_AluJb
TRINITY_GG_606502_c0_g1_i1	pre	post	1.62688	5.32599	8.31125	0.00394002	0.668646	chr3	112546307	112546556	-	MER44B	DNA	TcMar-Tigger	chr3:112546308-112546556_MER44B	X
TRINITY_GG_617533_c0_g1_i1	pre	post	1.62688	5.32599	8.31125	0.00394002	0.668646	chr17	1598140	1598434	+	AluSg7	SINE	Alu	chr17:1598141-1598434_AluSg7
TRINITY_GG_621353_c0_g1_i1	pre	post	1.62688	5.32599	8.31125	0.00394002	0.668646	chr19	41833827	41834129	+	AluSp	SINE	Alu	chr19:41833828-41834129_AluSp
TRINITY_GG_625628_c0_g1_i1	pre	post	1.62688	5.32599	8.31125	0.00394002	0.668646	chr1	95250621	95250835	-	ERVL-E-int	LTR	ERVL	chr1:95250622-95250835_ERVL-E-int
TRINITY_GG_638313_c0_g1_i1	pre	post	1.62688	5.32599	8.31125	0.00394002	0.668646	chr2	172466336	172466630	+	AluSz	SINE	Alu	chr2:172466337-172466630_AluSz
TRINITY_GG_651463_c0_g1_i1	pre	post	1.62688	5.32599	8.31125	0.00394002	0.668646	chr1	220154721	220155024	-	AluSx	SINE	Alu	chr1:220154722-220155024_AluSx	X
TRINITY_GG_656064_c0_g1_i1	pre	post	1.62688	5.32599	8.31125	0.00394002	0.668646	chr12	40197188	40197394	-	L2c	LINE	L2	chr12:40197189-40197394_L2c
TRINITY_GG_657299_c0_g1_i1	pre	post	1.62688	5.32599	8.31125	0.00394002	0.668646	chr1	88712776	88718454	-	L1PA6	LINE	L1	chr1:88712777-88718454_L1PA6	X
TRINITY_GG_660142_c0_g1_i1	pre	post	1.62688	5.32599	8.31125	0.00394002	0.668646	chr5	151202948	151203201	-	MIR	SINE	MIR	chr5:151202949-151203201_MIR
TRINITY_GG_682841_c0_g1_i1	pre	post	1.62688	5.32599	8.31125	0.00394002	0.668646	chr22	31174787	31175093	+	AluSx1	SINE	Alu	chr22:31174788-31175093_AluSx1
TRINITY_GG_690302_c0_g1_i1	pre	post	1.62688	5.32599	8.31125	0.00394002	0.668646	chr6	145876387	145876681	-	L1MB7	LINE	L1	chr6:145876388-145876681_L1MB7	X
TRINITY_GG_695734_c0_g1_i1	pre	post	1.62688	5.32599	8.31125	0.00394002	0.668646	chr7	102696548	102696803	+	L1ME3	LINE	L1	chr7:102696549-102696803_L1ME3
TRINITY_GG_697450_c0_g1_i1	pre	post	1.62688	5.32599	8.31125	0.00394002	0.668646	chr11	102389633	102390033	-	L1MA8	LINE	L1	chr11:102389634-102390033_L1MA8	X
TRINITY_GG_720597_c0_g1_i1	pre	post	1.62688	5.32599	8.31125	0.00394002	0.668646	chr2	217390304	217391844	-	THE1B-int	LTR	ERVL-MaLR	chr2:217390305-217391844_THE1B-int	X
TRINITY_GG_722232_c0_g1_i1	pre	post	1.62688	5.32599	8.31125	0.00394002	0.668646	chr4	467481	467854	+	L1MA9	LINE	L1	chr4:467482-467854_L1MA9	X
TRINITY_GG_722829_c0_g1_i1	pre	post	1.62688	5.32599	8.31125	0.00394002	0.668646	chr16	88629192	88629465	+	AluSq2	SINE	Alu	chr16:88629193-88629465_AluSq2	X
TRINITY_GG_725539_c0_g1_i1	pre	post	1.62688	5.32599	8.31125	0.00394002	0.668646	chr7	43672810	43674164	+	L1PA15	LINE	L1	chr7:43672811-43674164_L1PA15	X
TRINITY_GG_726529_c0_g1_i1	pre	post	1.62688	5.32599	8.31125	0.00394002	0.668646	chr1	160825627	160825924	+	AluSq2	SINE	Alu	chr1:160825628-160825924_AluSq2
TRINITY_GG_72764_c0_g1_i1	pre	post	1.62688	5.32599	8.31125	0.00394002	0.668646	chr2	64297366	64297649	-	MamGypLTR1b	LTR	Gypsy	chr2:64297367-64297649_MamGypLTR1b
TRINITY_GG_72848_c0_g1_i1	pre	post	1.62688	5.32599	8.31125	0.00394002	0.668646	chr6	11193023	11193337	+	AluSz6	SINE	Alu	chr6:11193024-11193337_AluSz6
TRINITY_GG_72885_c0_g1_i1	pre	post	1.62688	5.32599	8.31125	0.00394002	0.668646	chr19	11929483	11929740	-	MER57E3	LTR	ERV1	chr19:11929484-11929740_MER57E3	X
TRINITY_GG_731015_c0_g1_i1	pre	post	1.62688	5.32599	8.31125	0.00394002	0.668646	chr11	14712075	14712380	-	AluJr4	SINE	Alu	chr11:14712076-14712380_AluJr4
TRINITY_GG_739161_c0_g1_i1	pre	post	1.62688	5.32599	8.31125	0.00394002	0.668646	chr1	52908227	52908527	+	AluSx1	SINE	Alu	chr1:52908228-52908527_AluSx1
TRINITY_GG_744305_c0_g1_i1	pre	post	1.62688	5.32599	8.31125	0.00394002	0.668646	chr15	92033562	92034722	-	L2a	LINE	L2	chr15:92033563-92034722_L2a	X
TRINITY_GG_747710_c0_g1_i1	pre	post	1.62688	5.32599	8.31125	0.00394002	0.668646	chr11	2697343	2697850	-	L1M4	LINE	L1	chr11:2697344-2697850_L1M4	X
TRINITY_GG_758292_c0_g1_i1	pre	post	1.62688	5.32599	8.31125	0.00394002	0.668646	chr1	176178569	176178853	+	AluSq	SINE	Alu	chr1:176178570-176178853_AluSq	X
TRINITY_GG_80961_c0_g1_i1	pre	post	1.62688	5.32599	8.31125	0.00394002	0.668646	chr20	34043832	34044238	-	L2c	LINE	L2	chr20:34043833-34044238_L2c	X
TRINITY_GG_81322_c0_g1_i1	pre	post	1.62688	5.32599	8.31125	0.00394002	0.668646	chr10	38041578	38041810	+	Tigger4a	DNA	TcMar-Tigger	chr10:38041579-38041810_Tigger4a
TRINITY_GG_99589_c1_g1_i1	pre	post	1.62688	5.32599	8.31125	0.00394002	0.668646	chr15	101216177	101218277	+	L1MC3	LINE	L1	chr15:101216178-101218277_L1MC3	X
TRINITY_GG_100352_c0_g1_i1	pre	post	1.62688	5.32599	8.31125	0.00394002	0.668646	chr2	10456103	10456373	+	MLT1C	LTR	ERVL-MaLR	chr2:10456104-10456373_MLT1C
TRINITY_GG_111432_c0_g1_i1	pre	post	1.62688	5.32599	8.31125	0.00394002	0.668646	chr10	72609036	72609358	+	L1MB4	LINE	L1	chr10:72609037-72609358_L1MB4
TRINITY_GG_131307_c0_g1_i1	pre	post	1.62688	5.32599	8.31125	0.00394002	0.668646	chr7	2248542	2248857	-	AluJo	SINE	Alu	chr7:2248543-2248857_AluJo
TRINITY_GG_135113_c1_g1_i1	pre	post	1.62688	5.32599	8.31125	0.00394002	0.668646	chr1	205155692	205156793	+	THE1C-int	LTR	ERVL-MaLR	chr1:205155693-205156793_THE1C-int	X
TRINITY_GG_135642_c0_g1_i1	pre	post	1.62688	5.32599	8.31125	0.00394002	0.668646	chr8	27332170	27332362	+	MIRc	SINE	MIR	chr8:27332171-27332362_MIRc
TRINITY_GG_143417_c1_g1_i1	pre	post	1.62688	5.32599	8.31125	0.00394002	0.668646	chr13	109265521	109269052	+	HERVH-int	LTR	ERV1	chr13:109265522-109269052_HERVH-int
TRINITY_GG_147290_c0_g1_i1	pre	post	1.62688	5.32599	8.31125	0.00394002	0.668646	chr21	38264330	38264553	+	L2c	LINE	L2	chr21:38264331-38264553_L2c
TRINITY_GG_152318_c0_g1_i1	pre	post	1.62688	5.32599	8.31125	0.00394002	0.668646	chr13	98455242	98455539	-	AluJr	SINE	Alu	chr13:98455243-98455539_AluJr	X
TRINITY_GG_155347_c0_g1_i1	pre	post	1.62688	5.32599	8.31125	0.00394002	0.668646	chr10	29596954	29597421	+	MER50B	LTR	ERV1	chr10:29596955-29597421_MER50B
TRINITY_GG_162909_c0_g1_i1	pre	post	1.62688	5.32599	8.31125	0.00394002	0.668646	chr10	63256953	63257277	+	AluSz	SINE	Alu	chr10:63256954-63257277_AluSz
TRINITY_GG_168787_c0_g1_i1	pre	post	1.62688	5.32599	8.31125	0.00394002	0.668646	chr12	7966194	7966489	+	AluSx	SINE	Alu	chr12:7966195-7966489_AluSx
TRINITY_GG_169446_c0_g1_i1	pre	post	1.62688	5.32599	8.31125	0.00394002	0.668646	chr12	120772025	120772321	-	AluSq2	SINE	Alu	chr12:120772026-120772321_AluSq2	X
TRINITY_GG_171407_c1_g1_i1	pre	post	1.62688	5.32599	8.31125	0.00394002	0.668646	chr11	71532005	71532583	-	Tigger18a	DNA	TcMar-Tigger	chr11:71532006-71532583_Tigger18a	X
TRINITY_GG_172556_c0_g1_i1	pre	post	1.62688	5.32599	8.31125	0.00394002	0.668646	chr5	142856567	142856894	+	MER2	DNA	TcMar-Tigger	chr5:142856568-142856894_MER2
TRINITY_GG_18859_c0_g1_i1	pre	post	1.62688	5.32599	8.31125	0.00394002	0.668646	chr7	5193575	5193876	-	AluJr	SINE	Alu	chr7:5193576-5193876_AluJr	X
TRINITY_GG_194772_c0_g1_i1	pre	post	1.62688	5.32599	8.31125	0.00394002	0.668646	chr12	96388679	96389022	-	MSTB	LTR	ERVL-MaLR	chr12:96388680-96389022_MSTB
TRINITY_GG_198062_c0_g1_i1	pre	post	1.62688	5.32599	8.31125	0.00394002	0.668646	chr1	41296878	41297446	-	MLT1F	LTR	ERVL-MaLR	chr1:41296879-41297446_MLT1F
TRINITY_GG_199135_c0_g1_i1	pre	post	1.62688	5.32599	8.31125	0.00394002	0.668646	chr11	121593301	121593655	-	HAL1	LINE	L1	chr11:121593302-121593655_HAL1
TRINITY_GG_210089_c0_g1_i1	pre	post	1.62688	5.32599	8.31125	0.00394002	0.668646	chr4	1162650	1162991	-	L1MEd	LINE	L1	chr4:1162651-1162991_L1MEd
TRINITY_GG_21059_c0_g1_i1	pre	post	1.62688	5.32599	8.31125	0.00394002	0.668646	chr5	36958925	36959232	+	AluJb	SINE	Alu	chr5:36958926-36959232_AluJb	X
TRINITY_GG_2225_c0_g1_i1	pre	post	1.62688	5.32599	8.31125	0.00394002	0.668646	chr15	44479399	44479688	-	AluJr	SINE	Alu	chr15:44479400-44479688_AluJr
TRINITY_GG_253102_c0_g1_i1	pre	post	1.62688	5.32599	8.31125	0.00394002	0.668646	chr12	45936456	45936837	-	HAL1	LINE	L1	chr12:45936457-45936837_HAL1
TRINITY_GG_261349_c0_g1_i1	pre	post	1.62688	5.32599	8.31125	0.00394002	0.668646	chr11	67216638	67216950	+	AluSp	SINE	Alu	chr11:67216639-67216950_AluSp
TRINITY_GG_301649_c1_g1_i1	pre	post	1.62688	5.32599	8.31125	0.00394002	0.668646	chr3	11512512	11513808	-	LTR12C	LTR	ERV1	chr3:11512513-11513808_LTR12C	X
TRINITY_GG_304751_c0_g1_i1	pre	post	1.62688	5.32599	8.31125	0.00394002	0.668646	chr1	182578528	182578753	-	AluSz6	SINE	Alu	chr1:182578529-182578753_AluSz6
TRINITY_GG_30865_c0_g1_i1	pre	post	1.62688	5.32599	8.31125	0.00394002	0.668646	chr14	20398392	20398713	-	Charlie7	DNA	hAT-Charlie	chr14:20398393-20398713_Charlie7
TRINITY_GG_310291_c0_g1_i1	pre	post	1.62688	5.32599	8.31125	0.00394002	0.668646	chr7	75560270	75560550	-	AluJo	SINE	Alu	chr7:75560271-75560550_AluJo
TRINITY_GG_324347_c0_g1_i1	pre	post	1.62688	5.32599	8.31125	0.00394002	0.668646	chr12	40288259	40288532	-	L1ME1	LINE	L1	chr12:40288260-40288532_L1ME1	X
TRINITY_GG_326828_c0_g1_i1	pre	post	1.62688	5.32599	8.31125	0.00394002	0.668646	chr21	33525869	33526166	-	AluY	SINE	Alu	chr21:33525870-33526166_AluY
TRINITY_GG_329560_c0_g1_i1	pre	post	1.62688	5.32599	8.31125	0.00394002	0.668646	chr22	36468759	36469041	+	AluSx1	SINE	Alu	chr22:36468760-36469041_AluSx1	X
TRINITY_GG_336368_c0_g1_i1	pre	post	1.62688	5.32599	8.31125	0.00394002	0.668646	chr3	143641385	143641692	-	AluY	SINE	Alu	chr3:143641386-143641692_AluY
TRINITY_GG_340306_c0_g1_i1	pre	post	1.62688	5.32599	8.31125	0.00394002	0.668646	chr22	24870566	24871020	+	LTR16C	LTR	ERVL	chr22:24870567-24871020_LTR16C	X
TRINITY_GG_34638_c0_g1_i1	pre	post	1.62688	5.32599	8.31125	0.00394002	0.668646	chr16	22312584	22312897	+	AluSc8	SINE	Alu	chr16:22312585-22312897_AluSc8
TRINITY_GG_355545_c0_g1_i1	pre	post	1.62688	5.32599	8.31125	0.00394002	0.668646	chr17	42545092	42545483	-	MER21A	LTR	ERVL	chr17:42545093-42545483_MER21A	X
TRINITY_GG_357643_c0_g1_i1	pre	post	1.62688	5.32599	8.31125	0.00394002	0.668646	chr3	152172036	152173556	+	Tigger2	DNA	TcMar-Tigger	chr3:152172037-152173556_Tigger2
TRINITY_GG_367663_c0_g1_i1	pre	post	1.62688	5.32599	8.31125	0.00394002	0.668646	chr15	58723403	58723729	+	AluSq	SINE	Alu	chr15:58723404-58723729_AluSq
TRINITY_GG_370465_c0_g1_i1	pre	post	1.62688	5.32599	8.31125	0.00394002	0.668646	chr9	68745626	68746001	+	L2c	LINE	L2	chr9:68745627-68746001_L2c	X
TRINITY_GG_371691_c0_g1_i1	pre	post	1.62688	5.32599	8.31125	0.00394002	0.668646	chr4	163545985	163546277	-	AluJb	SINE	Alu	chr4:163545986-163546277_AluJb	X
TRINITY_GG_374757_c0_g1_i1	pre	post	1.62688	5.32599	8.31125	0.00394002	0.668646	chr4	10062470	10062778	-	AluSc8	SINE	Alu	chr4:10062471-10062778_AluSc8
TRINITY_GG_380107_c0_g1_i1	pre	post	1.62688	5.32599	8.31125	0.00394002	0.668646	chr1	1856021	1856284	-	AluJr	SINE	Alu	chr1:1856022-1856284_AluJr
TRINITY_GG_38303_c1_g1_i1	pre	post	1.62688	5.32599	8.31125	0.00394002	0.668646	chr1	39418050	39418568	-	L2a	LINE	L2	chr1:39418051-39418568_L2a	X
TRINITY_GG_399450_c0_g1_i1	pre	post	1.62688	5.32599	8.31125	0.00394002	0.668646	chr5	157297307	157297542	+	MIRb	SINE	MIR	chr5:157297308-157297542_MIRb
TRINITY_GG_40585_c0_g1_i1	pre	post	1.62688	5.32599	8.31125	0.00394002	0.668646	chr13	32188126	32189397	-	HSMAR2	DNA	TcMar-Mariner	chr13:32188127-32189397_HSMAR2	X
TRINITY_GG_408141_c0_g1_i1	pre	post	1.62688	5.32599	8.31125	0.00394002	0.668646	chr7	37824998	37825330	+	L2	LINE	L2	chr7:37824999-37825330_L2
TRINITY_GG_409291_c1_g1_i1	pre	post	1.62688	5.32599	8.31125	0.00394002	0.668646	chr16	23938823	23940404	+	L1MD	LINE	L1	chr16:23938824-23940404_L1MD	X
TRINITY_GG_412166_c1_g1_i1	pre	post	1.62688	5.32599	8.31125	0.00394002	0.668646	chr2	113905480	113907033	-	L1MB3	LINE	L1	chr2:113905481-113907033_L1MB3	X
TRINITY_GG_416701_c0_g1_i1	pre	post	1.62688	5.32599	8.31125	0.00394002	0.668646	chr3	190624073	190624531	-	MER65A	LTR	ERV1	chr3:190624074-190624531_MER65A	X
TRINITY_GG_4251_c0_g1_i1	pre	post	1.62688	5.32599	8.31125	0.00394002	0.668646	chr8	27358314	27359073	-	L1MEd	LINE	L1	chr8:27358315-27359073_L1MEd	X
TRINITY_GG_427333_c0_g1_i1	pre	post	1.62688	5.32599	8.31125	0.00394002	0.668646	chr7	36267736	36268107	+	MLT1A	LTR	ERVL-MaLR	chr7:36267737-36268107_MLT1A
TRINITY_GG_435676_c0_g1_i1	pre	post	1.62688	5.32599	8.31125	0.00394002	0.668646	chrX	45092545	45093103	-	L2a	LINE	L2	chrX:45092546-45093103_L2a	X
TRINITY_GG_436008_c0_g1_i1	pre	post	1.62688	5.32599	8.31125	0.00394002	0.668646	chr8	662366	662678	+	AluSp	SINE	Alu	chr8:662367-662678_AluSp
TRINITY_GG_437856_c0_g1_i1	pre	post	1.62688	5.32599	8.31125	0.00394002	0.668646	chr2	148246059	148246307	-	MIRb	SINE	MIR	chr2:148246060-148246307_MIRb	X
TRINITY_GG_4401_c0_g1_i1	pre	post	1.62688	5.32599	8.31125	0.00394002	0.668646	chr1	36166688	36166876	-	L2a	LINE	L2	chr1:36166689-36166876_L2a
TRINITY_GG_449329_c0_g1_i1	pre	post	1.62688	5.32599	8.31125	0.00394002	0.668646	chr2	225023786	225024569	+	L1MC4	LINE	L1	chr2:225023787-225024569_L1MC4
TRINITY_GG_456298_c0_g1_i1	pre	post	1.62688	5.32599	8.31125	0.00394002	0.668646	chr4	79946267	79946684	-	LTR16	LTR	ERVL	chr4:79946268-79946684_LTR16
TRINITY_GG_457326_c0_g1_i1	pre	post	1.62688	5.32599	8.31125	0.00394002	0.668646	chr17	74869391	74869848	+	L2c	LINE	L2	chr17:74869392-74869848_L2c
TRINITY_GG_461889_c0_g1_i1	pre	post	1.62688	5.32599	8.31125	0.00394002	0.668646	chr6	37979234	37979871	-	L1MEc	LINE	L1	chr6:37979235-37979871_L1MEc	X
TRINITY_GG_463142_c0_g1_i1	pre	post	1.62688	5.32599	8.31125	0.00394002	0.668646	chr1	100296140	100296429	-	AluJb	SINE	Alu	chr1:100296141-100296429_AluJb
TRINITY_GG_464042_c0_g1_i1	pre	post	1.62688	5.32599	8.31125	0.00394002	0.668646	chr12	62367250	62367490	-	AluY	SINE	Alu	chr12:62367251-62367490_AluY	X
TRINITY_GG_474238_c0_g1_i1	pre	post	1.62688	5.32599	8.31125	0.00394002	0.668646	chr10	22680780	22681341	+	MER34D	LTR	ERV1	chr10:22680781-22681341_MER34D	X
TRINITY_GG_481557_c0_g1_i1	pre	post	1.62688	5.32599	8.31125	0.00394002	0.668646	chr11	95867984	95868301	+	AluJb	SINE	Alu	chr11:95867985-95868301_AluJb
TRINITY_GG_483992_c0_g1_i1	pre	post	1.62688	5.32599	8.31125	0.00394002	0.668646	chr9	283400	283751	-	L1PB4	LINE	L1	chr9:283401-283751_L1PB4
TRINITY_GG_487200_c0_g1_i1	pre	post	1.62688	5.32599	8.31125	0.00394002	0.668646	chr2	230428912	230430288	-	L1ME3G	LINE	L1	chr2:230428913-230430288_L1ME3G
TRINITY_GG_489249_c0_g1_i1	pre	post	1.62688	5.32599	8.31125	0.00394002	0.668646	chr1	31933977	31934283	+	AluSq	SINE	Alu	chr1:31933978-31934283_AluSq
TRINITY_GG_508964_c0_g1_i1	pre	post	1.62688	5.32599	8.31125	0.00394002	0.668646	chr6	43442308	43442579	+	AluSq2	SINE	Alu	chr6:43442309-43442579_AluSq2
TRINITY_GG_528187_c0_g1_i1	pre	post	1.62688	5.32599	8.31125	0.00394002	0.668646	chr1	148963360	148963650	-	L2c	LINE	L2	chr1:148963361-148963650_L2c	X
TRINITY_GG_537892_c0_g1_i1	pre	post	1.62688	5.32599	8.31125	0.00394002	0.668646	chr6	111734830	111735144	-	L2a	LINE	L2	chr6:111734831-111735144_L2a
TRINITY_GG_541336_c0_g1_i1	pre	post	1.62688	5.32599	8.31125	0.00394002	0.668646	chr10	73003006	73003325	+	Tigger3a	DNA	TcMar-Tigger	chr10:73003007-73003325_Tigger3a	X
TRINITY_GG_547724_c0_g1_i1	pre	post	1.62688	5.32599	8.31125	0.00394002	0.668646	chr17	75107656	75107954	+	AluY	SINE	Alu	chr17:75107657-75107954_AluY
TRINITY_GG_552957_c0_g1_i1	pre	post	1.62688	5.32599	8.31125	0.00394002	0.668646	chr4	713990	714290	+	MLT1A0	LTR	ERVL-MaLR	chr4:713991-714290_MLT1A0
TRINITY_GG_554912_c0_g1_i1	pre	post	1.62688	5.32599	8.31125	0.00394002	0.668646	chr19	4851622	4851933	-	L2	LINE	L2	chr19:4851623-4851933_L2
TRINITY_GG_55649_c0_g1_i1	pre	post	1.62688	5.32599	8.31125	0.00394002	0.668646	chr7	129044772	129045350	+	L1MB3	LINE	L1	chr7:129044773-129045350_L1MB3
TRINITY_GG_571718_c0_g1_i1	pre	post	1.62688	5.32599	8.31125	0.00394002	0.668646	chr22	46915680	46915911	+	L3	LINE	CR1	chr22:46915681-46915911_L3
TRINITY_GG_576720_c0_g1_i1	pre	post	1.62688	5.32599	8.31125	0.00394002	0.668646	chr8	96923693	96924103	-	LTR16E1	LTR	ERVL	chr8:96923694-96924103_LTR16E1
TRINITY_GG_584135_c0_g1_i1	pre	post	1.62688	5.32599	8.31125	0.00394002	0.668646	chr2	174512296	174512739	-	L1MEi	LINE	L1	chr2:174512297-174512739_L1MEi
TRINITY_GG_596571_c0_g1_i1	pre	post	1.62688	5.32599	8.31125	0.00394002	0.668646	chr2	157385691	157386302	+	L1PA8A	LINE	L1	chr2:157385692-157386302_L1PA8A	X
TRINITY_GG_597911_c0_g1_i1	pre	post	1.62688	5.32599	8.31125	0.00394002	0.668646	chr18	9184392	9184671	-	AluJb	SINE	Alu	chr18:9184393-9184671_AluJb	X
TRINITY_GG_605975_c0_g1_i1	pre	post	1.62688	5.32599	8.31125	0.00394002	0.668646	chr9	123731259	123732677	+	L1ME1	LINE	L1	chr9:123731260-123732677_L1ME1	X
TRINITY_GG_611078_c0_g1_i1	pre	post	1.62688	5.32599	8.31125	0.00394002	0.668646	chr22	19420179	19420481	+	AluJb	SINE	Alu	chr22:19420180-19420481_AluJb
TRINITY_GG_619882_c0_g1_i1	pre	post	1.62688	5.32599	8.31125	0.00394002	0.668646	chr9	129966909	129967233	-	L2a	LINE	L2	chr9:129966910-129967233_L2a	X
TRINITY_GG_639055_c0_g1_i1	pre	post	1.62688	5.32599	8.31125	0.00394002	0.668646	chr17	60610775	60611025	-	L1ME3C	LINE	L1	chr17:60610776-60611025_L1ME3C
TRINITY_GG_656227_c0_g1_i1	pre	post	1.62688	5.32599	8.31125	0.00394002	0.668646	chr17	6772465	6772769	-	AluSx1	SINE	Alu	chr17:6772466-6772769_AluSx1	X
TRINITY_GG_666383_c1_g1_i1	pre	post	1.62688	5.32599	8.31125	0.00394002	0.668646	chr8	52696352	52696715	+	L1MC5a	LINE	L1	chr8:52696353-52696715_L1MC5a	X
TRINITY_GG_687759_c0_g1_i1	pre	post	1.62688	5.32599	8.31125	0.00394002	0.668646	chr17	73221753	73222057	+	AluSc	SINE	Alu	chr17:73221754-73222057_AluSc
TRINITY_GG_700375_c0_g1_i1	pre	post	1.62688	5.32599	8.31125	0.00394002	0.668646	chr8	10330846	10331238	+	MLT1A	LTR	ERVL-MaLR	chr8:10330847-10331238_MLT1A	X
TRINITY_GG_709194_c0_g1_i1	pre	post	1.62688	5.32599	8.31125	0.00394002	0.668646	chr8	28755466	28755763	+	AluSq2	SINE	Alu	chr8:28755467-28755763_AluSq2
TRINITY_GG_72791_c0_g1_i1	pre	post	1.62688	5.32599	8.31125	0.00394002	0.668646	chr11	20424201	20424838	+	L1ME1	LINE	L1	chr11:20424202-20424838_L1ME1	X
TRINITY_GG_739098_c0_g1_i1	pre	post	1.62688	5.32599	8.31125	0.00394002	0.668646	chr14	50742969	50743258	-	AluSx1	SINE	Alu	chr14:50742970-50743258_AluSx1
TRINITY_GG_747514_c0_g1_i1	pre	post	1.62688	5.32599	8.31125	0.00394002	0.668646	chr12	9111394	9111695	-	L2a	LINE	L2	chr12:9111395-9111695_L2a	X
TRINITY_GG_753808_c0_g1_i1	pre	post	1.62688	5.32599	8.31125	0.00394002	0.668646	chr11	118783520	118783831	+	AluSx1	SINE	Alu	chr11:118783521-118783831_AluSx1
TRINITY_GG_77131_c0_g1_i1	pre	post	1.62688	5.32599	8.31125	0.00394002	0.668646	chr1	151215337	151215624	-	AluSx1	SINE	Alu	chr1:151215338-151215624_AluSx1
TRINITY_GG_77833_c0_g1_i1	pre	post	1.62688	5.32599	8.31125	0.00394002	0.668646	chr2	232875057	232875346	+	AluSx1	SINE	Alu	chr2:232875058-232875346_AluSx1
TRINITY_GG_88796_c0_g1_i1	pre	post	1.62688	5.32599	8.31125	0.00394002	0.668646	chr10	79754821	79755482	-	ERV3-16A3_I-int	LTR	ERVL	chr10:79754822-79755482_ERV3-16A3_I-int
TRINITY_GG_92927_c0_g1_i1	pre	post	1.62688	5.32599	8.31125	0.00394002	0.668646	chr17	10015795	10016074	+	L2c	LINE	L2	chr17:10015796-10016074_L2c	X
TRINITY_GG_99839_c0_g1_i1	pre	post	1.62688	5.32599	8.31125	0.00394002	0.668646	chr21	37069682	37069947	+	L2c	LINE	L2	chr21:37069683-37069947_L2c
TRINITY_GG_125807_c0_g1_i1	pre	post	1.71389	5.39437	8.30335	0.0039572	0.668646	chr21	15784589	15787473	+	L1M1	LINE	L1	chr21:15784590-15787473_L1M1	X
TRINITY_GG_509271_c0_g1_i1	pre	post	1.71389	5.39437	8.30335	0.0039572	0.668646	chr11	78334124	78336031	-	L1MA2	LINE	L1	chr11:78334125-78336031_L1MA2	X
TRINITY_GG_720882_c0_g1_i1	pre	post	1.71273	5.39437	8.28931	0.00398791	0.668646	chr4	95480626	95483004	+	L1PA3	LINE	L1	chr4:95480627-95483004_L1PA3	X
TRINITY_GG_272098_c0_g1_i1	pre	post	1.60604	5.33993	8.28768	0.0039915	0.668646	chr9	77970555	77971783	+	L1P1	LINE	L1	chr9:77970556-77971783_L1P1	X
TRINITY_GG_516671_c0_g1_i1	pre	post	1.50065	5.50985	8.28211	0.00400377	0.668646	chr9	36348495	36349266	+	Tigger1	DNA	TcMar-Tigger	chr9:36348496-36349266_Tigger1	X
TRINITY_GG_126341_c1_g1_i1	pre	post	1.50627	5.50985	8.2784	0.00401194	0.668646	chr1	154671999	154677247	+	HERV9NC-int	LTR	ERV1	chr1:154672000-154677247_HERV9NC-int	X
TRINITY_GG_159647_c0_g1_i1	pre	post	1.50229	5.50985	8.27795	0.00401294	0.668646	chr2	20330255	20331006	+	MER21B	LTR	ERVL	chr2:20330256-20331006_MER21B	X
TRINITY_GG_687522_c0_g1_i1	pre	post	1.56607	5.47238	8.26805	0.00403487	0.668646	chr9	27404656	27405093	-	L1MA4	LINE	L1	chr9:27404657-27405093_L1MA4	X
TRINITY_GG_419765_c0_g1_i1	pre	post	1.56916	5.47238	8.26775	0.00403555	0.668646	chr5	39141932	39143585	+	L2c	LINE	L2	chr5:39141933-39143585_L2c
TRINITY_GG_237793_c0_g1_i1	pre	post	1.57262	5.47238	8.25705	0.00405941	0.668646	chr15	68096180	68097289	-	L1M3	LINE	L1	chr15:68096181-68097289_L1M3	X
TRINITY_GG_84582_c0_g1_i1	pre	post	1.56645	5.47238	8.22852	0.00412372	0.668646	chr22	25520885	25521421	-	MLT2B1	LTR	ERVL	chr22:25520886-25521421_MLT2B1	X
TRINITY_GG_384362_c0_g1_i1	pre	post	1.56361	5.47238	8.21196	0.00416151	0.668646	chr8	8194320	8194811	+	LTR1A2	LTR	ERV1	chr8:8194321-8194811_LTR1A2	X
TRINITY_GG_108086_c1_g1_i1	pre	post	1.70569	5.39437	8.21167	0.00416219	0.668646	chr1	120317923	120319123	+	L1P4	LINE	L1	chr1:120317924-120319123_L1P4	X
TRINITY_GG_8442_c3_g1_i1	pre	post	1.58791	5.33993	8.16102	0.00428003	0.668646	chr2	87151170	87153935	-	MER52-int	LTR	ERV1	chr2:87151171-87153935_MER52-int	X
TRINITY_GG_370915_c1_g1_i1	pre	post	1.55938	5.47238	8.15262	0.0042999	0.668646	chr4	2000000	2001620	+	L1PA8A	LINE	L1	chr4:2000001-2001620_L1PA8A	X
TRINITY_GG_187977_c1_g1_i1	pre	post	1.63301	5.4339	8.10256	0.00442027	0.668646	chr2	111811518	111814293	+	MER52-int	LTR	ERV1	chr2:111811519-111814293_MER52-int	X
TRINITY_GG_301548_c1_g1_i1	pre	post	1.69586	5.39437	8.10172	0.00442233	0.668646	chr6	146555992	146557985	-	L1PA3	LINE	L1	chr6:146555993-146557985_L1PA3
TRINITY_GG_312399_c0_g1_i1	pre	post	1.69154	5.38095	8.08022	0.00447511	0.668646	chr16	83904653	83905075	-	L3	LINE	CR1	chr16:83904654-83905075_L3	X
TRINITY_GG_558106_c0_g1_i1	pre	post	1.69154	5.38095	8.08022	0.00447511	0.668646	chr20	43519354	43519648	+	AluSp	SINE	Alu	chr20:43519355-43519648_AluSp	X
TRINITY_GG_760444_c0_g1_i1	pre	post	1.69154	5.38095	8.08022	0.00447511	0.668646	chr11	2907229	2907639	-	MLT1C	LTR	ERVL-MaLR	chr11:2907230-2907639_MLT1C	X
TRINITY_GG_123617_c0_g1_i1	pre	post	1.69154	5.38095	8.08022	0.00447511	0.668646	chr8	23193209	23193572	+	LOR1-int	LTR	ERV1	chr8:23193210-23193572_LOR1-int
TRINITY_GG_250578_c1_g1_i1	pre	post	1.69154	5.38095	8.08022	0.00447511	0.668646	chr19	53199223	53199761	-	MER21C	LTR	ERVL	chr19:53199224-53199761_MER21C
TRINITY_GG_253421_c0_g1_i1	pre	post	1.69154	5.38095	8.08022	0.00447511	0.668646	chr19	7414528	7414835	+	AluSc	SINE	Alu	chr19:7414529-7414835_AluSc
TRINITY_GG_326000_c0_g1_i1	pre	post	1.69154	5.38095	8.08022	0.00447511	0.668646	chr11	59129050	59129443	-	MLT1J-int	LTR	ERVL-MaLR	chr11:59129051-59129443_MLT1J-int
TRINITY_GG_460330_c1_g1_i1	pre	post	1.69154	5.38095	8.08022	0.00447511	0.668646	chr22	31314060	31314778	+	L1PA11	LINE	L1	chr22:31314061-31314778_L1PA11	X
TRINITY_GG_524401_c0_g1_i1	pre	post	1.69154	5.38095	8.08022	0.00447511	0.668646	chr12	107090077	107090376	-	AluSz6	SINE	Alu	chr12:107090078-107090376_AluSz6	X
TRINITY_GG_672492_c0_g1_i1	pre	post	1.69154	5.38095	8.08022	0.00447511	0.668646	chr1	77704423	77704798	-	L1MEg	LINE	L1	chr1:77704424-77704798_L1MEg	X
TRINITY_GG_263690_c0_g1_i1	pre	post	1.69154	5.38095	8.08022	0.00447511	0.668646	chr6	111476168	111476456	-	AluJo	SINE	Alu	chr6:111476169-111476456_AluJo
TRINITY_GG_296496_c0_g1_i1	pre	post	1.69154	5.38095	8.08022	0.00447511	0.668646	chr19	50424500	50424809	+	AluSc	SINE	Alu	chr19:50424501-50424809_AluSc
TRINITY_GG_385218_c0_g1_i1	pre	post	1.69154	5.38095	8.08022	0.00447511	0.668646	chr1	6627979	6628257	+	L2a	LINE	L2	chr1:6627980-6628257_L2a	X
TRINITY_GG_676275_c0_g1_i1	pre	post	1.69154	5.38095	8.08022	0.00447511	0.668646	chr20	50600479	50600774	+	AluJr	SINE	Alu	chr20:50600480-50600774_AluJr
TRINITY_GG_542316_c0_g1_i1	pre	post	1.63106	5.4339	8.07618	0.00448508	0.668646	chr5	134202294	134203357	-	L1MB7	LINE	L1	chr5:134202295-134203357_L1MB7	X
TRINITY_GG_641034_c1_g1_i1	pre	post	1.55952	5.47238	8.05651	0.00453405	0.668646	chr9	100000454	100004861	-	L1M3e	LINE	L1	chr9:100000455-100004861_L1M3e	X
TRINITY_GG_479270_c1_g1_i1	pre	post	1.62255	5.4339	8.04301	0.00456795	0.668646	chr1	25311553	25312468	+	MSTD-int	LTR	ERVL-MaLR	chr1:25311554-25312468_MSTD-int
TRINITY_GG_340208_c0_g1_i1	pre	post	1.69082	5.38095	8.03934	0.00457723	0.668646	chr1	202524012	202524368	-	L2a	LINE	L2	chr1:202524013-202524368_L2a	X
TRINITY_GG_273612_c0_g1_i1	pre	post	1.69082	5.38095	8.03934	0.00457723	0.668646	chr2	138575386	138576910	-	L1P1	LINE	L1	chr2:138575387-138576910_L1P1	X
TRINITY_GG_118660_c0_g1_i1	pre	post	1.59072	5.32599	8.03649	0.00458443	0.668646	chr10	35359636	35360144	-	L1MB3	LINE	L1	chr10:35359637-35360144_L1MB3	X
TRINITY_GG_144213_c1_g1_i1	pre	post	1.59072	5.32599	8.03649	0.00458443	0.668646	chr12	9075173	9075893	+	L1ME3C	LINE	L1	chr12:9075174-9075893_L1ME3C	X
TRINITY_GG_144750_c0_g1_i1	pre	post	1.59072	5.32599	8.03649	0.00458443	0.668646	chr11	66099853	66100176	-	AluSq2	SINE	Alu	chr11:66099854-66100176_AluSq2
TRINITY_GG_158639_c1_g1_i1	pre	post	1.59072	5.32599	8.03649	0.00458443	0.668646	chr14	68581572	68583162	+	L1PA7	LINE	L1	chr14:68581573-68583162_L1PA7	X
TRINITY_GG_169481_c0_g1_i1	pre	post	1.59072	5.32599	8.03649	0.00458443	0.668646	chr1	20857919	20858687	+	L2a	LINE	L2	chr1:20857920-20858687_L2a	X
TRINITY_GG_172197_c0_g1_i1	pre	post	1.59072	5.32599	8.03649	0.00458443	0.668646	chr3	42078794	42079213	+	MLT1E2	LTR	ERVL-MaLR	chr3:42078795-42079213_MLT1E2
TRINITY_GG_18713_c0_g1_i1	pre	post	1.59072	5.32599	8.03649	0.00458443	0.668646	chr9	138229112	138230076	-	L1MD3	LINE	L1	chr9:138229113-138230076_L1MD3
TRINITY_GG_204023_c0_g1_i1	pre	post	1.59072	5.32599	8.03649	0.00458443	0.668646	chr10	49811914	49812909	-	L1MC1	LINE	L1	chr10:49811915-49812909_L1MC1
TRINITY_GG_231759_c0_g1_i1	pre	post	1.59072	5.32599	8.03649	0.00458443	0.668646	chr5	36934973	36935297	+	L2b	LINE	L2	chr5:36934974-36935297_L2b	X
TRINITY_GG_233526_c0_g1_i1	pre	post	1.59072	5.32599	8.03649	0.00458443	0.668646	chr17	30131388	30131966	-	Tigger1	DNA	TcMar-Tigger	chr17:30131389-30131966_Tigger1	X
TRINITY_GG_244373_c2_g1_i1	pre	post	1.59072	5.32599	8.03649	0.00458443	0.668646	chr1	107926374	107929137	+	L1M1	LINE	L1	chr1:107926375-107929137_L1M1	X
TRINITY_GG_246588_c0_g1_i1	pre	post	1.59072	5.32599	8.03649	0.00458443	0.668646	chr8	25240286	25240753	-	L1MB7	LINE	L1	chr8:25240287-25240753_L1MB7	X
TRINITY_GG_250630_c1_g1_i1	pre	post	1.59072	5.32599	8.03649	0.00458443	0.668646	chr18	21083931	21085240	+	L1MB4	LINE	L1	chr18:21083932-21085240_L1MB4	X
TRINITY_GG_283957_c2_g1_i1	pre	post	1.59072	5.32599	8.03649	0.00458443	0.668646	chr22	46817263	46822815	-	L1PA8A	LINE	L1	chr22:46817264-46822815_L1PA8A	X
TRINITY_GG_304176_c1_g1_i1	pre	post	1.59072	5.32599	8.03649	0.00458443	0.668646	chr2	45540915	45542569	-	MER52A	LTR	ERV1	chr2:45540916-45542569_MER52A	X
TRINITY_GG_317588_c0_g1_i1	pre	post	1.59072	5.32599	8.03649	0.00458443	0.668646	chr2	98649736	98650668	+	L1M4c	LINE	L1	chr2:98649737-98650668_L1M4c	X
TRINITY_GG_377994_c0_g1_i1	pre	post	1.59072	5.32599	8.03649	0.00458443	0.668646	chr2	231749539	231749833	-	AluSx1	SINE	Alu	chr2:231749540-231749833_AluSx1
TRINITY_GG_440595_c0_g1_i1	pre	post	1.59072	5.32599	8.03649	0.00458443	0.668646	chr1	120719815	120720026	+	L2b	LINE	L2	chr1:120719816-120720026_L2b
TRINITY_GG_470109_c0_g1_i1	pre	post	1.59072	5.32599	8.03649	0.00458443	0.668646	chr14	88076132	88076568	-	LTR16B2	LTR	ERVL	chr14:88076133-88076568_LTR16B2
TRINITY_GG_498007_c0_g1_i1	pre	post	1.59072	5.32599	8.03649	0.00458443	0.668646	chr7	75598629	75598912	+	AluJr	SINE	Alu	chr7:75598630-75598912_AluJr
TRINITY_GG_500227_c0_g1_i1	pre	post	1.59072	5.32599	8.03649	0.00458443	0.668646	chr14	68968430	68968668	+	L1ME3Cz	LINE	L1	chr14:68968431-68968668_L1ME3Cz
TRINITY_GG_508845_c0_g1_i1	pre	post	1.59072	5.32599	8.03649	0.00458443	0.668646	chr5	154959035	154959308	-	AluJb	SINE	Alu	chr5:154959036-154959308_AluJb
TRINITY_GG_512011_c1_g1_i1	pre	post	1.59072	5.32599	8.03649	0.00458443	0.668646	chr9	15436143	15436820	-	L1MB4	LINE	L1	chr9:15436144-15436820_L1MB4
TRINITY_GG_522396_c0_g1_i1	pre	post	1.59072	5.32599	8.03649	0.00458443	0.668646	chr17	59827308	59827607	-	AluSx4	SINE	Alu	chr17:59827309-59827607_AluSx4	X
TRINITY_GG_533857_c1_g1_i1	pre	post	1.59072	5.32599	8.03649	0.00458443	0.668646	chr1	8924337	8925978	+	HERVFH21-int	LTR	ERV1	chr1:8924338-8925978_HERVFH21-int
TRINITY_GG_555758_c0_g1_i1	pre	post	1.59072	5.32599	8.03649	0.00458443	0.668646	chr6	118575540	118576282	+	HERVIP10B3-int	LTR	ERV1	chr6:118575541-118576282_HERVIP10B3-int	X
TRINITY_GG_557268_c0_g1_i1	pre	post	1.59072	5.32599	8.03649	0.00458443	0.668646	chr11	12228054	12228344	+	AluSq2	SINE	Alu	chr11:12228055-12228344_AluSq2	X
TRINITY_GG_558836_c0_g1_i1	pre	post	1.59072	5.32599	8.03649	0.00458443	0.668646	chr17	67462221	67462530	-	AluSx1	SINE	Alu	chr17:67462222-67462530_AluSx1
TRINITY_GG_56009_c0_g1_i1	pre	post	1.59072	5.32599	8.03649	0.00458443	0.668646	chr12	89012685	89012985	+	L2a	LINE	L2	chr12:89012686-89012985_L2a	X
TRINITY_GG_602980_c0_g1_i1	pre	post	1.59072	5.32599	8.03649	0.00458443	0.668646	chr6	126053285	126053812	+	MER74A	LTR	ERVL	chr6:126053286-126053812_MER74A	X
TRINITY_GG_621180_c0_g1_i1	pre	post	1.59072	5.32599	8.03649	0.00458443	0.668646	chr2	159499013	159500000	-	L1PA11	LINE	L1	chr2:159499014-159500000_L1PA11	X
TRINITY_GG_63966_c0_g1_i1	pre	post	1.59072	5.32599	8.03649	0.00458443	0.668646	chr11	102384956	102385453	-	LTR15	LTR	ERV1	chr11:102384957-102385453_LTR15	X
TRINITY_GG_644116_c1_g1_i1	pre	post	1.59072	5.32599	8.03649	0.00458443	0.668646	chr16	71833897	71834319	+	MLT2A1	LTR	ERVL	chr16:71833898-71834319_MLT2A1
TRINITY_GG_646958_c0_g1_i1	pre	post	1.59072	5.32599	8.03649	0.00458443	0.668646	chr5	10513701	10514075	+	MER68B	LTR	ERVL	chr5:10513702-10514075_MER68B	X
TRINITY_GG_657021_c0_g1_i1	pre	post	1.59072	5.32599	8.03649	0.00458443	0.668646	chr10	74329879	74330171	+	AluJb	SINE	Alu	chr10:74329880-74330171_AluJb
TRINITY_GG_692950_c0_g1_i1	pre	post	1.59072	5.32599	8.03649	0.00458443	0.668646	chr4	109614917	109615366	+	HAL1	LINE	L1	chr4:109614918-109615366_HAL1
TRINITY_GG_750350_c2_g1_i1	pre	post	1.59072	5.32599	8.03649	0.00458443	0.668646	chr1	161832290	161834271	+	L1P1	LINE	L1	chr1:161832291-161834271_L1P1	X
TRINITY_GG_79205_c0_g1_i1	pre	post	1.59072	5.32599	8.03649	0.00458443	0.668646	chr10	87328302	87328753	+	L2a	LINE	L2	chr10:87328303-87328753_L2a	X
TRINITY_GG_100720_c0_g1_i1	pre	post	1.59072	5.32599	8.03649	0.00458443	0.668646	chr5	170266107	170266157	+	L2c	LINE	L2	chr5:170265912-170266146_MIRb
TRINITY_GG_11273_c0_g1_i1	pre	post	1.59072	5.32599	8.03649	0.00458443	0.668646	chr1	245088711	245088948	-	L2c	LINE	L2	chr1:245088712-245088948_L2c	X
TRINITY_GG_122015_c0_g1_i1	pre	post	1.59072	5.32599	8.03649	0.00458443	0.668646	chr4	99904128	99904654	+	Tigger4	DNA	TcMar-Tigger	chr4:99904129-99904654_Tigger4	X
TRINITY_GG_125576_c0_g1_i1	pre	post	1.59072	5.32599	8.03649	0.00458443	0.668646	chr14	56190376	56190731	-	L1ME3A	LINE	L1	chr14:56190377-56190731_L1ME3A
TRINITY_GG_1267_c0_g1_i1	pre	post	1.59072	5.32599	8.03649	0.00458443	0.668646	chr12	3731132	3731517	+	LTR105_Mam	LTR	ERVL	chr12:3731133-3731517_LTR105_Mam	X
TRINITY_GG_142544_c0_g1_i1	pre	post	1.59072	5.32599	8.03649	0.00458443	0.668646	chr1	28063352	28063647	-	AluSz6	SINE	Alu	chr1:28063353-28063647_AluSz6
TRINITY_GG_151643_c0_g1_i1	pre	post	1.59072	5.32599	8.03649	0.00458443	0.668646	chr10	45860090	45860466	+	MLT1D	LTR	ERVL-MaLR	chr10:45860091-45860466_MLT1D	X
TRINITY_GG_155674_c0_g1_i1	pre	post	1.59072	5.32599	8.03649	0.00458443	0.668646	chr6	42576522	42576820	-	AluSz	SINE	Alu	chr6:42576523-42576820_AluSz	X
TRINITY_GG_162708_c0_g1_i1	pre	post	1.59072	5.32599	8.03649	0.00458443	0.668646	chr2	84995842	84996262	-	MER20B	DNA	hAT-Charlie	chr2:84995843-84996262_MER20B
TRINITY_GG_172036_c0_g1_i1	pre	post	1.59072	5.32599	8.03649	0.00458443	0.668646	chr1	1848097	1848387	+	AluSx3	SINE	Alu	chr1:1848098-1848387_AluSx3	X
TRINITY_GG_176824_c0_g1_i1	pre	post	1.59072	5.32599	8.03649	0.00458443	0.668646	chr1	20646363	20646650	+	AluSc	SINE	Alu	chr1:20646364-20646650_AluSc
TRINITY_GG_181733_c0_g1_i1	pre	post	1.59072	5.32599	8.03649	0.00458443	0.668646	chr6	7128686	7128977	+	AluSx1	SINE	Alu	chr6:7128687-7128977_AluSx1
TRINITY_GG_182174_c0_g1_i1	pre	post	1.59072	5.32599	8.03649	0.00458443	0.668646	chr10	62136176	62136476	-	AluJr4	SINE	Alu	chr10:62136177-62136476_AluJr4
TRINITY_GG_189878_c0_g1_i1	pre	post	1.59072	5.32599	8.03649	0.00458443	0.668646	chr17	73737191	73737670	-	MLT1D	LTR	ERVL-MaLR	chr17:73737192-73737670_MLT1D
TRINITY_GG_190630_c0_g1_i1	pre	post	1.59072	5.32599	8.03649	0.00458443	0.668646	chr11	96268579	96268943	+	THE1B	LTR	ERVL-MaLR	chr11:96268580-96268943_THE1B	X
TRINITY_GG_191935_c0_g1_i1	pre	post	1.59072	5.32599	8.03649	0.00458443	0.668646	chr1	40359101	40359398	-	AluSx	SINE	Alu	chr1:40359102-40359398_AluSx
TRINITY_GG_194037_c0_g1_i1	pre	post	1.59072	5.32599	8.03649	0.00458443	0.668646	chr6	15533935	15534358	+	L1MB3	LINE	L1	chr6:15533936-15534358_L1MB3
TRINITY_GG_208512_c0_g1_i1	pre	post	1.59072	5.32599	8.03649	0.00458443	0.668646	chr19	51610467	51610696	-	L1MEg	LINE	L1	chr19:51610468-51610696_L1MEg
TRINITY_GG_227617_c0_g1_i1	pre	post	1.59072	5.32599	8.03649	0.00458443	0.668646	chr19	55111064	55111338	+	L1MB8	LINE	L1	chr19:55111065-55111338_L1MB8
TRINITY_GG_24341_c0_g1_i1	pre	post	1.59072	5.32599	8.03649	0.00458443	0.668646	chr17	15494405	15494755	+	Charlie25	DNA	hAT-Charlie	chr17:15494406-15494755_Charlie25
TRINITY_GG_247149_c0_g1_i1	pre	post	1.59072	5.32599	8.03649	0.00458443	0.668646	chr10	6504891	6505191	-	AluY	SINE	Alu	chr10:6504892-6505191_AluY
TRINITY_GG_254081_c0_g1_i1	pre	post	1.59072	5.32599	8.03649	0.00458443	0.668646	chr16	23906520	23906815	-	L1M5	LINE	L1	chr16:23906521-23906815_L1M5	X
TRINITY_GG_255255_c0_g1_i1	pre	post	1.59072	5.32599	8.03649	0.00458443	0.668646	chr20	34041822	34042140	+	AluSz	SINE	Alu	chr20:34041823-34042140_AluSz
TRINITY_GG_272659_c0_g1_i1	pre	post	1.59072	5.32599	8.03649	0.00458443	0.668646	chr10	110114795	110115101	+	AluJr	SINE	Alu	chr10:110114796-110115101_AluJr
TRINITY_GG_278469_c0_g1_i1	pre	post	1.59072	5.32599	8.03649	0.00458443	0.668646	chr9	41359935	41360386	-	L1PA17	LINE	L1	chr9:41359936-41360386_L1PA17	X
TRINITY_GG_280428_c0_g1_i1	pre	post	1.59072	5.32599	8.03649	0.00458443	0.668646	chr17	63604731	63605030	+	AluSz	SINE	Alu	chr17:63604732-63605030_AluSz
TRINITY_GG_281388_c0_g1_i1	pre	post	1.59072	5.32599	8.03649	0.00458443	0.668646	chr14	35015845	35016802	+	L2b	LINE	L2	chr14:35015846-35016802_L2b	X
TRINITY_GG_287212_c0_g1_i1	pre	post	1.59072	5.32599	8.03649	0.00458443	0.668646	chr10	79237374	79237796	-	MLT1C	LTR	ERVL-MaLR	chr10:79237375-79237796_MLT1C
TRINITY_GG_288731_c0_g1_i1	pre	post	1.59072	5.32599	8.03649	0.00458443	0.668646	chr11	9167506	9167816	+	AluJb	SINE	Alu	chr11:9167507-9167816_AluJb	X
TRINITY_GG_297097_c0_g1_i1	pre	post	1.59072	5.32599	8.03649	0.00458443	0.668646	chr13	99525261	99525533	-	AluSx1	SINE	Alu	chr13:99525262-99525533_AluSx1
TRINITY_GG_297365_c0_g1_i1	pre	post	1.59072	5.32599	8.03649	0.00458443	0.668646	chr6	13394641	13394932	-	AluSz	SINE	Alu	chr6:13394642-13394932_AluSz
TRINITY_GG_305341_c1_g1_i1	pre	post	1.59072	5.32599	8.03649	0.00458443	0.668646	chr17	47037510	47038022	-	L1MB7	LINE	L1	chr17:47037511-47038022_L1MB7	X
TRINITY_GG_327075_c0_g1_i1	pre	post	1.59072	5.32599	8.03649	0.00458443	0.668646	chr15	80109205	80109778	-	L2a	LINE	L2	chr15:80109206-80109778_L2a	X
TRINITY_GG_329415_c1_g1_i1	pre	post	1.59072	5.32599	8.03649	0.00458443	0.668646	chr9	77774851	77775409	-	L1ME4a	LINE	L1	chr9:77774852-77775409_L1ME4a	X
TRINITY_GG_331735_c0_g1_i1	pre	post	1.59072	5.32599	8.03649	0.00458443	0.668646	chr1	32640515	32640783	-	AluJb	SINE	Alu	chr1:32640516-32640783_AluJb
TRINITY_GG_348979_c2_g1_i1	pre	post	1.59072	5.32599	8.03649	0.00458443	0.668646	chr17	4060565	4062406	+	L2a	LINE	L2	chr17:4060566-4062406_L2a	X
TRINITY_GG_355907_c0_g1_i1	pre	post	1.59072	5.32599	8.03649	0.00458443	0.668646	chr8	70142416	70142719	+	AluJb	SINE	Alu	chr8:70142417-70142719_AluJb
TRINITY_GG_374462_c1_g1_i1	pre	post	1.59072	5.32599	8.03649	0.00458443	0.668646	chr12	55922326	55922630	+	AluJb	SINE	Alu	chr12:55922327-55922630_AluJb
TRINITY_GG_38092_c0_g1_i1	pre	post	1.59072	5.32599	8.03649	0.00458443	0.668646	chr13	32292282	32292511	+	Tigger1	DNA	TcMar-Tigger	chr13:32292283-32292511_Tigger1
TRINITY_GG_405792_c0_g1_i1	pre	post	1.59072	5.32599	8.03649	0.00458443	0.668646	chr7	102056575	102056867	-	AluSq2	SINE	Alu	chr7:102056576-102056867_AluSq2
TRINITY_GG_421126_c1_g1_i1	pre	post	1.59072	5.32599	8.03649	0.00458443	0.668646	chr11	104964024	104965488	+	HUERS-P1-int	LTR	ERV1	chr11:104964025-104965488_HUERS-P1-int
TRINITY_GG_425950_c0_g1_i1	pre	post	1.59072	5.32599	8.03649	0.00458443	0.668646	chr17	77197617	77197905	-	AluSz	SINE	Alu	chr17:77197618-77197905_AluSz
TRINITY_GG_427963_c0_g1_i1	pre	post	1.59072	5.32599	8.03649	0.00458443	0.668646	chr4	85726886	85727237	+	AluSx1	SINE	Alu	chr4:85726887-85727237_AluSx1
TRINITY_GG_433580_c0_g1_i1	pre	post	1.59072	5.32599	8.03649	0.00458443	0.668646	chr4	48741729	48742183	+	L1MC1	LINE	L1	chr4:48741730-48742183_L1MC1	X
TRINITY_GG_436479_c0_g1_i1	pre	post	1.59072	5.32599	8.03649	0.00458443	0.668646	chr16	25117868	25118423	+	L2b	LINE	L2	chr16:25117869-25118423_L2b	X
TRINITY_GG_437646_c0_g1_i1	pre	post	1.59072	5.32599	8.03649	0.00458443	0.668646	chr10	6601185	6601714	-	MER1A	DNA	hAT-Charlie	chr10:6601186-6601714_MER1A
TRINITY_GG_440051_c0_g1_i1	pre	post	1.59072	5.32599	8.03649	0.00458443	0.668646	chr3	48480518	48480773	+	AluSg4	SINE	Alu	chr3:48480519-48480773_AluSg4
TRINITY_GG_449595_c0_g1_i1	pre	post	1.59072	5.32599	8.03649	0.00458443	0.668646	chr5	173036861	173037165	-	AluSq2	SINE	Alu	chr5:173036862-173037165_AluSq2
TRINITY_GG_451943_c1_g1_i1	pre	post	1.59072	5.32599	8.03649	0.00458443	0.668646	chr10	35357461	35358055	-	L1MC4	LINE	L1	chr10:35357462-35358055_L1MC4	X
TRINITY_GG_465066_c1_g1_i1	pre	post	1.59072	5.32599	8.03649	0.00458443	0.668646	chr22	49508567	49509805	-	Ricksha_c	DNA	MULE-MuDR	chr22:49508568-49509805_Ricksha_c
TRINITY_GG_475635_c0_g1_i1	pre	post	1.59072	5.32599	8.03649	0.00458443	0.668646	chr15	44532547	44532830	-	AluJb	SINE	Alu	chr15:44532548-44532830_AluJb
TRINITY_GG_48394_c0_g1_i1	pre	post	1.59072	5.32599	8.03649	0.00458443	0.668646	chr4	102852525	102852931	-	L1MC5	LINE	L1	chr4:102852526-102852931_L1MC5	X
TRINITY_GG_488381_c0_g1_i1	pre	post	1.59072	5.32599	8.03649	0.00458443	0.668646	chr2	105232547	105232848	+	AluSx1	SINE	Alu	chr2:105232548-105232848_AluSx1
TRINITY_GG_493897_c0_g1_i1	pre	post	1.59072	5.32599	8.03649	0.00458443	0.668646	chr4	37630921	37631198	+	MER102c	DNA	hAT-Charlie	chr4:37630922-37631198_MER102c
TRINITY_GG_495854_c1_g1_i1	pre	post	1.59072	5.32599	8.03649	0.00458443	0.668646	chr9	32475251	32476182	+	L1PA8A	LINE	L1	chr9:32475252-32476182_L1PA8A	X
TRINITY_GG_503269_c0_g1_i1	pre	post	1.59072	5.32599	8.03649	0.00458443	0.668646	chr8	91092913	91093188	+	Charlie18a	DNA	hAT-Charlie	chr8:91092914-91093188_Charlie18a	X
TRINITY_GG_505713_c0_g1_i1	pre	post	1.59072	5.32599	8.03649	0.00458443	0.668646	chr3	122431792	122432101	-	AluSg	SINE	Alu	chr3:122431793-122432101_AluSg
TRINITY_GG_522799_c0_g1_i1	pre	post	1.59072	5.32599	8.03649	0.00458443	0.668646	chr22	41889131	41889426	-	AluJb	SINE	Alu	chr22:41889132-41889426_AluJb
TRINITY_GG_528804_c0_g1_i1	pre	post	1.59072	5.32599	8.03649	0.00458443	0.668646	chr22	41821627	41822046	-	L2a	LINE	L2	chr22:41821628-41822046_L2a	X
TRINITY_GG_538138_c0_g1_i1	pre	post	1.59072	5.32599	8.03649	0.00458443	0.668646	chr14	91309320	91309628	+	AluSz	SINE	Alu	chr14:91309321-91309628_AluSz
TRINITY_GG_543375_c0_g1_i1	pre	post	1.59072	5.32599	8.03649	0.00458443	0.668646	chr19	36338009	36338289	-	AluSz	SINE	Alu	chr19:36338010-36338289_AluSz	X
TRINITY_GG_545159_c0_g1_i1	pre	post	1.59072	5.32599	8.03649	0.00458443	0.668646	chrX	40632675	40632892	+	MIRb	SINE	MIR	chrX:40632676-40632892_MIRb
TRINITY_GG_546517_c0_g1_i1	pre	post	1.59072	5.32599	8.03649	0.00458443	0.668646	chr3	52486110	52486414	-	AluSx3	SINE	Alu	chr3:52486111-52486414_AluSx3	X
TRINITY_GG_558860_c1_g1_i1	pre	post	1.59072	5.32599	8.03649	0.00458443	0.668646	chr18	46278041	46278556	+	LTR16E1	LTR	ERVL	chr18:46278042-46278556_LTR16E1
TRINITY_GG_564663_c0_g1_i1	pre	post	1.59072	5.32599	8.03649	0.00458443	0.668646	chr19	57998384	57998743	+	L1MB7	LINE	L1	chr19:57998385-57998743_L1MB7	X
TRINITY_GG_565485_c0_g1_i1	pre	post	1.59072	5.32599	8.03649	0.00458443	0.668646	chr7	76616574	76616866	+	AluSg	SINE	Alu	chr7:76616575-76616866_AluSg
TRINITY_GG_566206_c0_g1_i1	pre	post	1.59072	5.32599	8.03649	0.00458443	0.668646	chr21	15854163	15854443	-	AluSx4	SINE	Alu	chr21:15854164-15854443_AluSx4	X
TRINITY_GG_591258_c0_g1_i1	pre	post	1.59072	5.32599	8.03649	0.00458443	0.668646	chr13	28195524	28195834	-	AluSz	SINE	Alu	chr13:28195525-28195834_AluSz
TRINITY_GG_593437_c1_g1_i1	pre	post	1.59072	5.32599	8.03649	0.00458443	0.668646	chr8	124334791	124337384	+	L1MEf	LINE	L1	chr8:124334792-124337384_L1MEf	X
TRINITY_GG_59928_c0_g1_i1	pre	post	1.59072	5.32599	8.03649	0.00458443	0.668646	chr4	83077268	83077545	+	AluY	SINE	Alu	chr4:83077269-83077545_AluY
TRINITY_GG_601735_c0_g1_i1	pre	post	1.59072	5.32599	8.03649	0.00458443	0.668646	chr21	32469546	32469987	-	MLT2C2	LTR	ERVL	chr21:32469547-32469987_MLT2C2	X
TRINITY_GG_604121_c0_g1_i1	pre	post	1.59072	5.32599	8.03649	0.00458443	0.668646	chr1	149673322	149673861	-	MER66C	LTR	ERV1	chr1:149673323-149673861_MER66C	X
TRINITY_GG_604272_c0_g1_i1	pre	post	1.59072	5.32599	8.03649	0.00458443	0.668646	chr11	122720963	122721271	+	AluSc8	SINE	Alu	chr11:122720964-122721271_AluSc8	X
TRINITY_GG_607552_c0_g1_i1	pre	post	1.59072	5.32599	8.03649	0.00458443	0.668646	chr10	23127440	23127732	-	AluJo	SINE	Alu	chr10:23127441-23127732_AluJo	X
TRINITY_GG_614827_c1_g1_i1	pre	post	1.59072	5.32599	8.03649	0.00458443	0.668646	chr6	127324545	127325417	+	L1MC3	LINE	L1	chr6:127324546-127325417_L1MC3	X
TRINITY_GG_624682_c0_g1_i1	pre	post	1.59072	5.32599	8.03649	0.00458443	0.668646	chr12	10322682	10323498	-	L1ME3	LINE	L1	chr12:10322683-10323498_L1ME3	X
TRINITY_GG_636864_c1_g1_i1	pre	post	1.59072	5.32599	8.03649	0.00458443	0.668646	chr11	76045315	76046975	+	HAL1	LINE	L1	chr11:76045316-76046975_HAL1	X
TRINITY_GG_64112_c0_g1_i1	pre	post	1.59072	5.32599	8.03649	0.00458443	0.668646	chr13	50099018	50099294	+	L1MEc	LINE	L1	chr13:50099019-50099294_L1MEc	X
TRINITY_GG_649125_c0_g1_i1	pre	post	1.59072	5.32599	8.03649	0.00458443	0.668646	chr1	27471807	27472050	+	L2a	LINE	L2	chr1:27471808-27472050_L2a
TRINITY_GG_662364_c0_g1_i1	pre	post	1.59072	5.32599	8.03649	0.00458443	0.668646	chr11	73425591	73425848	-	AluJr	SINE	Alu	chr11:73425592-73425848_AluJr	X
TRINITY_GG_668465_c0_g1_i1	pre	post	1.59072	5.32599	8.03649	0.00458443	0.668646	chr5	71157285	71157570	+	AluY	SINE	Alu	chr5:71157286-71157570_AluY
TRINITY_GG_669842_c0_g1_i1	pre	post	1.59072	5.32599	8.03649	0.00458443	0.668646	chr20	50916221	50916693	-	L3	LINE	CR1	chr20:50916222-50916693_L3	X
TRINITY_GG_670427_c0_g1_i1	pre	post	1.59072	5.32599	8.03649	0.00458443	0.668646	chr16	735072	735423	+	MER54A	LTR	ERVL	chr16:735073-735423_MER54A	X
TRINITY_GG_670446_c0_g1_i1	pre	post	1.59072	5.32599	8.03649	0.00458443	0.668646	chr1	109089874	109090163	-	AluSp	SINE	Alu	chr1:109089875-109090163_AluSp	X
TRINITY_GG_677390_c4_g1_i1	pre	post	1.59072	5.32599	8.03649	0.00458443	0.668646	chr2	174506682	174509157	+	L1M1	LINE	L1	chr2:174506683-174509157_L1M1
TRINITY_GG_695010_c0_g1_i1	pre	post	1.59072	5.32599	8.03649	0.00458443	0.668646	chr1	173220858	173221676	-	L2a	LINE	L2	chr1:173220859-173221676_L2a	X
TRINITY_GG_69868_c0_g1_i1	pre	post	1.59072	5.32599	8.03649	0.00458443	0.668646	chr11	59628646	59628931	-	AluJb	SINE	Alu	chr11:59628647-59628931_AluJb
TRINITY_GG_703641_c1_g1_i1	pre	post	1.59072	5.32599	8.03649	0.00458443	0.668646	chrX	45000000	45004021	-	HERVIP10FH-int	LTR	ERV1	chrX:45000001-45004021_HERVIP10FH-int	X
TRINITY_GG_711562_c0_g1_i1	pre	post	1.59072	5.32599	8.03649	0.00458443	0.668646	chr14	87948929	87949702	-	L2c	LINE	L2	chr14:87948930-87949702_L2c	X
TRINITY_GG_71454_c2_g1_i1	pre	post	1.59072	5.32599	8.03649	0.00458443	0.668646	chr7	37838478	37840458	+	L1M4a1	LINE	L1	chr7:37838479-37840458_L1M4a1
TRINITY_GG_716531_c0_g1_i1	pre	post	1.59072	5.32599	8.03649	0.00458443	0.668646	chr17	64801089	64801494	+	L2a	LINE	L2	chr17:64801090-64801494_L2a	X
TRINITY_GG_723783_c0_g1_i1	pre	post	1.59072	5.32599	8.03649	0.00458443	0.668646	chr14	51015484	51015805	-	AluJb	SINE	Alu	chr14:51015485-51015805_AluJb	X
TRINITY_GG_733217_c0_g1_i1	pre	post	1.59072	5.32599	8.03649	0.00458443	0.668646	chr9	128507300	128507604	+	AluJb	SINE	Alu	chr9:128507301-128507604_AluJb
TRINITY_GG_741991_c0_g1_i1	pre	post	1.59072	5.32599	8.03649	0.00458443	0.668646	chr9	92145689	92145950	+	MIRb	SINE	MIR	chr9:92145690-92145950_MIRb
TRINITY_GG_742078_c0_g1_i1	pre	post	1.59072	5.32599	8.03649	0.00458443	0.668646	chr10	71849891	71850663	+	MER4E	LTR	ERV1	chr10:71849892-71850663_MER4E	X
TRINITY_GG_744515_c0_g1_i1	pre	post	1.59072	5.32599	8.03649	0.00458443	0.668646	chr9	129925972	129926271	-	AluSz6	SINE	Alu	chr9:129925973-129926271_AluSz6
TRINITY_GG_748488_c0_g1_i1	pre	post	1.59072	5.32599	8.03649	0.00458443	0.668646	chr2	159348036	159348345	+	AluJr	SINE	Alu	chr2:159348037-159348345_AluJr
TRINITY_GG_755997_c0_g1_i1	pre	post	1.59072	5.32599	8.03649	0.00458443	0.668646	chr7	75420717	75420990	+	L2a	LINE	L2	chr7:75420718-75420990_L2a	X
TRINITY_GG_758246_c0_g1_i1	pre	post	1.59072	5.32599	8.03649	0.00458443	0.668646	chr17	28337457	28337667	-	AluJo	SINE	Alu	chr17:28337458-28337667_AluJo
TRINITY_GG_7702_c0_g1_i1	pre	post	1.59072	5.32599	8.03649	0.00458443	0.668646	chr14	22856647	22856925	-	AluSx	SINE	Alu	chr14:22856648-22856925_AluSx
TRINITY_GG_79053_c1_g1_i1	pre	post	1.59072	5.32599	8.03649	0.00458443	0.668646	chr10	67976490	67977699	+	L1MA2	LINE	L1	chr10:67976491-67977699_L1MA2	X
TRINITY_GG_89595_c0_g1_i1	pre	post	1.59072	5.32599	8.03649	0.00458443	0.668646	chr10	12562029	12562413	-	MSTD	LTR	ERVL-MaLR	chr10:12562030-12562413_MSTD	X
TRINITY_GG_90089_c0_g1_i1	pre	post	1.59072	5.32599	8.03649	0.00458443	0.668646	chr10	58236825	58237088	+	AluJb	SINE	Alu	chr10:58236826-58237088_AluJb	X
TRINITY_GG_99955_c1_g1_i1	pre	post	1.59072	5.32599	8.03649	0.00458443	0.668646	chr3	196777882	196778458	-	L1MB7	LINE	L1	chr3:196777883-196778458_L1MB7
TRINITY_GG_146919_c0_g1_i1	pre	post	1.59072	5.32599	8.03649	0.00458443	0.668646	chr19	43929681	43929963	+	LTR53B	LTR	ERVL	chr19:43929682-43929963_LTR53B	X
TRINITY_GG_147089_c1_g1_i1	pre	post	1.59072	5.32599	8.03649	0.00458443	0.668646	chr5	94027203	94028098	+	MER21B	LTR	ERVL	chr5:94027204-94028098_MER21B	X
TRINITY_GG_162706_c1_g1_i1	pre	post	1.59072	5.32599	8.03649	0.00458443	0.668646	chr17	30434129	30435687	+	L1MB8	LINE	L1	chr17:30434130-30435687_L1MB8	X
TRINITY_GG_1945_c3_g1_i1	pre	post	1.59072	5.32599	8.03649	0.00458443	0.668646	chr1	207612532	207613603	-	LTR28C	LTR	ERV1	chr1:207612533-207613603_LTR28C
TRINITY_GG_241382_c0_g1_i1	pre	post	1.59072	5.32599	8.03649	0.00458443	0.668646	chr2	9549525	9549817	-	AluJb	SINE	Alu	chr2:9549526-9549817_AluJb
TRINITY_GG_297662_c2_g1_i1	pre	post	1.59072	5.32599	8.03649	0.00458443	0.668646	chr14	92622867	92625542	-	HERVIP10B3-int	LTR	ERV1	chr14:92622868-92625542_HERVIP10B3-int	X
TRINITY_GG_355674_c0_g1_i1	pre	post	1.59072	5.32599	8.03649	0.00458443	0.668646	chr20	62287459	62287757	-	AluJr	SINE	Alu	chr20:62287460-62287757_AluJr
TRINITY_GG_523320_c0_g1_i1	pre	post	1.59072	5.32599	8.03649	0.00458443	0.668646	chr1	179971331	179971623	-	AluJo	SINE	Alu	chr1:179971332-179971623_AluJo
TRINITY_GG_749894_c0_g1_i1	pre	post	1.59072	5.32599	8.03649	0.00458443	0.668646	chr10	63240353	63240727	-	L2b	LINE	L2	chr10:63240354-63240727_L2b	X
TRINITY_GG_714305_c0_g1_i1	pre	post	1.55722	5.47238	7.99356	0.00469439	0.668646	chr13	74313098	74315311	-	L1PREC2	LINE	L1	chr13:74313099-74315311_L1PREC2
TRINITY_GG_616948_c1_g1_i1	pre	post	1.63655	5.4339	7.99099	0.00470107	0.668646	chr5	70832430	70833927	+	THE1D-int	LTR	ERVL-MaLR	chr5:70832431-70833927_THE1D-int	X
TRINITY_GG_100768_c0_g1_i1	pre	post	1.67894	5.38095	7.98344	0.00472071	0.668646	chr20	8424747	8425415	-	MER51A	LTR	ERV1	chr20:8424748-8425415_MER51A	X
TRINITY_GG_109276_c0_g1_i1	pre	post	1.67894	5.38095	7.98344	0.00472071	0.668646	chr20	5542290	5542560	-	L1MD	LINE	L1	chr20:5542291-5542560_L1MD
TRINITY_GG_172473_c0_g1_i1	pre	post	1.67894	5.38095	7.98344	0.00472071	0.668646	chr22	37965988	37966342	-	L2c	LINE	L2	chr22:37965989-37966342_L2c
TRINITY_GG_176178_c0_g1_i1	pre	post	1.67894	5.38095	7.98344	0.00472071	0.668646	chr20	58820568	58820941	-	THE1B	LTR	ERVL-MaLR	chr20:58820569-58820941_THE1B
TRINITY_GG_250037_c0_g1_i1	pre	post	1.67894	5.38095	7.98344	0.00472071	0.668646	chr8	55983851	55984258	-	MLT1C	LTR	ERVL-MaLR	chr8:55983852-55984258_MLT1C
TRINITY_GG_458969_c0_g1_i1	pre	post	1.67894	5.38095	7.98344	0.00472071	0.668646	chr19	37204283	37204581	+	MER90a	LTR	ERV1	chr19:37204284-37204581_MER90a	X
TRINITY_GG_503384_c0_g1_i1	pre	post	1.67894	5.38095	7.98344	0.00472071	0.668646	chr15	55287762	55288238	+	L1M4	LINE	L1	chr15:55287763-55288238_L1M4
TRINITY_GG_533028_c1_g1_i1	pre	post	1.67894	5.38095	7.98344	0.00472071	0.668646	chr17	20693747	20694439	-	HAL1	LINE	L1	chr17:20693748-20694439_HAL1
TRINITY_GG_571907_c0_g1_i1	pre	post	1.67894	5.38095	7.98344	0.00472071	0.668646	chr10	70438007	70438308	+	AluSq2	SINE	Alu	chr10:70438008-70438308_AluSq2
TRINITY_GG_604977_c0_g1_i1	pre	post	1.67894	5.38095	7.98344	0.00472071	0.668646	chr15	34152201	34152484	-	AluSg	SINE	Alu	chr15:34152202-34152484_AluSg
TRINITY_GG_126514_c0_g1_i1	pre	post	1.67894	5.38095	7.98344	0.00472071	0.668646	chr3	52588242	52588519	+	L2b	LINE	L2	chr3:52588243-52588519_L2b	X
TRINITY_GG_195277_c0_g1_i1	pre	post	1.67894	5.38095	7.98344	0.00472071	0.668646	chr5	40846444	40846889	-	MLT1C	LTR	ERVL-MaLR	chr5:40846445-40846889_MLT1C
TRINITY_GG_293242_c0_g1_i1	pre	post	1.67894	5.38095	7.98344	0.00472071	0.668646	chr16	4110155	4110376	-	MER66B	LTR	ERV1	chr16:4110156-4110376_MER66B
TRINITY_GG_601390_c0_g1_i1	pre	post	1.67894	5.38095	7.98344	0.00472071	0.668646	chr6	43634858	43635247	+	L2b	LINE	L2	chr6:43634859-43635247_L2b
TRINITY_GG_667957_c0_g1_i1	pre	post	1.67894	5.38095	7.98344	0.00472071	0.668646	chr11	3701255	3701548	-	AluSz	SINE	Alu	chr11:3701256-3701548_AluSz	X
TRINITY_GG_749092_c0_g1_i1	pre	post	1.67894	5.38095	7.98344	0.00472071	0.668646	chr16	56937501	56937814	-	L1MC5a	LINE	L1	chr16:56937502-56937814_L1MC5a
TRINITY_GG_15570_c0_g1_i1	pre	post	1.67974	5.38095	7.94993	0.00480892	0.668646	chr20	3943927	3944230	+	AluSx	SINE	Alu	chr20:3943928-3944230_AluSx
TRINITY_GG_165157_c0_g1_i1	pre	post	1.67974	5.38095	7.94993	0.00480892	0.668646	chr9	98256344	98256636	-	AluJr	SINE	Alu	chr9:98256345-98256636_AluJr	X
TRINITY_GG_186154_c0_g1_i1	pre	post	1.67974	5.38095	7.94993	0.00480892	0.668646	chr21	33604547	33605304	-	L1ME3B	LINE	L1	chr21:33604548-33605304_L1ME3B
TRINITY_GG_192596_c0_g1_i1	pre	post	1.67974	5.38095	7.94993	0.00480892	0.668646	chr9	96011080	96011472	-	MLT1A	LTR	ERVL-MaLR	chr9:96011081-96011472_MLT1A	X
TRINITY_GG_238257_c0_g1_i1	pre	post	1.67974	5.38095	7.94993	0.00480892	0.668646	chr10	6395458	6395815	-	LTR8	LTR	ERV1	chr10:6395459-6395815_LTR8
TRINITY_GG_279163_c0_g1_i1	pre	post	1.67974	5.38095	7.94993	0.00480892	0.668646	chr6	38138615	38139183	-	L2a	LINE	L2	chr6:38138616-38139183_L2a	X
TRINITY_GG_368057_c0_g1_i1	pre	post	1.67974	5.38095	7.94993	0.00480892	0.668646	chr17	4621724	4622267	+	L2	LINE	L2	chr17:4621725-4622267_L2	X
TRINITY_GG_509971_c0_g1_i1	pre	post	1.67974	5.38095	7.94993	0.00480892	0.668646	chr4	139113080	139113371	+	AluJb	SINE	Alu	chr4:139113081-139113371_AluJb	X
TRINITY_GG_533780_c0_g1_i1	pre	post	1.67974	5.38095	7.94993	0.00480892	0.668646	chrX	65631684	65631972	-	AluJo	SINE	Alu	chrX:65631685-65631972_AluJo
TRINITY_GG_573504_c0_g1_i1	pre	post	1.67974	5.38095	7.94993	0.00480892	0.668646	chr1	235720202	235720606	+	L1MC5a	LINE	L1	chr1:235720203-235720606_L1MC5a	X
TRINITY_GG_663344_c0_g1_i1	pre	post	1.67974	5.38095	7.94993	0.00480892	0.668646	chr22	31641154	31641534	-	Tigger7	DNA	TcMar-Tigger	chr22:31641155-31641534_Tigger7	X
TRINITY_GG_671722_c0_g1_i1	pre	post	1.67974	5.38095	7.94993	0.00480892	0.668646	chr6	111560048	111560461	-	L2a	LINE	L2	chr6:111560049-111560461_L2a	X
TRINITY_GG_69061_c0_g1_i1	pre	post	1.67974	5.38095	7.94993	0.00480892	0.668646	chr2	43055730	43056140	-	LTR16A1	LTR	ERVL	chr2:43055731-43056140_LTR16A1
TRINITY_GG_699112_c0_g1_i1	pre	post	1.67974	5.38095	7.94993	0.00480892	0.668646	chr11	67156436	67156739	+	AluY	SINE	Alu	chr11:67156437-67156739_AluY
TRINITY_GG_755183_c0_g1_i1	pre	post	1.67974	5.38095	7.94993	0.00480892	0.668646	chr7	55996005	55996310	+	AluSx	SINE	Alu	chr7:55996006-55996310_AluSx	X
TRINITY_GG_128521_c0_g1_i1	pre	post	1.67974	5.38095	7.94993	0.00480892	0.668646	chr7	74899262	74899652	-	LTR45B	LTR	ERV1	chr7:74899263-74899652_LTR45B
TRINITY_GG_129275_c0_g1_i1	pre	post	1.67974	5.38095	7.94993	0.00480892	0.668646	chr7	74899262	74899652	-	LTR45B	LTR	ERV1	chr7:74899263-74899652_LTR45B
TRINITY_GG_155457_c0_g1_i1	pre	post	1.67974	5.38095	7.94993	0.00480892	0.668646	chr7	74899262	74899652	-	LTR45B	LTR	ERV1	chr7:74899263-74899652_LTR45B
TRINITY_GG_168531_c0_g1_i1	pre	post	1.67974	5.38095	7.94993	0.00480892	0.668646	chr19	4532670	4532967	-	AluJr	SINE	Alu	chr19:4532671-4532967_AluJr
TRINITY_GG_173624_c0_g1_i1	pre	post	1.67974	5.38095	7.94993	0.00480892	0.668646	chr6	111518205	111518926	+	L2a	LINE	L2	chr6:111518206-111518926_L2a	X
TRINITY_GG_207758_c1_g1_i1	pre	post	1.67974	5.38095	7.94993	0.00480892	0.668646	chr3	36923610	36925588	+	MER83A-int	LTR	ERV1	chr3:36923611-36925588_MER83A-int	X
TRINITY_GG_217110_c0_g1_i1	pre	post	1.67974	5.38095	7.94993	0.00480892	0.668646	chr1	108926371	108927695	+	L1M3	LINE	L1	chr1:108926372-108927695_L1M3	X
TRINITY_GG_302664_c0_g1_i1	pre	post	1.67974	5.38095	7.94993	0.00480892	0.668646	chr19	55706892	55707203	+	AluSx	SINE	Alu	chr19:55706893-55707203_AluSx
TRINITY_GG_332644_c2_g1_i1	pre	post	1.67974	5.38095	7.94993	0.00480892	0.668646	chr2	101346775	101348820	-	L1MD1	LINE	L1	chr2:101346776-101348820_L1MD1	X
TRINITY_GG_39097_c0_g1_i1	pre	post	1.67974	5.38095	7.94993	0.00480892	0.668646	chr7	74899262	74899652	-	LTR45B	LTR	ERV1	chr7:74899263-74899652_LTR45B
TRINITY_GG_44994_c0_g1_i1	pre	post	1.67974	5.38095	7.94993	0.00480892	0.668646	chr6	88414827	88419156	-	HERV17-int	LTR	ERV1	chr6:88414828-88419156_HERV17-int
TRINITY_GG_500417_c0_g1_i1	pre	post	1.67974	5.38095	7.94993	0.00480892	0.668646	chr4	6982793	6983028	+	L1ME4b	LINE	L1	chr4:6982794-6983028_L1ME4b
TRINITY_GG_642392_c0_g1_i1	pre	post	1.67974	5.38095	7.94993	0.00480892	0.668646	chr3	16944394	16944715	+	MLT1B	LTR	ERVL-MaLR	chr3:16944395-16944715_MLT1B	X
TRINITY_GG_91280_c0_g1_i1	pre	post	1.55375	5.47238	7.94654	0.00481795	0.668646	chr19	210362	210670	+	AluJr	SINE	Alu	chr19:210363-210670_AluJr
TRINITY_GG_514809_c0_g1_i1	pre	post	1.55601	5.33993	7.93122	0.0048589	0.668646	chr11	18486489	18487274	+	L1PA4	LINE	L1	chr11:18486490-18487274_L1PA4	X
TRINITY_GG_537592_c0_g1_i1	pre	post	1.67887	5.38095	7.90889	0.00491924	0.668646	chr5	151197245	151197551	+	AluSz6	SINE	Alu	chr5:151197246-151197551_AluSz6
TRINITY_GG_106495_c1_g1_i1	pre	post	1.67887	5.38095	7.90889	0.00491924	0.668646	chr14	91806265	91807829	+	THE1B-int	LTR	ERVL-MaLR	chr14:91806266-91807829_THE1B-int
TRINITY_GG_246954_c0_g1_i1	pre	post	1.67887	5.38095	7.90889	0.00491924	0.668646	chr4	119585649	119586144	+	MLT1F1	LTR	ERVL-MaLR	chr4:119585650-119586144_MLT1F1	X
TRINITY_GG_350534_c0_g1_i1	pre	post	1.67887	5.38095	7.90889	0.00491924	0.668646	chr11	125104260	125104687	+	L2a	LINE	L2	chr11:125104261-125104687_L2a
TRINITY_GG_440201_c1_g1_i1	pre	post	1.67887	5.38095	7.90889	0.00491924	0.668646	chr6	84155526	84156386	+	L1PB4	LINE	L1	chr6:84155527-84156386_L1PB4	X
TRINITY_GG_617642_c0_g1_i1	pre	post	1.67887	5.38095	7.90889	0.00491924	0.668646	chr14	50208871	50209274	+	MLT2B1	LTR	ERVL	chr14:50208872-50209274_MLT2B1	X
TRINITY_GG_374508_c0_g1_i1	pre	post	1.67389	5.39437	7.86597	0.00503739	0.668646	chr14	71013611	71015523	+	L1MEc	LINE	L1	chr14:71013612-71015523_L1MEc	X
TRINITY_GG_11309_c0_g1_i1	pre	post	1.66711	5.38095	7.85338	0.00507257	0.668646	chr1	145194637	145194935	+	AluYj4	SINE	Alu	chr1:145194638-145194935_AluYj4
TRINITY_GG_122355_c0_g1_i1	pre	post	1.66711	5.38095	7.85338	0.00507257	0.668646	chr10	103122674	103123085	+	MER39	LTR	ERV1	chr10:103122675-103123085_MER39	X
TRINITY_GG_173187_c0_g1_i1	pre	post	1.66711	5.38095	7.85338	0.00507257	0.668646	chr12	40292076	40292403	-	L1ME1	LINE	L1	chr12:40292077-40292403_L1ME1	X
TRINITY_GG_177238_c3_g1_i1	pre	post	1.66711	5.38095	7.85338	0.00507257	0.668646	chr16	57551044	57553283	-	Tigger1	DNA	TcMar-Tigger	chr16:57551045-57553283_Tigger1	X
TRINITY_GG_193999_c1_g1_i1	pre	post	1.66711	5.38095	7.85338	0.00507257	0.668646	chr4	67452631	67453267	-	MSTA-int	LTR	ERVL-MaLR	chr4:67452632-67453267_MSTA-int	X
TRINITY_GG_220156_c1_g1_i1	pre	post	1.66711	5.38095	7.85338	0.00507257	0.668646	chr10	38039522	38040799	-	L1MC3	LINE	L1	chr10:38039523-38040799_L1MC3	X
TRINITY_GG_227513_c0_g1_i1	pre	post	1.66711	5.38095	7.85338	0.00507257	0.668646	chr17	78894510	78894998	+	L1M4	LINE	L1	chr17:78894511-78894998_L1M4	X
TRINITY_GG_26980_c0_g1_i1	pre	post	1.66711	5.38095	7.85338	0.00507257	0.668646	chr19	37637491	37637786	-	AluSx1	SINE	Alu	chr19:37637492-37637786_AluSx1	X
TRINITY_GG_362466_c0_g1_i1	pre	post	1.66711	5.38095	7.85338	0.00507257	0.668646	chr12	104464067	104464363	-	AluSz	SINE	Alu	chr12:104464068-104464363_AluSz
TRINITY_GG_363973_c0_g1_i1	pre	post	1.66711	5.38095	7.85338	0.00507257	0.668646	chr1	180101458	180101997	-	MER21A	LTR	ERVL	chr1:180101459-180101997_MER21A	X
TRINITY_GG_379812_c0_g1_i1	pre	post	1.66711	5.38095	7.85338	0.00507257	0.668646	chr6	157376861	157377259	-	MER57B1	LTR	ERV1	chr6:157376862-157377259_MER57B1	X
TRINITY_GG_415416_c0_g1_i1	pre	post	1.66711	5.38095	7.85338	0.00507257	0.668646	chr5	61367838	61368131	+	AluJb	SINE	Alu	chr5:61367839-61368131_AluJb	X
TRINITY_GG_422497_c0_g1_i1	pre	post	1.66711	5.38095	7.85338	0.00507257	0.668646	chr11	96069391	96069701	+	AluJb	SINE	Alu	chr11:96069392-96069701_AluJb
TRINITY_GG_455174_c0_g1_i1	pre	post	1.66711	5.38095	7.85338	0.00507257	0.668646	chr5	172087288	172087574	-	AluSx1	SINE	Alu	chr5:172087289-172087574_AluSx1
TRINITY_GG_481188_c0_g1_i1	pre	post	1.66711	5.38095	7.85338	0.00507257	0.668646	chr8	28711903	28712458	-	L2b	LINE	L2	chr8:28711904-28712458_L2b	X
TRINITY_GG_523118_c0_g1_i1	pre	post	1.66711	5.38095	7.85338	0.00507257	0.668646	chr19	45898646	45898944	+	L2a	LINE	L2	chr19:45898647-45898944_L2a
TRINITY_GG_529647_c0_g1_i1	pre	post	1.66711	5.38095	7.85338	0.00507257	0.668646	chr3	44566836	44567134	+	AluSx1	SINE	Alu	chr3:44566837-44567134_AluSx1
TRINITY_GG_616596_c0_g1_i1	pre	post	1.66711	5.38095	7.85338	0.00507257	0.668646	chr12	94490060	94490479	+	L2a	LINE	L2	chr12:94490061-94490479_L2a
TRINITY_GG_619825_c0_g1_i1	pre	post	1.66711	5.38095	7.85338	0.00507257	0.668646	chr4	168399851	168400499	-	L1PA13	LINE	L1	chr4:168399852-168400499_L1PA13
TRINITY_GG_636414_c1_g1_i1	pre	post	1.66711	5.38095	7.85338	0.00507257	0.668646	chr7	34922356	34923287	-	L1ME3D	LINE	L1	chr7:34922357-34923287_L1ME3D	X
TRINITY_GG_669453_c0_g1_i1	pre	post	1.66711	5.38095	7.85338	0.00507257	0.668646	chr5	54058385	54058979	-	L2a	LINE	L2	chr5:54058386-54058979_L2a	X
TRINITY_GG_697848_c0_g1_i1	pre	post	1.66711	5.38095	7.85338	0.00507257	0.668646	chr1	114502513	114502805	-	AluJb	SINE	Alu	chr1:114502514-114502805_AluJb	X
TRINITY_GG_723124_c0_g1_i1	pre	post	1.66711	5.38095	7.85338	0.00507257	0.668646	chr3	119509215	119509686	+	L1MB7	LINE	L1	chr3:119509216-119509686_L1MB7
TRINITY_GG_750531_c0_g1_i1	pre	post	1.66711	5.38095	7.85338	0.00507257	0.668646	chr1	174011931	174012241	+	AluJb	SINE	Alu	chr1:174011932-174012241_AluJb	X
TRINITY_GG_752374_c0_g1_i1	pre	post	1.66711	5.38095	7.85338	0.00507257	0.668646	chr1	151261669	151261973	+	AluJr	SINE	Alu	chr1:151261670-151261973_AluJr	X
TRINITY_GG_79051_c0_g1_i1	pre	post	1.66711	5.38095	7.85338	0.00507257	0.668646	chr10	26469593	26469900	-	L1PA16	LINE	L1	chr10:26469594-26469900_L1PA16
TRINITY_GG_87213_c0_g1_i1	pre	post	1.66711	5.38095	7.85338	0.00507257	0.668646	chr7	149614587	149615105	+	L1ME3Cz	LINE	L1	chr7:149614588-149615105_L1ME3Cz	X
TRINITY_GG_98317_c0_g1_i1	pre	post	1.66711	5.38095	7.85338	0.00507257	0.668646	chr17	17094907	17095668	-	HAL1	LINE	L1	chr17:17094908-17095668_HAL1	X
TRINITY_GG_153525_c0_g1_i1	pre	post	1.66711	5.38095	7.85338	0.00507257	0.668646	chr5	75607486	75607803	+	MLT1J	LTR	ERVL-MaLR	chr5:75607487-75607803_MLT1J	X
TRINITY_GG_269484_c0_g1_i1	pre	post	1.66711	5.38095	7.85338	0.00507257	0.668646	chr5	94029291	94029840	-	L1MC5a	LINE	L1	chr5:94029292-94029840_L1MC5a	X
TRINITY_GG_717374_c0_g1_i1	pre	post	1.66711	5.38095	7.85338	0.00507257	0.668646	chr8	70234942	70235459	+	L1MB4	LINE	L1	chr8:70234943-70235459_L1MB4
TRINITY_GG_331770_c1_g1_i1	pre	post	1.53843	5.47238	7.84167	0.00510555	0.668646	chr9	85600366	85602600	+	L1M2	LINE	L1	chr9:85600367-85602600_L1M2	X
TRINITY_GG_685123_c0_g1_i1	pre	post	1.66776	5.38095	7.81969	0.00516801	0.668646	chr11	46016361	46016797	+	L2c	LINE	L2	chr11:46016362-46016797_L2c	X
TRINITY_GG_19506_c0_g1_i1	pre	post	1.66776	5.38095	7.81969	0.00516801	0.668646	chr9	85702794	85703294	-	L1M7	LINE	L1	chr9:85702795-85703294_L1M7	X
TRINITY_GG_202945_c0_g1_i1	pre	post	1.66776	5.38095	7.81969	0.00516801	0.668646	chr17	59765405	59765845	-	Tigger2	DNA	TcMar-Tigger	chr17:59765406-59765845_Tigger2	X
TRINITY_GG_216751_c0_g1_i1	pre	post	1.66776	5.38095	7.81969	0.00516801	0.668646	chr8	27264537	27265196	+	L1MD2	LINE	L1	chr8:27264538-27265196_L1MD2	X
TRINITY_GG_273910_c0_g1_i1	pre	post	1.66776	5.38095	7.81969	0.00516801	0.668646	chr10	22565287	22566352	+	MER11C	LTR	ERVK	chr10:22565288-22566352_MER11C	X
TRINITY_GG_717385_c0_g1_i1	pre	post	1.66776	5.38095	7.81969	0.00516801	0.668646	chr18	9235345	9235829	+	L1MC5	LINE	L1	chr18:9235346-9235829_L1MC5	X
TRINITY_GG_319773_c0_g1_i1	pre	post	1.55306	5.32599	7.76172	0.0053365	0.668646	chr21	13877651	13878201	+	LTR6A	LTR	ERV1	chr21:13877652-13878201_LTR6A	X
TRINITY_GG_432216_c0_g1_i1	pre	post	1.55306	5.32599	7.76172	0.0053365	0.668646	chr11	89760319	89760640	+	AluSz	SINE	Alu	chr11:89760320-89760640_AluSz
TRINITY_GG_636121_c0_g1_i1	pre	post	1.55306	5.32599	7.76172	0.0053365	0.668646	chr1	149215155	149215649	+	L2a	LINE	L2	chr1:149215156-149215649_L2a	X
TRINITY_GG_686743_c0_g1_i1	pre	post	1.55306	5.32599	7.76172	0.0053365	0.668646	chrX	75307835	75311156	-	L1PA8	LINE	L1	chrX:75307836-75311156_L1PA8	X
TRINITY_GG_705354_c0_g1_i1	pre	post	1.55306	5.32599	7.76172	0.0053365	0.668646	chr12	104537985	104538533	-	L1MC3	LINE	L1	chr12:104537986-104538533_L1MC3
TRINITY_GG_131122_c3_g1_i1	pre	post	1.55306	5.32599	7.76172	0.0053365	0.668646	chr11	67620425	67625693	+	HERV9NC-int	LTR	ERV1	chr11:67620426-67625693_HERV9NC-int	X
TRINITY_GG_136639_c0_g1_i1	pre	post	1.55306	5.32599	7.76172	0.0053365	0.668646	chr5	10253044	10253339	+	AluSx	SINE	Alu	chr5:10253045-10253339_AluSx
TRINITY_GG_159025_c4_g1_i1	pre	post	1.55306	5.32599	7.76172	0.0053365	0.668646	chr10	45571570	45574605	+	HERVH-int	LTR	ERV1	chr10:45571571-45574605_HERVH-int	X
TRINITY_GG_166935_c0_g1_i1	pre	post	1.55306	5.32599	7.76172	0.0053365	0.668646	chr4	40175017	40175320	-	AluJo	SINE	Alu	chr4:40175018-40175320_AluJo
TRINITY_GG_182420_c0_g1_i1	pre	post	1.55306	5.32599	7.76172	0.0053365	0.668646	chr15	69833244	69833750	-	MLT1H1	LTR	ERVL-MaLR	chr15:69833245-69833750_MLT1H1
TRINITY_GG_18731_c0_g1_i1	pre	post	1.55306	5.32599	7.76172	0.0053365	0.668646	chr3	197534014	197534864	-	L1MD1	LINE	L1	chr3:197534015-197534864_L1MD1	X
TRINITY_GG_235364_c1_g1_i1	pre	post	1.55306	5.32599	7.76172	0.0053365	0.668646	chr16	48595486	48596557	+	HERV35I-int	LTR	ERV1	chr16:48595487-48596557_HERV35I-int	X
TRINITY_GG_255092_c1_g1_i1	pre	post	1.55306	5.32599	7.76172	0.0053365	0.668646	chr19	41573883	41575357	+	L1MB4	LINE	L1	chr19:41573884-41575357_L1MB4
TRINITY_GG_264428_c3_g1_i1	pre	post	1.55306	5.32599	7.76172	0.0053365	0.668646	chr7	77066758	77069453	-	L1PBa	LINE	L1	chr7:77066759-77069453_L1PBa	X
TRINITY_GG_2716_c0_g1_i1	pre	post	1.55306	5.32599	7.76172	0.0053365	0.668646	chr15	85602201	85602475	-	AluSx	SINE	Alu	chr15:85602202-85602475_AluSx
TRINITY_GG_273200_c0_g1_i1	pre	post	1.55306	5.32599	7.76172	0.0053365	0.668646	chr10	70416657	70416950	-	AluJb	SINE	Alu	chr10:70416658-70416950_AluJb
TRINITY_GG_278966_c0_g1_i1	pre	post	1.55306	5.32599	7.76172	0.0053365	0.668646	chr12	6648632	6648941	+	AluJb	SINE	Alu	chr12:6648633-6648941_AluJb
TRINITY_GG_305295_c0_g1_i1	pre	post	1.55306	5.32599	7.76172	0.0053365	0.668646	chr1	149634953	149635250	-	AluSx1	SINE	Alu	chr1:149634954-149635250_AluSx1
TRINITY_GG_336274_c0_g1_i1	pre	post	1.55306	5.32599	7.76172	0.0053365	0.668646	chr8	100907235	100908779	-	MER52A	LTR	ERV1	chr8:100907236-100908779_MER52A
TRINITY_GG_342337_c0_g1_i1	pre	post	1.55306	5.32599	7.76172	0.0053365	0.668646	chr11	10821494	10822000	-	L1M3	LINE	L1	chr11:10821495-10822000_L1M3	X
TRINITY_GG_345433_c1_g1_i1	pre	post	1.55306	5.32599	7.76172	0.0053365	0.668646	chr10	95800112	95801177	-	MER11A	LTR	ERVK	chr10:95800113-95801177_MER11A	X
TRINITY_GG_366559_c0_g1_i1	pre	post	1.55306	5.32599	7.76172	0.0053365	0.668646	chr3	122633408	122633782	+	MER2	DNA	TcMar-Tigger	chr3:122633409-122633782_MER2
TRINITY_GG_376244_c0_g1_i1	pre	post	1.55306	5.32599	7.76172	0.0053365	0.668646	chr14	61711915	61712547	-	L2a	LINE	L2	chr14:61711916-61712547_L2a	X
TRINITY_GG_395790_c0_g1_i1	pre	post	1.55306	5.32599	7.76172	0.0053365	0.668646	chrX	154685542	154685966	+	L1M5	LINE	L1	chrX:154685543-154685966_L1M5
TRINITY_GG_397390_c0_g1_i1	pre	post	1.55306	5.32599	7.76172	0.0053365	0.668646	chr3	197534014	197534864	-	L1MD1	LINE	L1	chr3:197534015-197534864_L1MD1	X
TRINITY_GG_413925_c0_g1_i1	pre	post	1.55306	5.32599	7.76172	0.0053365	0.668646	chr3	47077531	47078519	+	L1MC4	LINE	L1	chr3:47077532-47078519_L1MC4	X
TRINITY_GG_417077_c0_g1_i1	pre	post	1.55306	5.32599	7.76172	0.0053365	0.668646	chr15	90848859	90849172	-	AluSz	SINE	Alu	chr15:90848860-90849172_AluSz
TRINITY_GG_434155_c0_g1_i1	pre	post	1.55306	5.32599	7.76172	0.0053365	0.668646	chr12	62628180	62628493	-	AluSx	SINE	Alu	chr12:62628181-62628493_AluSx
TRINITY_GG_437252_c0_g1_i1	pre	post	1.55306	5.32599	7.76172	0.0053365	0.668646	chr7	105362530	105363196	+	L1PA5	LINE	L1	chr7:105362531-105363196_L1PA5	X
TRINITY_GG_453794_c0_g1_i1	pre	post	1.55306	5.32599	7.76172	0.0053365	0.668646	chr1	206211683	206212159	-	L1MB3	LINE	L1	chr1:206211684-206212159_L1MB3	X
TRINITY_GG_489041_c0_g1_i1	pre	post	1.55306	5.32599	7.76172	0.0053365	0.668646	chr19	6270943	6271284	+	L2a	LINE	L2	chr19:6270944-6271284_L2a	X
TRINITY_GG_501195_c0_g1_i1	pre	post	1.55306	5.32599	7.76172	0.0053365	0.668646	chr10	35522653	35523343	+	LTR57-int	LTR	ERVL	chr10:35522654-35523343_LTR57-int	X
TRINITY_GG_505338_c0_g1_i1	pre	post	1.55306	5.32599	7.76172	0.0053365	0.668646	chr6	70592207	70593684	+	MSTC-int	LTR	ERVL-MaLR	chr6:70592208-70593684_MSTC-int	X
TRINITY_GG_52517_c0_g1_i1	pre	post	1.55306	5.32599	7.76172	0.0053365	0.668646	chr7	73152004	73152312	-	AluSg	SINE	Alu	chr7:73152005-73152312_AluSg
TRINITY_GG_562599_c0_g1_i1	pre	post	1.55306	5.32599	7.76172	0.0053365	0.668646	chr2	47513254	47514427	+	L2c	LINE	L2	chr2:47513255-47514427_L2c	X
TRINITY_GG_571219_c0_g1_i1	pre	post	1.55306	5.32599	7.76172	0.0053365	0.668646	chr11	2474993	2475365	-	L1MB7	LINE	L1	chr11:2474994-2475365_L1MB7
TRINITY_GG_57338_c0_g1_i1	pre	post	1.55306	5.32599	7.76172	0.0053365	0.668646	chr1	117449982	117451521	+	THE1B-int	LTR	ERVL-MaLR	chr1:117449983-117451521_THE1B-int	X
TRINITY_GG_582971_c0_g1_i1	pre	post	1.55306	5.32599	7.76172	0.0053365	0.668646	chr7	115946924	115947846	-	L1PA3	LINE	L1	chr7:115946925-115947846_L1PA3
TRINITY_GG_595571_c0_g1_i1	pre	post	1.55306	5.32599	7.76172	0.0053365	0.668646	chr7	7937372	7938435	+	L1ME3E	LINE	L1	chr7:7937373-7938435_L1ME3E	X
TRINITY_GG_603871_c0_g1_i1	pre	post	1.55306	5.32599	7.76172	0.0053365	0.668646	chr1	145086721	145087197	+	L1MB3	LINE	L1	chr1:145086722-145087197_L1MB3
TRINITY_GG_653703_c0_g1_i1	pre	post	1.55306	5.32599	7.76172	0.0053365	0.668646	chr7	74369574	74369878	+	AluSz	SINE	Alu	chr7:74369575-74369878_AluSz	X
TRINITY_GG_657293_c0_g1_i1	pre	post	1.55306	5.32599	7.76172	0.0053365	0.668646	chr2	108689456	108690338	+	L1MD2	LINE	L1	chr2:108689457-108690338_L1MD2	X
TRINITY_GG_661296_c0_g1_i1	pre	post	1.55306	5.32599	7.76172	0.0053365	0.668646	chr1	145178999	145179300	-	AluY	SINE	Alu	chr1:145179000-145179300_AluY
TRINITY_GG_686916_c0_g1_i1	pre	post	1.55306	5.32599	7.76172	0.0053365	0.668646	chr7	64670208	64670707	-	MER92B	LTR	ERV1	chr7:64670209-64670707_MER92B
TRINITY_GG_705319_c0_g1_i1	pre	post	1.55306	5.32599	7.76172	0.0053365	0.668646	chr4	108644797	108647246	-	ERVL-E-int	LTR	ERVL	chr4:108644798-108647246_ERVL-E-int	X
TRINITY_GG_709488_c1_g1_i1	pre	post	1.55306	5.32599	7.76172	0.0053365	0.668646	chr4	128932452	128933180	+	L1M2	LINE	L1	chr4:128932453-128933180_L1M2
TRINITY_GG_94751_c0_g1_i1	pre	post	1.55306	5.32599	7.76172	0.0053365	0.668646	chr1	115063184	115064064	+	L1PA16	LINE	L1	chr1:115063185-115064064_L1PA16
TRINITY_GG_97206_c0_g1_i1	pre	post	1.55306	5.32599	7.76172	0.0053365	0.668646	chr7	139291082	139291382	+	AluSz	SINE	Alu	chr7:139291083-139291382_AluSz	X
TRINITY_GG_470409_c0_g1_i1	pre	post	1.55306	5.32599	7.76172	0.0053365	0.668646	chr6	73266492	73266907	+	L1M4	LINE	L1	chr6:73266493-73266907_L1M4	X
TRINITY_GG_51481_c0_g1_i1	pre	post	1.55306	5.32599	7.76172	0.0053365	0.668646	chr20	26021484	26021768	+	AluSq2	SINE	Alu	chr20:26021485-26021768_AluSq2	X
TRINITY_GG_583408_c0_g1_i1	pre	post	1.55306	5.32599	7.76172	0.0053365	0.668646	chr11	14684179	14685293	-	MER11A	LTR	ERVK	chr11:14684180-14685293_MER11A	X
TRINITY_GG_589068_c1_g1_i1	pre	post	1.55306	5.32599	7.76172	0.0053365	0.668646	chr4	73272676	73273259	-	L1MEc	LINE	L1	chr4:73272677-73273259_L1MEc	X
TRINITY_GG_67207_c0_g1_i1	pre	post	1.55306	5.32599	7.76172	0.0053365	0.668646	chr2	31848309	31849035	-	L1ME1	LINE	L1	chr2:31848310-31849035_L1ME1	X
TRINITY_GG_703323_c1_g1_i1	pre	post	1.55306	5.32599	7.76172	0.0053365	0.668646	chr13	99633743	99634429	+	L1M4a1	LINE	L1	chr13:99633744-99634429_L1M4a1	X
TRINITY_GG_743266_c0_g1_i1	pre	post	1.55306	5.32599	7.76172	0.0053365	0.668646	chr22	40105272	40106184	-	L1ME3B	LINE	L1	chr22:40105273-40106184_L1ME3B
TRINITY_GG_371355_c0_g1_i1	pre	post	1.6551	5.38095	7.72337	0.00545104	0.668646	chr1	108951124	108951407	+	AluSz	SINE	Alu	chr1:108951125-108951407_AluSz
TRINITY_GG_393005_c1_g1_i1	pre	post	1.6551	5.38095	7.72337	0.00545104	0.668646	chr8	66641539	66642712	-	L1MB8	LINE	L1	chr8:66641540-66642712_L1MB8
TRINITY_GG_303838_c0_g1_i1	pre	post	1.6551	5.38095	7.72337	0.00545104	0.668646	chr2	161172793	161173088	+	L2b	LINE	L2	chr2:161172794-161173088_L2b	X
TRINITY_GG_370125_c0_g1_i1	pre	post	1.6551	5.38095	7.72337	0.00545104	0.668646	chr9	66318469	66319077	-	MER77	LTR	ERVL	chr9:66318470-66319077_MER77	X
TRINITY_GG_467696_c0_g1_i1	pre	post	1.6551	5.38095	7.72337	0.00545104	0.668646	chr8	55958454	55959365	-	L1MB2	LINE	L1	chr8:55958455-55959365_L1MB2
TRINITY_GG_492461_c1_g1_i1	pre	post	1.6551	5.38095	7.72337	0.00545104	0.668646	chr3	158884812	158886423	+	MSTB-int	LTR	ERVL-MaLR	chr3:158884813-158886423_MSTB-int	X
TRINITY_GG_742658_c1_g1_i1	pre	post	1.6551	5.38095	7.72337	0.00545104	0.668646	chr19	57828962	57829955	+	LTR5B	LTR	ERVK	chr19:57828963-57829955_LTR5B	X
TRINITY_GG_752098_c0_g1_i1	pre	post	1.6551	5.38095	7.72337	0.00545104	0.668646	chr9	66318469	66319077	-	MER77	LTR	ERVL	chr9:66318470-66319077_MER77	X
TRINITY_GG_88465_c0_g1_i1	pre	post	1.6551	5.38095	7.72337	0.00545104	0.668646	chr8	55958454	55959365	-	L1MB2	LINE	L1	chr8:55958455-55959365_L1MB2
TRINITY_GG_494115_c0_g1_i1	pre	post	1.6551	5.38095	7.72337	0.00545104	0.668646	chr6	158749887	158750432	+	L1ME3D	LINE	L1	chr6:158749888-158750432_L1ME3D
TRINITY_GG_483156_c0_g1_i1	pre	post	1.65786	5.38095	7.71509	0.00547612	0.668646	chr8	129851526	129851822	+	AluSp	SINE	Alu	chr8:129851527-129851822_AluSp	X
TRINITY_GG_71655_c2_g1_i1	pre	post	1.59327	5.42085	7.70139	0.00551782	0.668646	chr11	78239518	78241822	+	L1M2a	LINE	L1	chr11:78239519-78241822_L1M2a	X
TRINITY_GG_307172_c0_g1_i1	pre	post	1.65559	5.38095	7.68949	0.00555434	0.668646	chr21	9346597	9347381	-	L1MEf	LINE	L1	chr21:9346598-9347381_L1MEf	X
TRINITY_GG_570395_c0_g1_i1	pre	post	1.59039	5.42085	7.68343	0.00557302	0.668646	chr3	196811623	196812021	+	L1ME3C	LINE	L1	chr3:196811624-196812021_L1ME3C
TRINITY_GG_611102_c0_g1_i1	pre	post	1.59039	5.42085	7.68343	0.00557302	0.668646	chrX	53385827	53386768	+	L1MC5a	LINE	L1	chrX:53385575-53385856_L1MC5a	X
TRINITY_GG_79959_c2_g1_i1	pre	post	1.59698	5.4339	7.65836	0.005651	0.668646	chr7	156874574	156877601	+	L1PB1	LINE	L1	chr7:156874575-156877601_L1PB1	X
TRINITY_GG_119039_c0_g1_i1	pre	post	1.65443	5.38095	7.64813	0.00568312	0.668646	chr14	20252593	20253225	+	L1MC3	LINE	L1	chr14:20252594-20253225_L1MC3	X
TRINITY_GG_654461_c0_g1_i1	pre	post	1.58394	5.42085	7.63782	0.00571569	0.668646	chr10	17702142	17702632	+	Charlie2b	DNA	hAT-Charlie	chr10:17702143-17702632_Charlie2b	X
TRINITY_GG_475909_c1_g1_i1	pre	post	1.601	5.42085	7.63396	0.00572793	0.668646	chr4	129023547	129029691	+	L1PA4	LINE	L1	chr4:129023548-129029691_L1PA4	X
TRINITY_GG_169611_c0_g1_i1	pre	post	1.51259	5.33993	7.63155	0.00573559	0.668646	chr9	75164323	75168223	-	L1MB4	LINE	L1	chr9:75164324-75168223_L1MB4	X
TRINITY_GG_491461_c0_g1_i1	pre	post	1.51259	5.33993	7.63155	0.00573559	0.668646	chr13	114158713	114160965	-	L1PA10	LINE	L1	chr13:114158714-114160965_L1PA10
TRINITY_GG_557501_c0_g1_i1	pre	post	1.51259	5.33993	7.63155	0.00573559	0.668646	chrX	120067083	120068400	+	MER41-int	LTR	ERV1	chrX:120067084-120068400_MER41-int	X
TRINITY_GG_735265_c0_g1_i1	pre	post	1.59651	5.42085	7.62579	0.00575396	0.668646	chr13	99342731	99343200	-	ERV3-16A3_I-int	LTR	ERVL	chr13:99342732-99343200_ERV3-16A3_I-int	X
TRINITY_GG_8534_c0_g1_i1	pre	post	1.64519	5.38095	7.61899	0.00577569	0.668646	chr17	42149298	42149590	+	AluJb	SINE	Alu	chr17:42149299-42149590_AluJb
TRINITY_GG_504667_c0_g1_i1	pre	post	1.58384	5.42085	7.60396	0.00582402	0.668646	chr1	174486645	174488761	-	L1MA3	LINE	L1	chr1:174486646-174488761_L1MA3	X
TRINITY_GG_442340_c1_g1_i1	pre	post	1.5833	5.42085	7.60179	0.00583105	0.668646	chr6	38123656	38124882	-	LTR12C	LTR	ERV1	chr6:38123657-38124882_LTR12C	X
TRINITY_GG_50894_c0_g1_i1	pre	post	1.64289	5.38095	7.59341	0.00585819	0.668646	chr4	105257282	105258299	-	L1MC1	LINE	L1	chr4:105257283-105258299_L1MC1	X
TRINITY_GG_599448_c0_g1_i1	pre	post	1.64289	5.38095	7.59341	0.00585819	0.668646	chr3	179230831	179231630	-	L1PB3	LINE	L1	chr3:179230832-179231630_L1PB3
TRINITY_GG_198992_c0_g1_i1	pre	post	1.57752	5.42085	7.59255	0.00586101	0.668646	chr17	10719846	10721032	+	L1MC5	LINE	L1	chr17:10719847-10721032_L1MC5	X
TRINITY_GG_302976_c0_g1_i1	pre	post	1.57752	5.42085	7.59255	0.00586101	0.668646	chr4	142673477	142673841	+	ERV3-16A3_I-int	LTR	ERVL	chr4:142673478-142673841_ERV3-16A3_I-int	X
TRINITY_GG_40586_c0_g1_i1	pre	post	1.52872	5.32599	7.59176	0.00586356	0.668646	chr12	19558328	19558721	-	L1PB1	LINE	L1	chr12:19558329-19558721_L1PB1	X
TRINITY_GG_545705_c0_g1_i1	pre	post	1.52872	5.32599	7.59176	0.00586356	0.668646	chr16	90213502	90213765	-	L5	LINE	RTE-X	chr16:90213503-90213765_L5	X
TRINITY_GG_213819_c0_g1_i1	pre	post	1.52873	5.32599	7.59176	0.00586356	0.668646	chr4	154284	155826	+	THE1B-int	LTR	ERVL-MaLR	chr4:154285-155826_THE1B-int	X
TRINITY_GG_236746_c0_g1_i1	pre	post	1.52873	5.32599	7.59176	0.00586356	0.668646	chr9	383252	383548	+	AluSq2	SINE	Alu	chr9:383253-383548_AluSq2
TRINITY_GG_342253_c0_g1_i1	pre	post	1.52873	5.32599	7.59176	0.00586356	0.668646	chr9	39068546	39068981	-	L1ME2	LINE	L1	chr9:39068547-39068981_L1ME2	X
TRINITY_GG_346080_c0_g1_i1	pre	post	1.52873	5.32599	7.59176	0.00586356	0.668646	chr2	242143814	242144114	-	MLT1C	LTR	ERVL-MaLR	chr2:242143815-242144114_MLT1C	X
TRINITY_GG_380887_c0_g1_i1	pre	post	1.52873	5.32599	7.59176	0.00586356	0.668646	chr21	7441774	7442064	+	LTR25	LTR	ERV1	chr21:7441775-7442064_LTR25	X
TRINITY_GG_466643_c0_g1_i1	pre	post	1.52873	5.32599	7.59176	0.00586356	0.668646	chr21	33618788	33619281	+	L2c	LINE	L2	chr21:33618789-33619281_L2c	X
TRINITY_GG_4985_c3_g1_i1	pre	post	1.52873	5.32599	7.59176	0.00586356	0.668646	chr2	227540197	227544146	-	L1PA5	LINE	L1	chr2:227540198-227544146_L1PA5	X
TRINITY_GG_542898_c0_g1_i1	pre	post	1.52873	5.32599	7.59176	0.00586356	0.668646	chr15	89095973	89096394	+	Charlie29a	DNA	hAT-Charlie	chr15:89095974-89096394_Charlie29a	X
TRINITY_GG_56848_c0_g1_i1	pre	post	1.52873	5.32599	7.59176	0.00586356	0.668646	chr12	92119065	92120021	+	HSMAR2	DNA	TcMar-Mariner	chr12:92119066-92120021_HSMAR2
TRINITY_GG_582927_c0_g1_i1	pre	post	1.52873	5.32599	7.59176	0.00586356	0.668646	chr1	157818858	157819770	-	L2a	LINE	L2	chr1:157818859-157819770_L2a
TRINITY_GG_685415_c0_g1_i1	pre	post	1.52873	5.32599	7.59176	0.00586356	0.668646	chr21	9116356	9116607	+	MLT1H1	LTR	ERVL-MaLR	chr21:9116357-9116607_MLT1H1	X
TRINITY_GG_94585_c0_g1_i1	pre	post	1.52873	5.32599	7.59176	0.00586356	0.668646	chr1	120366497	120366798	+	AluSx	SINE	Alu	chr1:120366498-120366798_AluSx
TRINITY_GG_133825_c0_g1_i1	pre	post	1.52876	5.32599	7.59176	0.00586356	0.668646	chr7	76551599	76551901	-	AluSx	SINE	Alu	chr7:76551600-76551901_AluSx	X
TRINITY_GG_188604_c0_g1_i1	pre	post	1.57738	5.42085	7.55848	0.00597283	0.668646	chr4	165245906	165246844	-	L2b	LINE	L2	chr4:165245907-165246844_L2b	X
TRINITY_GG_226824_c0_g1_i1	pre	post	1.57738	5.42085	7.55848	0.00597283	0.668646	chr14	105408987	105409463	-	HAL1	LINE	L1	chr14:105408988-105409463_HAL1
TRINITY_GG_324569_c0_g1_i1	pre	post	1.57738	5.42085	7.55848	0.00597283	0.668646	chr6	57062218	57062545	-	Arthur1	DNA	hAT-Tip100	chr6:57062219-57062545_Arthur1	X
TRINITY_GG_411407_c0_g1_i1	pre	post	1.57738	5.42085	7.55848	0.00597283	0.668646	chr7	99339551	99340129	-	L1ME3G	LINE	L1	chr7:99339552-99340129_L1ME3G	X
TRINITY_GG_463339_c0_g1_i1	pre	post	1.57738	5.42085	7.55848	0.00597283	0.668646	chr18	49035736	49036400	-	L1ME3B	LINE	L1	chr18:49035737-49036400_L1ME3B	X
TRINITY_GG_512701_c0_g1_i1	pre	post	1.57738	5.42085	7.55848	0.00597283	0.668646	chr5	71228652	71229107	-	Tigger17a	DNA	TcMar-Tigger	chr5:71228653-71229107_Tigger17a
TRINITY_GG_525999_c0_g1_i1	pre	post	1.57738	5.42085	7.55848	0.00597283	0.668646	chr4	105164668	105165093	-	LTR84b	LTR	ERVL	chr4:105164669-105165093_LTR84b	X
TRINITY_GG_545358_c0_g1_i1	pre	post	1.57738	5.42085	7.55848	0.00597283	0.668646	chr22	49578045	49578921	-	L1M5	LINE	L1	chr22:49578046-49578921_L1M5
TRINITY_GG_573440_c0_g1_i1	pre	post	1.57738	5.42085	7.55848	0.00597283	0.668646	chr5	71228652	71229107	-	Tigger17a	DNA	TcMar-Tigger	chr5:71228653-71229107_Tigger17a
TRINITY_GG_627023_c0_g1_i1	pre	post	1.57738	5.42085	7.55848	0.00597283	0.668646	chr2	127355361	127356339	-	Tigger1	DNA	TcMar-Tigger	chr2:127355362-127356339_Tigger1	X
TRINITY_GG_629285_c0_g1_i1	pre	post	1.57738	5.42085	7.55848	0.00597283	0.668646	chr8	12540783	12541353	-	MLT1E1	LTR	ERVL-MaLR	chr8:12540784-12541353_MLT1E1	X
TRINITY_GG_651720_c1_g1_i1	pre	post	1.57738	5.42085	7.55848	0.00597283	0.668646	chr14	20280047	20286194	+	L1PA4	LINE	L1	chr14:20280048-20286194_L1PA4	X
TRINITY_GG_675025_c0_g1_i1	pre	post	1.57738	5.42085	7.55848	0.00597283	0.668646	chr5	71228652	71229107	-	Tigger17a	DNA	TcMar-Tigger	chr5:71228653-71229107_Tigger17a
TRINITY_GG_748302_c0_g1_i1	pre	post	1.57738	5.42085	7.55848	0.00597283	0.668646	chr19	12674833	12675137	+	AluSc5	SINE	Alu	chr19:12674834-12675137_AluSc5
TRINITY_GG_90385_c0_g1_i1	pre	post	1.57738	5.42085	7.55848	0.00597283	0.668646	chr4	15602015	15602582	-	Tigger1	DNA	TcMar-Tigger	chr4:15602016-15602582_Tigger1	X
TRINITY_GG_412584_c0_g1_i1	pre	post	1.57738	5.42085	7.55848	0.00597283	0.668646	chr16	11492797	11493176	-	L2a	LINE	L2	chr16:11492798-11493176_L2a
TRINITY_GG_654047_c0_g1_i1	pre	post	1.57738	5.42085	7.55848	0.00597283	0.668646	chr17	55170081	55170402	+	L1ME4a	LINE	L1	chr17:55170082-55170402_L1ME4a
TRINITY_GG_177511_c0_g1_i1	pre	post	1.50713	5.45966	7.55191	0.00599464	0.668646	chr2	170982985	170983386	-	LTR7	LTR	ERV1	chr2:170982986-170983386_LTR7	X
TRINITY_GG_94886_c0_g1_i1	pre	post	1.58013	5.42085	7.54241	0.00602634	0.668646	chr10	43180199	43181441	-	L1MCa	LINE	L1	chr10:43180200-43181441_L1MCa	X
TRINITY_GG_297892_c0_g1_i1	pre	post	1.50348	5.45966	7.52668	0.0060792	0.668646	chr16	22156206	22156604	+	L2c	LINE	L2	chr16:22156207-22156604_L2c	X
TRINITY_GG_219652_c0_g1_i1	pre	post	1.57724	5.42085	7.52455	0.00608639	0.668646	chr6	127326081	127326464	+	MSTA	LTR	ERVL-MaLR	chr6:127326082-127326464_MSTA	X
TRINITY_GG_187438_c0_g1_i1	pre	post	1.5767	5.42085	7.52238	0.00609372	0.668646	chr7	77370516	77371424	+	L2c	LINE	L2	chr7:77370517-77371424_L2c
TRINITY_GG_254362_c0_g1_i1	pre	post	1.5767	5.42085	7.52238	0.00609372	0.668646	chr11	86038828	86039123	+	AluSz	SINE	Alu	chr11:86038829-86039123_AluSz	X
TRINITY_GG_567457_c0_g1_i1	pre	post	1.5767	5.42085	7.52238	0.00609372	0.668646	chr7	77370516	77371424	+	L2c	LINE	L2	chr7:77370517-77371424_L2c
TRINITY_GG_671067_c0_g1_i1	pre	post	1.5767	5.42085	7.52238	0.00609372	0.668646	chr8	96665868	96666416	-	MER74A	LTR	ERVL	chr8:96665869-96666416_MER74A
TRINITY_GG_729369_c0_g1_i1	pre	post	1.5767	5.42085	7.52238	0.00609372	0.668646	chr11	2622962	2623326	+	MSTA	LTR	ERVL-MaLR	chr11:2622963-2623326_MSTA	X
TRINITY_GG_338534_c0_g1_i1	pre	post	1.57095	5.42085	7.51333	0.0061244	0.668646	chr18	62118319	62118635	+	L1MEg	LINE	L1	chr18:62118320-62118635_L1MEg
TRINITY_GG_620877_c0_g1_i1	pre	post	1.57095	5.42085	7.51333	0.0061244	0.668646	chr1	248745800	248746310	+	Charlie1b	DNA	hAT-Charlie	chr1:248745801-248746310_Charlie1b
TRINITY_GG_78893_c0_g1_i1	pre	post	1.57095	5.42085	7.51333	0.0061244	0.668646	chr12	94542518	94542772	+	MLT1D	LTR	ERVL-MaLR	chr12:94542519-94542772_MLT1D
TRINITY_GG_425935_c0_g1_i1	pre	post	1.50419	5.45966	7.50641	0.00614799	0.668646	chr5	163447461	163447982	+	L1MB7	LINE	L1	chr5:163447462-163447982_L1MB7	X
TRINITY_GG_369216_c1_g1_i1	pre	post	1.63285	5.38095	7.48907	0.00620746	0.668646	chr6	32925997	32926823	+	L1MA1	LINE	L1	chr6:32925998-32926823_L1MA1
TRINITY_GG_604467_c1_g1_i1	pre	post	1.63285	5.38095	7.48907	0.00620746	0.668646	chr12	100065038	100066102	+	MER11A	LTR	ERVK	chr12:100065039-100066102_MER11A	X
TRINITY_GG_283422_c1_g1_i1	pre	post	1.63285	5.38095	7.48907	0.00620746	0.668646	chr3	128754002	128755594	+	L1M4c	LINE	L1	chr3:128754003-128755594_L1M4c	X
TRINITY_GG_326085_c0_g1_i1	pre	post	1.63285	5.38095	7.48907	0.00620746	0.668646	chr1	1646056	1647207	-	L1M4a2	LINE	L1	chr1:1646057-1647207_L1M4a2	X
TRINITY_GG_221684_c0_g1_i1	pre	post	1.57655	5.42085	7.48856	0.00620923	0.668646	chr16	81663120	81664011	+	L1MC3	LINE	L1	chr16:81663121-81664011_L1MC3	X
TRINITY_GG_282765_c0_g1_i1	pre	post	1.57655	5.42085	7.48856	0.00620923	0.668646	chr5	80462582	80464173	-	THE1D-int	LTR	ERVL-MaLR	chr5:80462583-80464173_THE1D-int	X
TRINITY_GG_181581_c0_g1_i1	pre	post	1.51388	5.32599	7.48696	0.00621474	0.668646	chr5	70404657	70408512	-	L1PA16	LINE	L1	chr5:70404658-70408512_L1PA16	X
TRINITY_GG_234606_c0_g1_i1	pre	post	1.51388	5.32599	7.48696	0.00621474	0.668646	chr2	40523997	40526858	-	L1MDa	LINE	L1	chr2:40523998-40526858_L1MDa	X
TRINITY_GG_266348_c0_g1_i1	pre	post	1.51388	5.32599	7.48696	0.00621474	0.668646	chr16	90114492	90115456	-	L1MD3	LINE	L1	chr16:90114493-90115456_L1MD3	X
TRINITY_GG_302692_c1_g1_i1	pre	post	1.51388	5.32599	7.48696	0.00621474	0.668646	chr1	180978144	180979303	+	L1MC1	LINE	L1	chr1:180978145-180979303_L1MC1	X
TRINITY_GG_346079_c0_g1_i1	pre	post	1.51388	5.32599	7.48696	0.00621474	0.668646	chr6	118626104	118626802	+	LTR30	LTR	ERV1	chr6:118626105-118626802_LTR30	X
TRINITY_GG_392414_c0_g1_i1	pre	post	1.51388	5.32599	7.48696	0.00621474	0.668646	chr12	67681639	67682604	+	HAL1	LINE	L1	chr12:67681640-67682604_HAL1	X
TRINITY_GG_419510_c0_g1_i1	pre	post	1.51388	5.32599	7.48696	0.00621474	0.668646	chr3	134785623	134785934	-	AluSx	SINE	Alu	chr3:134785624-134785934_AluSx
TRINITY_GG_51695_c0_g1_i1	pre	post	1.51388	5.32599	7.48696	0.00621474	0.668646	chr4	451745	453531	+	HERVL66-int	LTR	ERVL	chr4:451746-453531_HERVL66-int	X
TRINITY_GG_54039_c0_g1_i1	pre	post	1.51388	5.32599	7.48696	0.00621474	0.668646	chr4	5822680	5823092	+	MER83	LTR	ERV1	chr4:5822681-5823092_MER83	X
TRINITY_GG_665565_c3_g1_i1	pre	post	1.51388	5.32599	7.48696	0.00621474	0.668646	chr8	12523603	12525944	-	HERVS71-int	LTR	ERV1	chr8:12523604-12525944_HERVS71-int	X
TRINITY_GG_119771_c0_g1_i1	pre	post	1.51395	5.32599	7.48696	0.00621474	0.668646	chr1	247138833	247139257	+	MER4A1	LTR	ERV1	chr1:247138834-247139257_MER4A1	X
TRINITY_GG_17024_c0_g1_i1	pre	post	1.51395	5.32599	7.48696	0.00621474	0.668646	chr10	27513518	27514734	+	L1M7	LINE	L1	chr10:27513519-27514734_L1M7	X
TRINITY_GG_499217_c0_g1_i1	pre	post	1.51395	5.32599	7.48696	0.00621474	0.668646	chr1	247138833	247139257	+	MER4A1	LTR	ERV1	chr1:247138834-247139257_MER4A1	X
TRINITY_GG_562411_c0_g1_i1	pre	post	1.51395	5.32599	7.48696	0.00621474	0.668646	chr21	29491547	29492240	+	L2	LINE	L2	chr21:29491548-29492240_L2	X
TRINITY_GG_621907_c0_g1_i1	pre	post	1.51395	5.32599	7.48696	0.00621474	0.668646	chr22	40215902	40216472	+	L2b	LINE	L2	chr22:40215903-40216472_L2b	X
TRINITY_GG_87731_c0_g1_i1	pre	post	1.51395	5.32599	7.48696	0.00621474	0.668646	chr5	180914683	180915627	+	L1MA10	LINE	L1	chr5:180914684-180915627_L1MA10
TRINITY_GG_491677_c0_g1_i1	pre	post	1.50383	5.45966	7.47972	0.00623978	0.668646	chr19	192443	192878	+	L1M2	LINE	L1	chr19:192444-192878_L1M2
TRINITY_GG_13762_c0_g1_i1	pre	post	1.57077	5.42085	7.47919	0.00624162	0.668646	chrX	30589469	30589877	-	MSTB1	LTR	ERVL-MaLR	chrX:30589470-30589877_MSTB1
TRINITY_GG_290435_c0_g1_i1	pre	post	1.57077	5.42085	7.47919	0.00624162	0.668646	chr2	197048195	197049313	-	L1PA6	LINE	L1	chr2:197048196-197049313_L1PA6
TRINITY_GG_437264_c0_g1_i1	pre	post	1.57077	5.42085	7.47919	0.00624162	0.668646	chr3	197609908	197610408	+	L1MA3	LINE	L1	chr3:197609909-197610408_L1MA3	X
TRINITY_GG_361477_c0_g1_i1	pre	post	1.50672	5.45966	7.47467	0.0062573	0.668646	chr20	1434986	1435464	+	MER66C	LTR	ERV1	chr20:1434987-1435464_MER66C	X
TRINITY_GG_753194_c0_g1_i1	pre	post	1.50277	5.45966	7.47324	0.00626226	0.668646	chr11	72775396	72775803	+	L2b	LINE	L2	chr11:72775397-72775803_L2b	X
TRINITY_GG_214530_c0_g1_i1	pre	post	1.50255	5.45966	7.47255	0.00626469	0.668646	chr1	15218555	15219080	+	MER66C	LTR	ERV1	chr1:15218556-15219080_MER66C	X
TRINITY_GG_351451_c0_g1_i1	pre	post	1.63049	5.38095	7.4635	0.00629624	0.668646	chr7	77016272	77016593	-	AluSx	SINE	Alu	chr7:77016273-77016593_AluSx
TRINITY_GG_389993_c0_g1_i1	pre	post	1.63049	5.38095	7.4635	0.00629624	0.668646	chr11	107283240	107283983	-	L1MC4	LINE	L1	chr11:107283241-107283983_L1MC4
TRINITY_GG_57682_c0_g1_i1	pre	post	1.63049	5.38095	7.4635	0.00629624	0.668646	chr9	138270047	138270317	-	AluSx	SINE	Alu	chr9:138270048-138270317_AluSx
TRINITY_GG_581618_c0_g1_i1	pre	post	1.50218	5.45966	7.44586	0.00635824	0.668646	chr11	9190315	9190669	+	THE1B	LTR	ERVL-MaLR	chr11:9190316-9190669_THE1B	X
TRINITY_GG_192094_c0_g1_i1	pre	post	1.57004	5.42085	7.44302	0.0063683	0.668646	chr6	156981536	156982955	-	HAL1	LINE	L1	chr6:156981537-156982955_HAL1	X
TRINITY_GG_196156_c0_g1_i1	pre	post	1.56434	5.42085	7.43416	0.00639971	0.668646	chr3	11375856	11376344	+	L1ME1	LINE	L1	chr3:11375857-11376344_L1ME1
TRINITY_GG_477899_c0_g1_i1	pre	post	1.56434	5.42085	7.43416	0.00639971	0.668646	chr8	76987084	76987983	-	L2c	LINE	L2	chr8:76987085-76987983_L2c	X
TRINITY_GG_620129_c0_g1_i1	pre	post	1.56434	5.42085	7.43416	0.00639971	0.668646	chr1	206360105	206360745	-	L2a	LINE	L2	chr1:206360106-206360745_L2a	X
TRINITY_GG_541994_c5_g1_i1	pre	post	1.56434	5.42085	7.43416	0.00639971	0.668646	chr11	104961060	104964024	+	HUERS-P1-int	LTR	ERV1	chr11:104961061-104964024_HUERS-P1-int
TRINITY_GG_7510_c0_g1_i1	pre	post	1.56493	5.42085	7.41033	0.00648505	0.668646	chr5	100915998	100918188	-	L1PA5	LINE	L1	chr5:100915999-100918188_L1PA5
TRINITY_GG_468422_c0_g1_i1	pre	post	1.5641	5.42085	7.39994	0.00652259	0.668646	chr10	6448785	6454084	+	L1PA3	LINE	L1	chr10:6448786-6454084_L1PA3	X
TRINITY_GG_503237_c0_g1_i1	pre	post	1.5641	5.42085	7.39994	0.00652259	0.668646	chr22	11925459	11926763	+	L1PA12	LINE	L1	chr22:11925460-11926763_L1PA12	X
TRINITY_GG_90554_c0_g1_i1	pre	post	1.5641	5.42085	7.39994	0.00652259	0.668646	chr2	98641717	98642015	+	AluSc8	SINE	Alu	chr2:98641718-98642015_AluSc8
TRINITY_GG_387959_c1_g1_i1	pre	post	1.62927	5.39437	7.37554	0.00661168	0.668646	chr7	141936137	141943732	+	L1MA3	LINE	L1	chr7:141936138-141943732_L1MA3	X
TRINITY_GG_434813_c1_g1_i1	pre	post	1.56332	5.42085	7.3637	0.00665536	0.668646	chr16	24108349	24110141	-	SVA_F	Retroposon	SVA	chr16:24108350-24110141_SVA_F	X
TRINITY_GG_236460_c0_g1_i1	pre	post	1.6203	5.38095	7.3592	0.00667203	0.668646	chr4	173159509	173160247	+	L2a	LINE	L2	chr4:173159510-173160247_L2a	X
TRINITY_GG_44190_c0_g1_i1	pre	post	1.6203	5.38095	7.3592	0.00667203	0.668646	chr16	48583187	48583680	+	L1MA8	LINE	L1	chr16:48583188-48583680_L1MA8	X
TRINITY_GG_450294_c0_g1_i1	pre	post	1.6203	5.38095	7.3592	0.00667203	0.668646	chr17	64830610	64831436	+	MER4D	LTR	ERV1	chr17:64830611-64831436_MER4D
TRINITY_GG_240895_c0_g1_i1	pre	post	1.62031	5.38095	7.3592	0.00667203	0.668646	chr16	48590491	48591086	+	HERV35I-int	LTR	ERV1	chr16:48590492-48591086_HERV35I-int	X
TRINITY_GG_651934_c0_g1_i1	pre	post	1.6203	5.38095	7.3592	0.00667203	0.668646	chr17	35235371	35237909	-	ERV3-16A3_I-int	LTR	ERVL	chr17:35235372-35237909_ERV3-16A3_I-int	X
TRINITY_GG_159084_c0_g1_i1	pre	post	1.62031	5.38095	7.3592	0.00667203	0.668646	chr19	6777262	6777678	-	L2a	LINE	L2	chr19:6777263-6777678_L2a
TRINITY_GG_475909_c5_g1_i1	pre	post	1.62031	5.38095	7.3592	0.00667203	0.668646	chr4	129023547	129029691	+	L1PA4	LINE	L1	chr4:129023548-129029691_L1PA4	X
TRINITY_GG_582381_c0_g1_i1	pre	post	1.62031	5.38095	7.3592	0.00667203	0.668646	chr5	56118666	56119581	+	L1ME1	LINE	L1	chr5:56118667-56119581_L1ME1	X
TRINITY_GG_247340_c1_g1_i1	pre	post	1.55766	5.42085	7.35505	0.00668747	0.668646	chr11	183289	184104	+	L1MC3	LINE	L1	chr11:183290-184104_L1MC3
TRINITY_GG_26689_c0_g1_i1	pre	post	1.55766	5.42085	7.35505	0.00668747	0.668646	chr22	42558708	42559016	+	L2b	LINE	L2	chr22:42558709-42559016_L2b	X
TRINITY_GG_600508_c0_g1_i1	pre	post	1.62031	5.38095	7.32476	0.00680112	0.668646	chr5	154413759	154414764	+	L1ME1	LINE	L1	chr5:154413760-154414764_L1ME1	X
TRINITY_GG_648540_c2_g1_i1	pre	post	1.56082	5.42085	7.31467	0.00683939	0.668646	chr4	48886342	48889338	-	L1PA5	LINE	L1	chr4:48886343-48889338_L1PA5	X
TRINITY_GG_121024_c1_g1_i1	pre	post	1.61412	5.38095	7.29916	0.00689868	0.668646	chr4	168367542	168369120	+	THE1B-int	LTR	ERVL-MaLR	chr4:168367543-168369120_THE1B-int	X
TRINITY_GG_586056_c1_g1_i1	pre	post	1.55739	5.42085	7.29483	0.00691535	0.668646	chr17	60327417	60329098	+	MER52D	LTR	ERV1	chr17:60327418-60329098_MER52D
TRINITY_GG_189139_c2_g1_i1	pre	post	1.55092	5.42085	7.27598	0.00698828	0.668646	chr9	92993466	92999588	-	L1PA5	LINE	L1	chr9:92993467-92999588_L1PA5
TRINITY_GG_653015_c0_g1_i1	pre	post	1.55092	5.42085	7.27598	0.00698828	0.668646	chr1	144050269	144050890	-	HAL1	LINE	L1	chr1:144050270-144050890_HAL1	X
TRINITY_GG_729290_c0_g1_i1	pre	post	1.55092	5.42085	7.27598	0.00698828	0.668646	chr11	28267183	28267633	+	L2a	LINE	L2	chr11:28267184-28267633_L2a	X
TRINITY_GG_554987_c3_g1_i1	pre	post	1.55144	5.42085	7.25198	0.0070823	0.668646	chr5	142985516	142991590	-	L1PA5	LINE	L1	chr5:142985517-142991590_L1PA5	X
TRINITY_GG_433873_c0_g1_i1	pre	post	1.55144	5.42085	7.25198	0.0070823	0.668646	chr7	95605233	95606558	+	LTR12C	LTR	ERV1	chr7:95605234-95606558_LTR12C	X
TRINITY_GG_708691_c1_g1_i1	pre	post	1.60984	5.38095	7.22032	0.00720828	0.668646	chr9	61455977	61457103	-	L1PA15	LINE	L1	chr9:61455978-61457103_L1PA15	X
TRINITY_GG_2714_c0_g1_i1	pre	post	1.53813	5.42085	7.12836	0.00758742	0.668646	chr11	14810165	14812043	-	L1PA3	LINE	L1	chr11:14810166-14812043_L1PA3
TRINITY_GG_424919_c0_g1_i1	pre	post	1.53813	5.42085	7.12836	0.00758742	0.668646	chr7	75510181	75510497	+	AluSx	SINE	Alu	chr7:75510182-75510497_AluSx
TRINITY_GG_112870_c0_g1_i1	pre	post	1.59705	5.38095	7.12518	0.00760088	0.668646	chr2	156292896	156294334	+	SVA_F	Retroposon	SVA	chr2:156292897-156294334_SVA_F	X
TRINITY_GG_482988_c1_g1_i1	pre	post	1.59706	5.38095	7.12518	0.00760088	0.668646	chr3	122732871	122739022	+	L1PA4	LINE	L1	chr3:122732872-122739022_L1PA4
TRINITY_GG_288685_c1_g1_i1	pre	post	1.53366	5.42085	7.07859	0.00780103	0.668646	chr5	169834682	169835024	+	HAL1	LINE	L1	chr5:169834683-169835024_HAL1
TRINITY_GG_646502_c0_g1_i1	pre	post	1.53209	5.42085	7.05979	0.00788331	0.668646	chr7	105258528	105261042	+	L1PA6	LINE	L1	chr7:105258529-105261042_L1PA6	X
TRINITY_GG_499682_c0_g1_i1	pre	post	1.58823	5.38095	7.03966	0.00797242	0.668646	chr7	111800897	111801499	+	LTR9B	LTR	ERV1	chr7:111800898-111801499_LTR9B	X
TRINITY_GG_549240_c0_g1_i1	pre	post	1.58823	5.38095	7.03966	0.00797242	0.668646	chr12	123247963	123248418	-	L1PBa1	LINE	L1	chr12:123247964-123248418_L1PBa1	X
TRINITY_GG_310800_c0_g1_i1	pre	post	1.53489	5.42085	7.01858	0.00806683	0.668646	chrX	107082627	107084901	-	L1MC3	LINE	L1	chrX:107082628-107084901_L1MC3	X
TRINITY_GG_400549_c0_g1_i1	pre	post	1.52944	5.42085	6.95831	0.00834308	0.668646	chr4	108267812	108268825	+	L1PA3	LINE	L1	chr4:108267813-108268825_L1PA3
TRINITY_GG_63398_c0_g1_i1	pre	post	1.57314	5.38095	6.89135	0.00866138	0.668646	chr11	65754729	65755676	-	L1MA2	LINE	L1	chr11:65754730-65755676_L1MA2	X
TRINITY_GG_627258_c0_g1_i1	pre	post	1.57096	5.36741	6.86677	0.00878132	0.668646	chr15	72765448	72765979	+	Tigger1	DNA	TcMar-Tigger	chr15:72765449-72765979_Tigger1
TRINITY_GG_12877_c2_g1_i1	pre	post	1.57096	5.36741	6.86677	0.00878132	0.668646	chr7	76561201	76567355	-	L1PA4	LINE	L1	chr7:76561202-76567355_L1PA4	X
TRINITY_GG_139340_c0_g1_i1	pre	post	1.57096	5.36741	6.86677	0.00878132	0.668646	chr5	179885307	179885607	+	AluSx1	SINE	Alu	chr5:179885308-179885607_AluSx1	X
TRINITY_GG_19232_c0_g1_i1	pre	post	1.57096	5.36741	6.86677	0.00878132	0.668646	chr6	15414814	15416742	-	SVA_D	Retroposon	SVA	chr6:15414815-15416742_SVA_D	X
TRINITY_GG_214597_c0_g1_i1	pre	post	1.57096	5.36741	6.86677	0.00878132	0.668646	chr12	10004001	10004777	-	LTR1B	LTR	ERV1	chr12:10004002-10004777_LTR1B
TRINITY_GG_267661_c3_g1_i1	pre	post	1.57096	5.36741	6.86677	0.00878132	0.668646	chr12	111904368	111907491	+	L1MA2	LINE	L1	chr12:111904369-111907491_L1MA2	X
TRINITY_GG_296039_c0_g1_i1	pre	post	1.57096	5.36741	6.86677	0.00878132	0.668646	chr19	41434717	41435022	+	AluSz	SINE	Alu	chr19:41434718-41435022_AluSz
TRINITY_GG_331187_c2_g1_i1	pre	post	1.57096	5.36741	6.86677	0.00878132	0.668646	chr22	46938885	46939802	+	Looper	DNA	PiggyBac	chr22:46938886-46939802_Looper	X
TRINITY_GG_348413_c0_g1_i1	pre	post	1.57096	5.36741	6.86677	0.00878132	0.668646	chr1	184776110	184776536	+	MLT1O	LTR	ERVL-MaLR	chr1:184776111-184776536_MLT1O
TRINITY_GG_402320_c0_g1_i1	pre	post	1.57096	5.36741	6.86677	0.00878132	0.668646	chr1	228179873	228180184	+	AluSx	SINE	Alu	chr1:228179874-228180184_AluSx	X
TRINITY_GG_411202_c0_g1_i1	pre	post	1.57096	5.36741	6.86677	0.00878132	0.668646	chr14	91776583	91777259	-	L2b	LINE	L2	chr14:91776584-91777259_L2b	X
TRINITY_GG_415420_c0_g1_i1	pre	post	1.57096	5.36741	6.86677	0.00878132	0.668646	chr22	39930540	39930790	+	L2b	LINE	L2	chr22:39930541-39930790_L2b
TRINITY_GG_419595_c0_g1_i1	pre	post	1.57096	5.36741	6.86677	0.00878132	0.668646	chr15	75607629	75608038	-	L2c	LINE	L2	chr15:75607630-75608038_L2c	X
TRINITY_GG_456790_c0_g1_i1	pre	post	1.57096	5.36741	6.86677	0.00878132	0.668646	chr9	37000622	37001139	-	L3	LINE	CR1	chr9:37000623-37001139_L3
TRINITY_GG_470819_c0_g1_i1	pre	post	1.57096	5.36741	6.86677	0.00878132	0.668646	chr1	8607725	8608025	-	AluSx1	SINE	Alu	chr1:8607726-8608025_AluSx1
TRINITY_GG_49075_c0_g1_i1	pre	post	1.57096	5.36741	6.86677	0.00878132	0.668646	chr17	59116810	59117114	-	AluSc	SINE	Alu	chr17:59116811-59117114_AluSc
TRINITY_GG_537612_c0_g1_i1	pre	post	1.57096	5.36741	6.86677	0.00878132	0.668646	chr2	197555668	197555976	+	AluJr4	SINE	Alu	chr2:197555669-197555976_AluJr4
TRINITY_GG_547619_c0_g1_i1	pre	post	1.57096	5.36741	6.86677	0.00878132	0.668646	chr1	198164443	198166949	-	Tigger1	DNA	TcMar-Tigger	chr1:198164444-198166949_Tigger1	X
TRINITY_GG_567788_c0_g1_i1	pre	post	1.57096	5.36741	6.86677	0.00878132	0.668646	chr2	74119370	74120003	-	L1MC4	LINE	L1	chr2:74119371-74120003_L1MC4	X
TRINITY_GG_590989_c0_g1_i1	pre	post	1.57096	5.36741	6.86677	0.00878132	0.668646	chr2	241979645	241979960	-	L1MCb	LINE	L1	chr2:241979646-241979960_L1MCb	X
TRINITY_GG_622760_c0_g1_i1	pre	post	1.57096	5.36741	6.86677	0.00878132	0.668646	chr12	26987142	26987469	+	L2a	LINE	L2	chr12:26987143-26987469_L2a	X
TRINITY_GG_669054_c0_g1_i1	pre	post	1.57096	5.36741	6.86677	0.00878132	0.668646	chr16	23589017	23589315	+	AluSg	SINE	Alu	chr16:23589018-23589315_AluSg	X
TRINITY_GG_732865_c0_g1_i1	pre	post	1.57096	5.36741	6.86677	0.00878132	0.668646	chr12	68827849	68828140	+	AluSz6	SINE	Alu	chr12:68827850-68828140_AluSz6
TRINITY_GG_142974_c1_g1_i1	pre	post	1.57096	5.36741	6.86677	0.00878132	0.668646	chr5	148901210	148901800	+	MER66B	LTR	ERV1	chr5:148901211-148901800_MER66B
TRINITY_GG_229565_c0_g1_i1	pre	post	1.57096	5.36741	6.86677	0.00878132	0.668646	chr9	2188632	2189208	-	MLT1E2	LTR	ERVL-MaLR	chr9:2188633-2189208_MLT1E2	X
TRINITY_GG_280301_c0_g1_i1	pre	post	1.57096	5.36741	6.86677	0.00878132	0.668646	chr19	48388042	48388285	-	MIR	SINE	MIR	chr19:48388043-48388285_MIR	X
TRINITY_GG_28345_c0_g1_i1	pre	post	1.57096	5.36741	6.86677	0.00878132	0.668646	chr20	47321856	47322160	-	AluJb	SINE	Alu	chr20:47321857-47322160_AluJb	X
TRINITY_GG_340827_c0_g1_i1	pre	post	1.57096	5.36741	6.86677	0.00878132	0.668646	chr3	112435953	112436595	+	L1MEd	LINE	L1	chr3:112435954-112436595_L1MEd
TRINITY_GG_346387_c0_g1_i1	pre	post	1.57096	5.36741	6.86677	0.00878132	0.668646	chr14	56213837	56214152	-	AluSz	SINE	Alu	chr14:56213838-56214152_AluSz
TRINITY_GG_379702_c0_g1_i1	pre	post	1.57096	5.36741	6.86677	0.00878132	0.668646	chr11	65299711	65299987	-	AluSx1	SINE	Alu	chr11:65299712-65299987_AluSx1
TRINITY_GG_458771_c0_g1_i1	pre	post	1.57096	5.36741	6.86677	0.00878132	0.668646	chr1	3860528	3860872	-	L1MD2	LINE	L1	chr1:3860529-3860872_L1MD2	X
TRINITY_GG_551814_c0_g1_i1	pre	post	1.57096	5.36741	6.86677	0.00878132	0.668646	chr9	21809027	21809324	-	MLT1D	LTR	ERVL-MaLR	chr9:21809028-21809324_MLT1D	X
TRINITY_GG_643594_c0_g1_i1	pre	post	1.57096	5.36741	6.86677	0.00878132	0.668646	chr19	16237151	16237448	+	AluSz	SINE	Alu	chr19:16237152-16237448_AluSz	X
TRINITY_GG_644955_c0_g1_i1	pre	post	1.57096	5.36741	6.86677	0.00878132	0.668646	chr12	9633400	9633738	-	LTR9A1	LTR	ERV1	chr12:9633401-9633738_LTR9A1	X
TRINITY_GG_694752_c0_g1_i1	pre	post	1.57096	5.36741	6.86677	0.00878132	0.668646	chr16	70118549	70118807	-	L2c	LINE	L2	chr16:70118550-70118807_L2c
TRINITY_GG_634546_c0_g1_i1	pre	post	1.51353	5.42085	6.85246	0.00885194	0.668646	chr7	77048936	77049249	+	AluY	SINE	Alu	chr7:77048937-77049249_AluY	X
TRINITY_GG_23032_c0_g1_i1	pre	post	1.51771	5.42085	6.82943	0.00896677	0.668646	chr2	143303398	143304611	+	L1PA5	LINE	L1	chr2:143303399-143304611_L1PA5	X
TRINITY_GG_249243_c0_g1_i1	pre	post	1.56755	5.36741	6.81291	0.0090501	0.668646	chr17	4280932	4281375	+	L1ME3F	LINE	L1	chr17:4280933-4281375_L1ME3F	X
TRINITY_GG_322718_c0_g1_i1	pre	post	1.56755	5.36741	6.81291	0.0090501	0.668646	chr12	49103251	49103571	-	MER102b	DNA	hAT-Charlie	chr12:49103252-49103571_MER102b
TRINITY_GG_390857_c0_g1_i1	pre	post	1.56755	5.36741	6.81291	0.0090501	0.668646	chr19	45417166	45417622	-	L2b	LINE	L2	chr19:45417167-45417622_L2b	X
TRINITY_GG_431533_c0_g1_i1	pre	post	1.56755	5.36741	6.81291	0.0090501	0.668646	chr1	158952740	158958797	+	L1PA2	LINE	L1	chr1:158952741-158958797_L1PA2
TRINITY_GG_504186_c0_g1_i1	pre	post	1.56755	5.36741	6.81291	0.0090501	0.668646	chr5	151452919	151453204	+	AluSq	SINE	Alu	chr5:151452920-151453204_AluSq
TRINITY_GG_177597_c2_g1_i1	pre	post	1.56755	5.36741	6.81291	0.0090501	0.668646	chr17	75253053	75255974	+	HERVH-int	LTR	ERV1	chr17:75253054-75255974_HERVH-int	X
TRINITY_GG_233688_c0_g1_i1	pre	post	1.56755	5.36741	6.81291	0.0090501	0.668646	chr6	38506634	38507349	+	L2a	LINE	L2	chr6:38506635-38507349_L2a	X
TRINITY_GG_229356_c0_g1_i1	pre	post	1.56404	5.38095	6.80592	0.00908563	0.668646	chr9	138265209	138265567	+	MLT1D	LTR	ERVL-MaLR	chr9:138265210-138265567_MLT1D	X
TRINITY_GG_671481_c0_g1_i1	pre	post	1.56404	5.38095	6.80592	0.00908563	0.668646	chr3	57286703	57287628	-	HAL1	LINE	L1	chr3:57286704-57287628_HAL1	X
TRINITY_GG_747587_c0_g1_i1	pre	post	1.56404	5.38095	6.80592	0.00908563	0.668646	chr2	127500346	127501700	-	L1MEg	LINE	L1	chr2:127500347-127501700_L1MEg	X
TRINITY_GG_175791_c0_g1_i1	pre	post	1.55611	5.36741	6.75491	0.00934903	0.668646	chr19	45720120	45720432	-	AluSx	SINE	Alu	chr19:45720121-45720432_AluSx
TRINITY_GG_31712_c0_g1_i1	pre	post	1.55611	5.36741	6.75491	0.00934903	0.668646	chr12	128878605	128878914	-	AluJo	SINE	Alu	chr12:128878606-128878914_AluJo
TRINITY_GG_104182_c0_g1_i1	pre	post	1.55611	5.36741	6.75491	0.00934903	0.668646	chr8	73966488	73966773	-	AluJb	SINE	Alu	chr8:73966489-73966773_AluJb
TRINITY_GG_110928_c0_g1_i1	pre	post	1.55611	5.36741	6.75491	0.00934903	0.668646	chr16	81760903	81761196	-	AluJb	SINE	Alu	chr16:81760904-81761196_AluJb
TRINITY_GG_134704_c0_g1_i1	pre	post	1.55611	5.36741	6.75491	0.00934903	0.668646	chr4	88418299	88418708	-	LTR57	LTR	ERVL	chr4:88418300-88418708_LTR57
TRINITY_GG_160861_c0_g1_i1	pre	post	1.55611	5.36741	6.75491	0.00934903	0.668646	chr4	15646046	15646350	-	MER58B	DNA	hAT-Charlie	chr4:15646047-15646350_MER58B	X
TRINITY_GG_179602_c0_g1_i1	pre	post	1.55611	5.36741	6.75491	0.00934903	0.668646	chr7	135990658	135991173	-	MER4B-int	LTR	ERV1	chr7:135990659-135991173_MER4B-int
TRINITY_GG_199047_c0_g1_i1	pre	post	1.55611	5.36741	6.75491	0.00934903	0.668646	chr17	78859709	78860026	+	AluSq2	SINE	Alu	chr17:78859710-78860026_AluSq2
TRINITY_GG_210813_c0_g1_i1	pre	post	1.55611	5.36741	6.75491	0.00934903	0.668646	chr1	110366508	110366766	+	Tigger3a	DNA	TcMar-Tigger	chr1:110366509-110366766_Tigger3a
TRINITY_GG_250259_c0_g1_i1	pre	post	1.55611	5.36741	6.75491	0.00934903	0.668646	chr11	43393822	43394156	-	MLT1B	LTR	ERVL-MaLR	chr11:43393823-43394156_MLT1B	X
TRINITY_GG_287034_c0_g1_i1	pre	post	1.55611	5.36741	6.75491	0.00934903	0.668646	chr4	141426468	141426844	-	MLT2F	LTR	ERVL	chr4:141426469-141426844_MLT2F
TRINITY_GG_309204_c0_g1_i1	pre	post	1.55611	5.36741	6.75491	0.00934903	0.668646	chr18	2650127	2650436	+	AluSz	SINE	Alu	chr18:2650128-2650436_AluSz
TRINITY_GG_330023_c0_g1_i1	pre	post	1.55611	5.36741	6.75491	0.00934903	0.668646	chr19	16143079	16143380	-	AluSz6	SINE	Alu	chr19:16143080-16143380_AluSz6
TRINITY_GG_365146_c0_g1_i1	pre	post	1.55611	5.36741	6.75491	0.00934903	0.668646	chr22	17177833	17178144	-	AluJo	SINE	Alu	chr22:17177834-17178144_AluJo
TRINITY_GG_381302_c0_g1_i1	pre	post	1.55611	5.36741	6.75491	0.00934903	0.668646	chr7	24909768	24910105	-	AluSx	SINE	Alu	chr7:24909769-24910105_AluSx	X
TRINITY_GG_388448_c0_g1_i1	pre	post	1.55611	5.36741	6.75491	0.00934903	0.668646	chr9	132337621	132338090	+	L1MC4	LINE	L1	chr9:132337622-132338090_L1MC4
TRINITY_GG_416390_c0_g1_i1	pre	post	1.55611	5.36741	6.75491	0.00934903	0.668646	chrX	55760840	55761067	-	MIR	SINE	MIR	chrX:55760841-55761067_MIR
TRINITY_GG_447977_c0_g1_i1	pre	post	1.55611	5.36741	6.75491	0.00934903	0.668646	chr11	77719273	77719569	-	Charlie8	DNA	hAT-Charlie	chr11:77719274-77719569_Charlie8
TRINITY_GG_473842_c0_g1_i1	pre	post	1.55611	5.36741	6.75491	0.00934903	0.668646	chr17	5536138	5536445	-	AluSg	SINE	Alu	chr17:5536139-5536445_AluSg
TRINITY_GG_509275_c0_g1_i1	pre	post	1.55611	5.36741	6.75491	0.00934903	0.668646	chr2	231160928	231161264	+	AluJr4	SINE	Alu	chr2:231160929-231161264_AluJr4	X
TRINITY_GG_633228_c0_g1_i1	pre	post	1.55611	5.36741	6.75491	0.00934903	0.668646	chr8	144769586	144769890	+	AluSz	SINE	Alu	chr8:144769587-144769890_AluSz
TRINITY_GG_677485_c0_g1_i1	pre	post	1.55611	5.36741	6.75491	0.00934903	0.668646	chr6	116738084	116741007	+	L1PA3	LINE	L1	chr6:116738085-116741007_L1PA3	X
TRINITY_GG_690186_c0_g1_i1	pre	post	1.55611	5.36741	6.75491	0.00934903	0.668646	chr5	179959360	179959639	+	AluSg7	SINE	Alu	chr5:179959361-179959639_AluSg7
TRINITY_GG_698639_c1_g1_i1	pre	post	1.55611	5.36741	6.75491	0.00934903	0.668646	chr7	102852337	102853336	+	L1PB1	LINE	L1	chr7:102852338-102853336_L1PB1	X
TRINITY_GG_712705_c0_g1_i1	pre	post	1.55611	5.36741	6.75491	0.00934903	0.668646	chr19	17089779	17090118	-	L1MB5	LINE	L1	chr19:17089780-17090118_L1MB5
TRINITY_GG_714477_c0_g1_i1	pre	post	1.55611	5.36741	6.75491	0.00934903	0.668646	chr22	46716970	46717779	+	L1ME3A	LINE	L1	chr22:46716971-46717779_L1ME3A	X
TRINITY_GG_96229_c0_g1_i1	pre	post	1.55611	5.36741	6.75491	0.00934903	0.668646	chr11	66674568	66674869	-	AluSx	SINE	Alu	chr11:66674569-66674869_AluSx
TRINITY_GG_100573_c0_g1_i1	pre	post	1.55611	5.36741	6.75491	0.00934903	0.668646	chr8	38959574	38959962	-	L2b	LINE	L2	chr8:38959575-38959962_L2b	X
TRINITY_GG_161212_c0_g1_i1	pre	post	1.55611	5.36741	6.75491	0.00934903	0.668646	chr14	34864776	34865075	-	AluSc8	SINE	Alu	chr14:34864777-34865075_AluSc8
TRINITY_GG_287195_c0_g1_i1	pre	post	1.55611	5.36741	6.75491	0.00934903	0.668646	chr7	17899106	17901898	-	L1M1	LINE	L1	chr7:17899107-17901898_L1M1	X
TRINITY_GG_330405_c0_g1_i1	pre	post	1.55611	5.36741	6.75491	0.00934903	0.668646	chr16	81552315	81552770	-	MLT1D	LTR	ERVL-MaLR	chr16:81552316-81552770_MLT1D	X
TRINITY_GG_410867_c0_g1_i1	pre	post	1.55611	5.36741	6.75491	0.00934903	0.668646	chr7	142002226	142004691	+	L1PB4	LINE	L1	chr7:142002227-142004691_L1PB4
TRINITY_GG_413162_c0_g1_i1	pre	post	1.55611	5.36741	6.75491	0.00934903	0.668646	chr7	32883088	32883405	+	AluSz6	SINE	Alu	chr7:32883089-32883405_AluSz6	X
TRINITY_GG_443649_c0_g1_i1	pre	post	1.55611	5.36741	6.75491	0.00934903	0.668646	chr19	45892991	45893285	+	AluSx	SINE	Alu	chr19:45892992-45893285_AluSx
TRINITY_GG_461157_c0_g1_i1	pre	post	1.55611	5.36741	6.75491	0.00934903	0.668646	chr16	74483362	74483649	-	L1MC5a	LINE	L1	chr16:74483363-74483649_L1MC5a	X
TRINITY_GG_476811_c0_g1_i1	pre	post	1.55611	5.36741	6.75491	0.00934903	0.668646	chr1	173405169	173405474	-	MER58B	DNA	hAT-Charlie	chr1:173405170-173405474_MER58B	X
TRINITY_GG_478503_c0_g1_i1	pre	post	1.55611	5.36741	6.75491	0.00934903	0.668646	chr5	143177987	143178299	-	AluSz	SINE	Alu	chr5:143177988-143178299_AluSz	X
TRINITY_GG_577455_c0_g1_i1	pre	post	1.55611	5.36741	6.75491	0.00934903	0.668646	chr4	139154451	139155085	+	MER4A	LTR	ERV1	chr4:139154452-139155085_MER4A	X
TRINITY_GG_647075_c0_g1_i1	pre	post	1.55611	5.36741	6.75491	0.00934903	0.668646	chr2	20298939	20299380	+	MER21A	LTR	ERVL	chr2:20298940-20299380_MER21A	X
TRINITY_GG_663249_c0_g1_i1	pre	post	1.55611	5.36741	6.75491	0.00934903	0.668646	chr7	23496977	23497269	-	AluJb	SINE	Alu	chr7:23496978-23497269_AluJb
TRINITY_GG_685054_c0_g1_i1	pre	post	1.55611	5.36741	6.75491	0.00934903	0.668646	chr5	134964120	134964437	-	L1MC5a	LINE	L1	chr5:134964121-134964437_L1MC5a	X
TRINITY_GG_725765_c0_g1_i1	pre	post	1.55611	5.36741	6.75491	0.00934903	0.668646	chr1	1609225	1609526	+	AluSz	SINE	Alu	chr1:1609226-1609526_AluSz	X
TRINITY_GG_83621_c0_g1_i1	pre	post	1.55611	5.36741	6.75491	0.00934903	0.668646	chr4	15773036	15773416	-	L2b	LINE	L2	chr4:15773037-15773416_L2b
TRINITY_GG_92802_c0_g1_i1	pre	post	1.55611	5.36741	6.75491	0.00934903	0.668646	chr2	197243536	197243912	-	MLT1A0	LTR	ERVL-MaLR	chr2:197243537-197243912_MLT1A0
TRINITY_GG_148103_c1_g1_i1	pre	post	1.55467	5.36741	6.71104	0.00958179	0.668646	chr7	55543214	55544233	-	L1MA4	LINE	L1	chr7:55543215-55544233_L1MA4	X
TRINITY_GG_174830_c0_g1_i1	pre	post	1.55467	5.36741	6.71104	0.00958179	0.668646	chr22	26684926	26685228	+	AluJr	SINE	Alu	chr22:26684927-26685228_AluJr
TRINITY_GG_181025_c0_g1_i1	pre	post	1.55467	5.36741	6.71104	0.00958179	0.668646	chr8	96926677	96926947	-	L1PA7	LINE	L1	chr8:96926678-96926947_L1PA7	X
TRINITY_GG_189151_c0_g1_i1	pre	post	1.55467	5.36741	6.71104	0.00958179	0.668646	chr12	76479491	76479847	+	L1MC5	LINE	L1	chr12:76479492-76479847_L1MC5
TRINITY_GG_243661_c0_g1_i1	pre	post	1.55467	5.36741	6.71104	0.00958179	0.668646	chr14	30733520	30733837	+	LTR108e_Mam	LTR	ERVL	chr14:30733521-30733837_LTR108e_Mam	X
TRINITY_GG_296633_c0_g1_i1	pre	post	1.55467	5.36741	6.71104	0.00958179	0.668646	chr6	36595381	36595778	-	L1MB5	LINE	L1	chr6:36595382-36595778_L1MB5
TRINITY_GG_379969_c0_g1_i1	pre	post	1.55467	5.36741	6.71104	0.00958179	0.668646	chr21	34491625	34492067	+	MLT2A1	LTR	ERVL	chr21:34491626-34492067_MLT2A1
TRINITY_GG_558522_c0_g1_i1	pre	post	1.55467	5.36741	6.71104	0.00958179	0.668646	chr21	34491625	34492067	+	MLT2A1	LTR	ERVL	chr21:34491626-34492067_MLT2A1
TRINITY_GG_629423_c0_g1_i1	pre	post	1.55467	5.36741	6.71104	0.00958179	0.668646	chr8	6667929	6668736	+	L1MEd	LINE	L1	chr8:6667930-6668736_L1MEd	X
TRINITY_GG_653885_c0_g1_i1	pre	post	1.55467	5.36741	6.71104	0.00958179	0.668646	chr10	80187153	80187511	+	MLT1A0	LTR	ERVL-MaLR	chr10:80187154-80187511_MLT1A0	X
TRINITY_GG_654471_c0_g1_i1	pre	post	1.55467	5.36741	6.71104	0.00958179	0.668646	chr1	6881183	6881685	-	L2a	LINE	L2	chr1:6881184-6881685_L2a	X
TRINITY_GG_710524_c0_g1_i1	pre	post	1.55467	5.36741	6.71104	0.00958179	0.668646	chr16	88094785	88095052	+	AluJr	SINE	Alu	chr16:88094786-88095052_AluJr
TRINITY_GG_226167_c0_g1_i1	pre	post	1.55467	5.36741	6.71104	0.00958179	0.668646	chr15	74425639	74425990	+	MER54A	LTR	ERVL	chr15:74425640-74425990_MER54A	X
TRINITY_GG_527609_c2_g1_i1	pre	post	1.55467	5.36741	6.71104	0.00958179	0.668646	chr17	68408123	68414142	-	L1PA3	LINE	L1	chr17:68408124-68414142_L1PA3	X
TRINITY_GG_59304_c0_g1_i1	pre	post	1.55467	5.36741	6.71104	0.00958179	0.668646	chr2	86557106	86557455	+	L2c	LINE	L2	chr2:86557107-86557455_L2c	X
TRINITY_GG_123758_c0_g1_i1	pre	post	1.55467	5.36741	6.71104	0.00958179	0.668646	chr20	36932454	36932715	-	AluSx	SINE	Alu	chr20:36932455-36932715_AluSx
TRINITY_GG_175631_c2_g1_i1	pre	post	1.55467	5.36741	6.71104	0.00958179	0.668646	chr16	17462816	17464208	+	L1MA4	LINE	L1	chr16:17462817-17464208_L1MA4	X
TRINITY_GG_244566_c1_g1_i1	pre	post	1.55467	5.36741	6.71104	0.00958179	0.668646	chr16	84471633	84472006	+	THE1C	LTR	ERVL-MaLR	chr16:84471634-84472006_THE1C	X
TRINITY_GG_372454_c0_g1_i1	pre	post	1.55467	5.36741	6.71104	0.00958179	0.668646	chr4	6912109	6912408	+	AluSc	SINE	Alu	chr4:6912110-6912408_AluSc
TRINITY_GG_379008_c0_g1_i1	pre	post	1.55467	5.36741	6.71104	0.00958179	0.668646	chr17	60283690	60284153	-	L2c	LINE	L2	chr17:60283691-60284153_L2c	X
TRINITY_GG_567328_c0_g1_i1	pre	post	1.55467	5.36741	6.71104	0.00958179	0.668646	chr14	35120666	35120957	+	AluJr	SINE	Alu	chr14:35120667-35120957_AluJr
TRINITY_GG_574221_c0_g1_i1	pre	post	1.55467	5.36741	6.71104	0.00958179	0.668646	chr10	101681105	101681398	+	AluSq2	SINE	Alu	chr10:101681106-101681398_AluSq2
TRINITY_GG_586028_c0_g1_i1	pre	post	1.55467	5.36741	6.71104	0.00958179	0.668646	chr16	81527444	81528180	-	L1ME3A	LINE	L1	chr16:81527445-81528180_L1ME3A
TRINITY_GG_724722_c0_g1_i1	pre	post	1.55467	5.36741	6.71104	0.00958179	0.668646	chr5	61336998	61337308	+	AluSx1	SINE	Alu	chr5:61336999-61337308_AluSx1	X
TRINITY_GG_2461_c0_g1_i1	pre	post	1.55096	5.36741	6.6569	0.00987728	0.668646	chr5	71277394	71277778	+	MSTA	LTR	ERVL-MaLR	chr5:71277395-71277778_MSTA	X
