# Supplementary material for: A retrotransposon storm marks clinical phenoconversion to late-onset Alzheimer’s disease
Source: GeroScience. 2022 May 19;44(3):1525–50. doi: 10.1007/s11357-022-00580-w (PMC9213607; doi:10.1007/s11357-022-00580-w)
Supplement: Supplementary file 5 — Supplementary file5 (XLSX 64.9 KB) [file 11357_2022_580_MOESM5_ESM.xlsx]

## Sheet: Sheet1
transcript	sampleA	sampleB	logFC	logCPM	PValue	FDR	chr	genoStart	genoEnd	repName	repClass	repFamily	reference_TE	Expressed in brain according to Guffanti et al., 2018
TRINITY_GG_340803_c0_g1_i1	normal	pre	-2.30773	5.72543	1.27523e-11	6.29882e-06	chr2	24095210	24101257	L1PA6	LINE	L1	chr2:24095158-24101258_L1PA6	X
TRINITY_GG_34330_c1_g1_i1	normal	pre	-1.72991	5.89876	5.12486e-09	0.00126568	chr13	40813139	40815825	L1PA16	LINE	L1	chr13:40812799-40816859_L1PA16	X
TRINITY_GG_719083_c0_g1_i1	normal	pre	-1.50018	6.08731	1.71867e-08	0.00282972	chr10	17717879	17720214	L1PA3	LINE	L1	chr10:17717878-17722977_L1PA3	X
TRINITY_GG_286422_c0_g1_i1	normal	pre	-2.38702	5.49277	3.94024e-08	0.00464394	chr6	166427348	166429341	L1PA3	LINE	L1	chr6:166425281-166429443_L1PA3	X
TRINITY_GG_733479_c0_g1_i1	normal	pre	-2.40808	5.44882	5.64115e-08	0.00464394	chr20	35551313	35553021	L2a	LINE	L2	chr20:35551312-35553020_L2a	X
TRINITY_GG_147702_c0_g1_i1	normal	pre	-2.40808	5.44882	5.64115e-08	0.00464394	chr17	65039027	65039813	L2c	LINE	L2	chr17:65039026-65039856_L2c	X
TRINITY_GG_4985_c0_g1_i1	normal	pre	-2.31586	5.50712	6.68489e-08	0.00471701	chr2	227540199	227541277	L1PA5	LINE	L1	chr2:227540198-227544146_L1PA5	X
TRINITY_GG_122506_c1_g1_i1	normal	pre	-1.70044	5.77372	1.87015e-07	0.00976334	chr17	5574998	5577066	L1PA5	LINE	L1	chr17:5574963-5579269_L1PA5	X
TRINITY_GG_699039_c0_g1_i1	normal	pre	-2.31946	5.46362	1.90132e-07	0.00976334	chr12	9850651	9850900	L1PA2	LINE	L1	chr12:9850650-9850899_L1PA2
TRINITY_GG_744762_c0_g1_i1	normal	pre	1.80313	6.14812	1.97664e-07	0.00976334	chr4	165850	171283	L1PA4	LINE	L1	chr4:165849-171989_L1PA4	X
TRINITY_GG_244992_c0_g1_i1	normal	pre	2.45787	5.78555	2.58666e-07	0.0116149	chr17	43292013	43292940	LTR13	LTR	ERVK	chr17:43292012-43293043_LTR13
TRINITY_GG_430634_c0_g1_i1	normal	pre	-2.10692	5.48553	1.76354e-06	0.0622197	chr6	3010257	3012203	L1M3f	LINE	L1	chr6:3010256-3012202_L1M3f	X
TRINITY_GG_543272_c0_g1_i1	normal	pre	-2.152	5.44882	2.00034e-06	0.0658694	chr14	101803746	101804734	L1MA1	LINE	L1	chr14:101803745-101805020_L1MA1	X
TRINITY_GG_283255_c0_g1_i1	normal	pre	-1.75899	5.63681	2.25756e-06	0.0696931	chr1	162806976	162809666	L1PA5	LINE	L1	chr1:162806970-162811379_L1PA5	X
TRINITY_GG_526197_c1_g1_i1	normal	pre	-1.69486	5.64333	4.59105e-06	0.125982	chr7	36958564	36959188	L2a	LINE	L2	chr7:36958563-36959427_L2a	X
TRINITY_GG_544741_c0_g1_i1	normal	pre	-2.02995	5.47827	5.16392e-06	0.128968	chr7	143707659	143708143	MER1A	DNA	hAT-Charlie	chr7:143707658-143708146_MER1A	X
TRINITY_GG_142340_c1_g1_i1	normal	pre	-1.59024	5.70066	5.48669e-06	0.128968	chr6	18228461	18229458	L1PA5	LINE	L1	chr6:18228390-18234361_L1PA5	X
TRINITY_GG_29596_c0_g1_i1	normal	pre	-1.51255	5.7558	5.5437e-06	0.128968	chr2	127370374	127375396	HERVK22-int	LTR	ERVK	chr2:127370373-127375395_HERVK22-int	X
TRINITY_GG_269894_c0_g1_i1	normal	pre	-1.74582	5.6038	6.11575e-06	0.128968	chr12	50827899	50829773	L1M5	LINE	L1	chr12:50827898-50829772_L1M1	X
TRINITY_GG_693329_c0_g1_i1	normal	pre	-2.06037	5.44137	6.44342e-06	0.128968	chr18	9233153	9235132	L1MA4A	LINE	L1	chr18:9233152-9235131_L1MA4A	X
TRINITY_GG_255526_c0_g1_i1	normal	pre	-2.06037	5.44137	6.44342e-06	0.128968	chr6	24895048	24895348	AluSg	SINE	Alu	chr6:24895047-24895347_AluSg
TRINITY_GG_636149_c0_g1_i1	normal	pre	2.3409	5.66909	6.73421e-06	0.128968	chr6	24817104	24817527	L1HS	LINE	L1	chr6:24811658-24817706_L1HS	X
TRINITY_GG_578989_c0_g1_i1	normal	pre	2.49185	5.61046	6.83986e-06	0.128968	chr9	41393103	41393311	AluJr4	SINE	Alu	chr9:41393102-41393366_AluJr4	X
TRINITY_GG_534356_c0_g1_i1	normal	pre	-1.78785	5.57683	7.04978e-06	0.128968	chr10	95774658	95775549	L1P2	LINE	L1	chr10:95773666-95775624_L1P2	X
TRINITY_GG_150145_c0_g1_i1	normal	pre	-2.02748	5.41877	8.09824e-06	0.142858	chr1	120323094	120323573	L1PA3	LINE	L1	chr1:120323093-120323603_L1PA3	X
TRINITY_GG_246994_c0_g1_i1	normal	pre	2.19077	5.7131	8.47573e-06	0.144361	chr8	108500301	108501766	L1PA4	LINE	L1	chr8:108500300-108506445_L1PA4	X
TRINITY_GG_361585_c0_g1_i1	normal	pre	2.45943	5.6038	9.55135e-06	0.157259	chr10	122934057	122935872	L1MD2	LINE	L1	chr10:122934056-122935871_L1MD2	X
TRINITY_GG_79959_c2_g1_i1	normal	pre	-2	5.45624	1.09855e-05	0.169567	chr7	156876781	156877042	L1PB1	LINE	L1	chr7:156874575-156877601_L1PB1	X
TRINITY_GG_568090_c0_g1_i1	normal	pre	2.42626	5.5971	1.33254e-05	0.199451	chr19	54322383	54323388	LTR13	LTR	ERVK	chr19:54322382-54323387_LTR13	X
TRINITY_GG_19988_c0_g1_i1	normal	pre	-1.94865	5.47096	1.49724e-05	0.217512	chr8	66466533	66467383	L2a	LINE	L2	chr8:66466532-66467382_L2a	X
TRINITY_GG_337613_c0_g1_i1	normal	pre	-1.90442	5.48553	1.79153e-05	0.239163	chr3	11318684	11319081	L2c	LINE	L2	chr3:11318683-11319080_L2c	X
TRINITY_GG_437924_c1_g1_i1	normal	pre	-1.90442	5.48553	1.79153e-05	0.239163	chr7	102802008	102802575	L1PB1	LINE	L1	chr7:102801946-102805686_L1PB1	X
TRINITY_GG_366309_c0_g1_i1	normal	pre	-1.77529	5.5424	1.9563e-05	0.242732	chr7	32559802	32561688	Tigger1	DNA	TcMar-Tigger	chr7:32559801-32562252_Tigger1	X
TRINITY_GG_587924_c0_g1_i1	normal	pre	-1.86591	5.49996	1.97024e-05	0.242732	chr10	100278068	100278819	SVA_D	Retroposon	SVA	chr10:100277342-100278822_SVA_D	X
TRINITY_GG_756474_c0_g1_i1	normal	pre	-1.96253	5.43387	2.06398e-05	0.242732	chr12	50530744	50531059	L2	LINE	L2	chr12:50530743-50531061_L2	X
TRINITY_GG_627244_c0_g1_i1	normal	pre	-1.96253	5.43387	2.06398e-05	0.242732	chr11	67921261	67921814	LTR5A	LTR	ERVK	chr11:67921260-67922280_LTR5A	X
TRINITY_GG_97558_c0_g1_i1	normal	pre	-1.59618	5.63027	2.2183e-05	0.254814	chr19	213007	213296	AluJb	SINE	Alu	chr19:213006-213297_AluJb
TRINITY_GG_435958_c0_g1_i1	normal	pre	2.35755	5.58362	2.60056e-05	0.285447	chr9	138195655	138197182	L1PA10	LINE	L1	chr9:138195654-138197509_L1PA10	X
TRINITY_GG_252960_c0_g1_i1	normal	pre	-1.91427	5.41115	2.87463e-05	0.289772	chr12	100295222	100295582	SVA_D	Retroposon	SVA	chr12:100293531-100295757_SVA_D	X
TRINITY_GG_295845_c0_g1_i1	normal	pre	-1.91427	5.41115	2.87463e-05	0.289772	chr16	74376796	74377251	L1M5	LINE	L1	chr16:74376795-74377250_L1M5	X
TRINITY_GG_694125_c1_g1_i1	normal	pre	-1.91427	5.41115	2.87463e-05	0.289772	chr9	4992891	4993373	MLT1G3-int	LTR	ERVL-MaLR	chr9:4992508-4993663_MLT1G3-int	X
TRINITY_GG_106816_c0_g1_i1	normal	pre	-1.63584	5.59038	3.18759e-05	0.308495	chr1	149318970	149319278	AluJr	SINE	Alu	chr1:149318969-149319285_AluJr	X
TRINITY_GG_18459_c1_g1_i1	normal	pre	-1.90837	5.44882	3.31019e-05	0.308495	chr8	140177445	140178596	L1ME1	LINE	L1	chr8:140176160-140181278_L1ME1	X
TRINITY_GG_274104_c0_g1_i1	normal	pre	-1.90837	5.44882	3.31019e-05	0.308495	chr5	91274263	91274597	L1PA2	LINE	L1	chr5:91274058-91274755_L1PA2
TRINITY_GG_118882_c0_g1_i1	normal	pre	-1.90837	5.44882	3.31019e-05	0.308495	chr4	39539685	39541528	HERVK3-int	LTR	ERVK	chr4:39539684-39541527_HERVK3-int	X
TRINITY_GG_123292_c0_g1_i1	normal	pre	-1.65155	5.57683	3.57911e-05	0.315688	chr16	48591086	48592152	HERV35I-int	LTR	ERV1	chr16:48591085-48592151_HERV35I-int	X
TRINITY_GG_398798_c0_g1_i1	normal	pre	-1.65155	5.57683	3.57911e-05	0.315688	chr11	121638397	121640123	HERVH-int	LTR	ERV1	chr11:121638396-121640122_HERVH-int	X
TRINITY_GG_706859_c0_g1_i1	normal	pre	-1.66879	5.56316	4.0096e-05	0.341463	chr1	120344442	120345029	MER31-int	LTR	ERV1	chr1:120344203-120345028_MER31-int	X
TRINITY_GG_212875_c0_g1_i1	normal	pre	-1.53478	5.63681	4.13448e-05	0.346131	chr16	29355221	29355657	L1PA16	LINE	L1	chr16:29355220-29355656_L1PA16
TRINITY_GG_41724_c1_g1_i1	normal	pre	-1.8625	5.46362	4.29323e-05	0.347636	chr6	149691715	149692190	L2	LINE	L2	chr6:149691455-149692189_L2	X
TRINITY_GG_692890_c1_g1_i1	normal	pre	-1.8625	5.46362	4.29323e-05	0.347636	chr15	55382904	55383284	Tigger1	DNA	TcMar-Tigger	chr15:55382809-55384377_Tigger1	X
TRINITY_GG_554987_c4_g1_i1	normal	pre	-1.73252	5.52134	5.10966e-05	0.38878	chr5	142985520	142985841	L1PA5	LINE	L1	chr5:142985517-142991590_L1PA5	X
TRINITY_GG_599015_c2_g1_i1	normal	pre	-1.73252	5.52134	5.10966e-05	0.38878	chr5	70159334	70160175	THE1D-int	LTR	ERVL-MaLR	chr5:70159314-70160810_THE1D-int	X
TRINITY_GG_703624_c5_g1_i1	normal	pre	-1.73252	5.52134	5.10966e-05	0.38878	chr8	12217701	12218457	HERVK-int	LTR	ERVK	chr8:12217574-12223144_HERVK-int	X
TRINITY_GG_204535_c0_g1_i1	normal	pre	-1.75899	5.50712	5.27361e-05	0.38878	chr1	174817302	174818588	L2c	LINE	L2	chr1:174817301-174818587_L2c	X
TRINITY_GG_648322_c0_g1_i1	normal	pre	-1.75899	5.50712	5.27361e-05	0.38878	chr12	100010761	100011622	L1PA5	LINE	L1	chr12:100010760-100016815_L1PA5	X
TRINITY_GG_384362_c0_g1_i1	normal	pre	-1.75899	5.50712	5.27361e-05	0.38878	chr8	8194341	8194812	LTR1A2	LTR	ERV1	chr8:8194321-8194811_LTR1A2	X
TRINITY_GG_676013_c0_g1_i1	normal	pre	-1.56545	5.5971	6.29135e-05	0.43259	chr8	146066	146345	L1PA8A	LINE	L1	chr8:145973-146351_L1PA8A
TRINITY_GG_48442_c0_g1_i1	normal	pre	2.00856	5.66909	6.41586e-05	0.43259	chr9	65291155	65292464	L1PB1	LINE	L1	chr9:65291010-65292463_L1PB1	X
TRINITY_GG_437252_c0_g1_i1	normal	pre	-1.85756	5.42634	6.56851e-05	0.43259	chr7	105362537	105363093	L1PA5	LINE	L1	chr7:105362531-105363196_L1PA5	X
TRINITY_GG_715098_c0_g1_i1	normal	pre	-1.85756	5.42634	6.56851e-05	0.43259	chr13	28152713	28153141	L1M5	LINE	L1	chr13:28152712-28153151_L1M5	X
TRINITY_GG_287682_c2_g1_i1	normal	pre	-1.85756	5.42634	6.56851e-05	0.43259	chr8	96724734	96724999	L1PA16	LINE	L1	chr8:96724527-96726233_L1PA16	X
TRINITY_GG_293077_c0_g1_i1	normal	pre	-1.85756	5.42634	6.56851e-05	0.43259	chr11	118708115	118708412	ERVL-E-int	LTR	ERVL	chr11:118708097-118708420_ERVL-E-int
TRINITY_GG_201264_c0_g1_i1	normal	pre	-1.85756	5.42634	6.56851e-05	0.43259	chr1	20775007	20775937	Tigger3b	DNA	TcMar-Tigger	chr1:20775006-20775936_Tigger3b	X
TRINITY_GG_40593_c0_g1_i1	normal	pre	2.24793	5.56316	7.23165e-05	0.457945	chr6	30524486	30526975	L1PA6	LINE	L1	chr6:30524485-30526974_L1PA6	X
TRINITY_GG_143739_c0_g1_i1	normal	pre	-1.60537	5.55627	9.35549e-05	0.559797	chr11	66092278	66093154	L1PA3	LINE	L1	chr11:66091521-66093259_L1PA3	X
TRINITY_GG_210155_c0_g1_i1	normal	pre	-1.81052	5.44137	9.87202e-05	0.559797	chr2	87061300	87061616	L1MB8	LINE	L1	chr2:87061184-87061891_L1MB8	X
TRINITY_GG_199579_c0_g1_i1	normal	pre	-1.81052	5.44137	9.87202e-05	0.559797	chr1	148611865	148612886	HERVL-int	LTR	ERVL	chr1:148611864-148613326_HERVL-int	X
TRINITY_GG_648770_c0_g1_i1	normal	pre	-1.81052	5.44137	9.87202e-05	0.559797	chr12	128941565	128941869	AluSg	SINE	Alu	chr12:128941564-128941868_AluSg
TRINITY_GG_141649_c0_g1_i1	normal	pre	-1.79141	5.4035	0.000103134	0.559797	chrX	17539047	17539394	L2a	LINE	L2	chrX:17538953-17539532_L2a
TRINITY_GG_66379_c0_g1_i1	normal	pre	-1.79141	5.4035	0.000103134	0.559797	chr14	71351812	71352108	L2a	LINE	L2	chr14:71351805-71352107_L2a	X
TRINITY_GG_367838_c1_g1_i1	normal	pre	-1.79141	5.4035	0.000103134	0.559797	chr13	37150958	37151653	L1PA2	LINE	L1	chr13:37149953-37155982_L1PA2	X
TRINITY_GG_601938_c0_g1_i1	normal	pre	-1.79141	5.4035	0.000103134	0.559797	chr4	51896837	51897052	L2b	LINE	L2	chr4:51896664-51897195_L2b	X
TRINITY_GG_732330_c0_g1_i1	normal	pre	-1.79141	5.4035	0.000103134	0.559797	chr9	62832080	62833332	L1PA17	LINE	L1	chr9:62831905-62833331_L1PA17	X
TRINITY_GG_227920_c0_g1_i1	normal	pre	-1.79141	5.4035	0.000103134	0.559797	chr17	18522294	18522771	L1ME4a	LINE	L1	chr17:18522293-18522778_L1ME4a	X
TRINITY_GG_460296_c3_g1_i1	normal	pre	-1.79141	5.4035	0.000103134	0.559797	chr2	86590547	86590777	L1PREC2	LINE	L1	chr2:86589871-86591338_L1PREC2	X
TRINITY_GG_354290_c0_g1_i1	normal	pre	-1.79141	5.4035	0.000103134	0.559797	chr10	19965300	19965525	MamGypsy2-I	LTR	Gypsy	chr10:19965292-19965597_MamGypsy2-I
TRINITY_GG_264614_c0_g1_i1	normal	pre	-1.79141	5.4035	0.000103134	0.559797	chr12	50547789	50547991	AluJr	SINE	Alu	chr12:50547788-50548092_AluJr
TRINITY_GG_750855_c0_g1_i1	normal	pre	-1.62149	5.5424	0.00010519	0.564749	chr17	18337550	18339067	SVA_C	Retroposon	SVA	chr17:18337544-18339066_SVA_C	X
TRINITY_GG_728232_c0_g1_i1	normal	pre	-1.77087	5.45624	0.000121567	0.639249	chr10	59696544	59696753	SVA_D	Retroposon	SVA	chr10:59696101-59697749_SVA_D	X
TRINITY_GG_256861_c1_g1_i1	normal	pre	-1.65946	5.51425	0.000126563	0.639249	chr4	54046110	54046766	L1PA4	LINE	L1	chr4:54043448-54047811_L1PA4	X
TRINITY_GG_434813_c1_g1_i1	normal	pre	-1.73697	5.47096	0.000133802	0.639249	chr16	24109889	24110141	SVA_F	Retroposon	SVA	chr16:24108350-24110141_SVA_F	X
TRINITY_GG_260509_c0_g1_i1	normal	pre	-1.73697	5.47096	0.000133802	0.639249	chr1	2245047	2245467	L1MB3	LINE	L1	chr1:2245045-2245466_L1MB3	X
TRINITY_GG_570395_c0_g1_i1	normal	pre	-1.73697	5.47096	0.000133802	0.639249	chr3	196811625	196812021	L1ME3C	LINE	L1	chr3:196811624-196812021_L1ME3C
TRINITY_GG_76453_c1_g1_i1	normal	pre	-1.73697	5.47096	0.000133802	0.639249	chr6	159992850	159993166	L1PB4	LINE	L1	chr6:159992644-159993869_L1PB4
TRINITY_GG_640147_c0_g1_i1	normal	pre	-1.73697	5.47096	0.000133802	0.639249	chr1	93850390	93851235	LTR13	LTR	ERVK	chr1:93850273-93851234_LTR13	X
TRINITY_GG_25720_c0_g1_i1	normal	pre	-1.68203	5.49996	0.000134046	0.639249	chr16	57075215	57075465	AluSp	SINE	Alu	chr16:57075212-57075518_AluSp
TRINITY_GG_295337_c0_g1_i1	normal	pre	-1.50716	5.59038	0.000137154	0.639249	chr16	90151160	90151766	L2a	LINE	L2	chr16:90151158-90151765_L2a	X
TRINITY_GG_755592_c1_g1_i1	normal	pre	-1.70765	5.48553	0.000137185	0.639249	chr6	25101525	25102556	L1ME1	LINE	L1	chr6:25101282-25102555_L1ME1	X
TRINITY_GG_457234_c2_g1_i1	normal	pre	-1.70765	5.48553	0.000137185	0.639249	chr7	26836770	26837339	L1PA7	LINE	L1	chr7:26833414-26837339_L1PA7	X
TRINITY_GG_421747_c0_g1_i1	normal	pre	-1.70765	5.48553	0.000137185	0.639249	chr9	129991277	129991563	AluJr	SINE	Alu	chr9:129991276-129991567_AluJr
TRINITY_GG_272961_c0_g1_i1	normal	pre	-1.70765	5.48553	0.000137185	0.639249	chr22	46984090	46984397	AluSx	SINE	Alu	chr22:46984085-46984396_AluSx	X
TRINITY_GG_640281_c0_g1_i1	normal	pre	-1.70765	5.48553	0.000137185	0.639249	chr11	78395896	78396553	Charlie29a	DNA	hAT-Charlie	chr11:78395895-78396552_Charlie29a
TRINITY_GG_341062_c0_g1_i1	normal	pre	2.16993	5.54935	0.000143005	0.660143	chr11	74915687	74917536	L1M4c	LINE	L1	chr11:74915686-74917535_L1M4c	X
TRINITY_GG_523833_c1_g1_i1	normal	pre	2.03924	5.6038	0.000148666	0.679923	chr11	74879344	74879923	L1PA2	LINE	L1	chr11:74877464-74883532_L1PA2	X
TRINITY_GG_319137_c0_g1_i1	normal	pre	1.92283	5.64981	0.000152078	0.689147	chr7	113522985	113523251	L1PA3	LINE	L1	chr7:113522979-113523691_L1PA3	X
TRINITY_GG_233813_c0_g1_i1	normal	pre	-1.51679	5.57683	0.000159593	0.710168	chr5	109332952	109333748	L3	LINE	CR1	chr5:109332951-109333747_L3	X
TRINITY_GG_324466_c1_g1_i1	normal	pre	-1.51679	5.57683	0.000159593	0.710168	chr13	32453863	32454347	L1M4	LINE	L1	chr13:32453668-32454708_L1M4	X
TRINITY_GG_324011_c1_g1_i1	normal	pre	-1.52737	5.56316	0.000185893	0.812559	chr15	71906952	71907721	L1PA3	LINE	L1	chr15:71906943-71908318_L1PA3	X
TRINITY_GG_581745_c0_g1_i1	normal	pre	-1.52737	5.56316	0.000185893	0.812559	chr21	25923945	25924161	L1PA2	LINE	L1	chr21:25918368-25924392_L1PA2	X
TRINITY_GG_96552_c0_g1_i1	normal	pre	-1.74435	5.41877	0.000207433	0.830782	chr2	207295244	207295510	L1PA11	LINE	L1	chr2:207294800-207295690_L1PA11
TRINITY_GG_60922_c0_g1_i1	normal	pre	-1.74435	5.41877	0.000207433	0.830782	chr3	57263246	57263505	L1MA2	LINE	L1	chr3:57263151-57265139_L1MA2	X
TRINITY_GG_552385_c0_g1_i1	normal	pre	-1.74435	5.41877	0.000207433	0.830782	chr10	48919862	48920264	L1MEf	LINE	L1	chr10:48919847-48920263_L1MEf
TRINITY_GG_50391_c0_g1_i1	normal	pre	-1.74435	5.41877	0.000207433	0.830782	chr8	130304697	130305343	L2a	LINE	L2	chr8:130304696-130305342_L2a	X
TRINITY_GG_174184_c0_g1_i1	normal	pre	-1.74435	5.41877	0.000207433	0.830782	chr2	95842240	95842699	L1M1	LINE	L1	chr2:95842015-95842700_L1M1	X
TRINITY_GG_543395_c0_g1_i1	normal	pre	-1.74435	5.41877	0.000207433	0.830782	chr4	38078435	38078799	MLT1A	LTR	ERVL-MaLR	chr4:38078434-38078801_MLT1A
TRINITY_GG_222275_c0_g1_i1	normal	pre	-1.74435	5.41877	0.000207433	0.830782	chr18	6408671	6408959	AluSx	SINE	Alu	chr18:6408670-6408976_AluSx	X
TRINITY_GG_28345_c0_g1_i1	normal	pre	-1.74435	5.41877	0.000207433	0.830782	chr20	47321858	47322106	AluJb	SINE	Alu	chr20:47321857-47322160_AluJb	X
TRINITY_GG_556295_c0_g1_i1	normal	pre	-1.74435	5.41877	0.000207433	0.830782	chr17	74640566	74640848	AluSq2	SINE	Alu	chr17:74640539-74640847_AluSq2
TRINITY_GG_199908_c0_g1_i1	normal	pre	-1.74435	5.41877	0.000207433	0.830782	chr16	30072442	30072731	AluSx4	SINE	Alu	chr16:30072441-30072743_AluSx4
TRINITY_GG_51574_c9_g1_i1	normal	pre	-1.55195	5.53541	0.000245698	0.840488	chr11	73064865	73065710	L1PA7	LINE	L1	chr11:73061020-73067491_L1PA7	X
TRINITY_GG_448304_c1_g1_i1	normal	pre	-1.55195	5.53541	0.000245698	0.840488	chr4	168398098	168398984	MER52A	LTR	ERV1	chr4:168397743-168399553_MER52A
TRINITY_GG_703025_c0_g1_i1	normal	pre	1.86271	5.63681	0.000271339	0.840488	chr10	109818001	109818311	L1HS	LINE	L1	chr10:109812438-109818457_L1HS	X
TRINITY_GG_482563_c0_g1_i1	normal	pre	-1.56635	5.52134	0.000277495	0.840488	chr5	131687599	131688301	L1MC2	LINE	L1	chr5:131687494-131689939_L1MC2	X
TRINITY_GG_247254_c0_g1_i1	normal	pre	-1.56635	5.52134	0.000277495	0.840488	chr7	131085323	131086196	L1MC4	LINE	L1	chr7:131085314-131086198_L1MC4	X
TRINITY_GG_577515_c1_g1_i1	normal	pre	-1.56635	5.52134	0.000277495	0.840488	chr8	80982360	80983520	L2a	LINE	L2	chr8:80982166-80983519_L2a	X
TRINITY_GG_165519_c0_g1_i1	normal	pre	-1.56635	5.52134	0.000277495	0.840488	chr4	94295708	94295918	HERVH-int	LTR	ERV1	chr4:94295576-94298463_HERVH-int	X
TRINITY_GG_64669_c0_g1_i1	normal	pre	-1.56635	5.52134	0.000277495	0.840488	chr9	85612304	85612894	MER21C	LTR	ERVL	chr9:85611983-85612896_MER21C	X
TRINITY_GG_163942_c0_g1_i1	normal	pre	-1.56635	5.52134	0.000277495	0.840488	chr16	30704559	30704870	MIRc	SINE	MIR	chr16:30704556-30704869_AluJb
TRINITY_GG_269198_c1_g1_i1	normal	pre	-1.70555	5.43387	0.000290911	0.840488	chr5	39036933	39037245	L1PA4	LINE	L1	chr5:39034330-39040476_L1PA4	X
TRINITY_GG_536254_c0_g1_i1	normal	pre	-1.70555	5.43387	0.000290911	0.840488	chr1	123835	124405	L2c	LINE	L2	chr1:123833-124404_L2c	X
TRINITY_GG_529411_c0_g1_i1	normal	pre	-1.70555	5.43387	0.000290911	0.840488	chr10	6539318	6539641	MER1A	DNA	hAT-Charlie	chr10:6539279-6539752_MER1A
TRINITY_GG_415420_c0_g1_i1	normal	pre	-1.70555	5.43387	0.000290911	0.840488	chr22	39930542	39930788	L2b	LINE	L2	chr22:39930541-39930790_L2b
TRINITY_GG_2425_c0_g1_i1	normal	pre	-1.70555	5.43387	0.000290911	0.840488	chr3	33857633	33858322	L1M5	LINE	L1	chr3:33857489-33858321_L1M5	X
TRINITY_GG_42372_c0_g1_i1	normal	pre	-1.70555	5.43387	0.000290911	0.840488	chr16	58571294	58571590	L1M4	LINE	L1	chr16:58571274-58571589_AluSx	X
TRINITY_GG_335314_c0_g1_i1	normal	pre	-1.70555	5.43387	0.000290911	0.840488	chr2	179125093	179125533	L2a	LINE	L2	chr2:179124714-179125532_L2a	X
TRINITY_GG_426736_c0_g1_i1	normal	pre	-1.70555	5.43387	0.000290911	0.840488	chr13	21315408	21315997	L1MA6	LINE	L1	chr13:21315407-21316926_L1MA6	X
TRINITY_GG_215972_c0_g1_i1	normal	pre	-1.70555	5.43387	0.000290911	0.840488	chr5	55946535	55946829	L1ME1	LINE	L1	chr5:55946534-55946828_AluSz
TRINITY_GG_545265_c2_g1_i1	normal	pre	-1.70555	5.43387	0.000290911	0.840488	chr3	128742862	128743444	LTR12C	LTR	ERV1	chr3:128741957-128743479_LTR12C
TRINITY_GG_253421_c0_g1_i1	normal	pre	-1.70555	5.43387	0.000290911	0.840488	chr19	7414530	7414836	AluSc	SINE	Alu	chr19:7414529-7414835_AluSc
TRINITY_GG_281408_c0_g1_i1	normal	pre	-1.70555	5.43387	0.000290911	0.840488	chr7	75489937	75490234	AluSx1	SINE	Alu	chr7:75489936-75490236_AluSx1	X
TRINITY_GG_245245_c0_g1_i1	normal	pre	-1.70555	5.43387	0.000290911	0.840488	chr19	17181735	17182069	AluSq2	SINE	Alu	chr19:17181734-17182068_AluSq2	X
TRINITY_GG_450084_c0_g1_i1	normal	pre	-1.70555	5.43387	0.000290911	0.840488	chr2	134181523	134181744	MER97a	DNA	hAT-Tip100	chr2:134181450-134182294_MER97a	X
TRINITY_GG_621572_c0_g1_i1	normal	pre	-1.58249	5.50712	0.000308281	0.840488	chr21	38281278	38282160	L1PA16	LINE	L1	chr21:38281277-38282159_L1PA16
TRINITY_GG_241220_c0_g1_i1	normal	pre	-1.58249	5.50712	0.000308281	0.840488	chr21	38281278	38282160	L1PA16	LINE	L1	chr21:38281277-38282159_L1PA16
TRINITY_GG_759871_c1_g1_i1	normal	pre	-1.58249	5.50712	0.000308281	0.840488	chr6	168743242	168744225	LTR12C	LTR	ERV1	chr6:168742788-168744287_LTR12C	X
TRINITY_GG_627826_c0_g1_i1	normal	pre	-1.58249	5.50712	0.000308281	0.840488	chr10	17491530	17491836	AluSq	SINE	Alu	chr10:17491529-17491840_AluSq
TRINITY_GG_334885_c0_g1_i1	normal	pre	-1.60073	5.49277	0.000335081	0.840488	chr17	35032557	35033004	L2c	LINE	L2	chr17:35032336-35033104_L2c	X
TRINITY_GG_306891_c0_g1_i1	normal	pre	-1.60073	5.49277	0.000335081	0.840488	chr16	69766266	69766746	L2a	LINE	L2	chr16:69765963-69766745_L2a
TRINITY_GG_661559_c0_g1_i1	normal	pre	-1.60073	5.49277	0.000335081	0.840488	chr16	90138401	90138632	AluSq2	SINE	Alu	chr16:90138326-90138631_AluSq2
TRINITY_GG_245703_c0_g1_i1	normal	pre	-1.67302	5.44882	0.000339321	0.840488	chr3	42693962	42695055	L2a	LINE	L2	chr3:42693955-42695055_L2a	X
TRINITY_GG_312634_c0_g1_i1	normal	pre	-1.67302	5.44882	0.000339321	0.840488	chr16	18504428	18505210	L1MC5	LINE	L1	chr16:18504427-18505209_L1MC5	X
TRINITY_GG_96733_c3_g1_i1	normal	pre	-1.67302	5.44882	0.000339321	0.840488	chr1	145655915	145656170	L1PA10	LINE	L1	chr1:145654572-145656616_L1PA10	X
TRINITY_GG_584804_c0_g1_i1	normal	pre	-1.67302	5.44882	0.000339321	0.840488	chr7	66322230	66322812	L1ME3B	LINE	L1	chr7:66322229-66323228_L1MB2	X
TRINITY_GG_726619_c0_g1_i1	normal	pre	-1.67302	5.44882	0.000339321	0.840488	chr10	117326202	117326517	MER31-int	LTR	ERV1	chr10:117326195-117326564_MER31-int
TRINITY_GG_190701_c0_g1_i1	normal	pre	-1.67302	5.44882	0.000339321	0.840488	chr9	98207499	98207783	MLT1O	LTR	ERVL-MaLR	chr9:98207498-98207782_MLT1O
TRINITY_GG_629871_c0_g1_i1	normal	pre	-1.67302	5.44882	0.000339321	0.840488	chr3	172241766	172243310	THE1B-int	LTR	ERVL-MaLR	chr3:172241765-172243314_THE1B-int	X
TRINITY_GG_638092_c0_g1_i1	normal	pre	-1.67302	5.44882	0.000339321	0.840488	chr7	32536677	32536960	MER21C	LTR	ERVL	chr7:32536578-32537345_MER21C	X
TRINITY_GG_479822_c0_g1_i1	normal	pre	-1.67302	5.44882	0.000339321	0.840488	chr17	2922022	2922370	MLT1D	LTR	ERVL-MaLR	chr17:2922021-2922369_MLT1A0
TRINITY_GG_242895_c0_g1_i1	normal	pre	-1.67302	5.44882	0.000339321	0.840488	chr19	45048301	45048547	AluSx3	SINE	Alu	chr19:45048256-45048546_AluSx3
TRINITY_GG_657272_c0_g1_i1	normal	pre	-1.62149	5.47827	0.000353502	0.840488	chr1	212766676	212766979	L1PB2	LINE	L1	chr1:212766675-212768037_L1PB2	X
TRINITY_GG_332493_c0_g1_i1	normal	pre	-1.62149	5.47827	0.000353502	0.840488	chr2	48347774	48348274	L1MEg	LINE	L1	chr2:48347729-48349034_L1MEg	X
TRINITY_GG_657839_c0_g1_i1	normal	pre	-1.62149	5.47827	0.000353502	0.840488	chr3	43740043	43740558	L1MCb	LINE	L1	chr3:43739996-43740557_L1MCb
TRINITY_GG_192254_c3_g1_i1	normal	pre	-1.62149	5.47827	0.000353502	0.840488	chr13	48069505	48069810	MER61-int	LTR	ERV1	chr13:48067799-48071465_MER61-int	X
TRINITY_GG_152893_c0_g1_i1	normal	pre	-1.62149	5.47827	0.000353502	0.840488	chr12	9124240	9125431	MER52C	LTR	ERV1	chr12:9124239-9125430_MER52C	X
TRINITY_GG_222235_c0_g1_i1	normal	pre	-1.62149	5.47827	0.000353502	0.840488	chr16	1752462	1752778	AluJo	SINE	Alu	chr16:1752461-1752780_AluJo	X
TRINITY_GG_198539_c0_g1_i1	normal	pre	-1.62149	5.47827	0.000353502	0.840488	chr7	102388687	102388997	AluJr	SINE	Alu	chr7:102388686-102388996_AluJr
TRINITY_GG_107768_c1_g1_i1	normal	pre	-1.64534	5.46362	0.000357473	0.840488	chr16	70203908	70204312	SVA_F	Retroposon	SVA	chr16:70203901-70204997_SVA_F
TRINITY_GG_504667_c0_g1_i1	normal	pre	-1.64534	5.46362	0.000357473	0.840488	chr1	174488047	174488254	L1MA3	LINE	L1	chr1:174486646-174488761_L1MA3	X
TRINITY_GG_194695_c1_g1_i1	normal	pre	-1.64534	5.46362	0.000357473	0.840488	chr5	140625154	140625554	L2a	LINE	L2	chr5:140625153-140625773_L2a
TRINITY_GG_515045_c0_g1_i1	normal	pre	-1.64534	5.46362	0.000357473	0.840488	chr22	29914330	29914819	L1ME1	LINE	L1	chr22:29914050-29914818_L1ME1	X
TRINITY_GG_322462_c2_g1_i1	normal	pre	-1.64534	5.46362	0.000357473	0.840488	chr8	12221717	12222192	HERVK-int	LTR	ERVK	chr8:12217574-12223144_HERVK-int	X
TRINITY_GG_634546_c0_g1_i1	normal	pre	-1.64534	5.46362	0.000357473	0.840488	chr7	77048941	77049250	AluY	SINE	Alu	chr7:77048937-77049249_AluY	X
TRINITY_GG_370530_c0_g1_i1	normal	pre	-1.65711	5.3958	0.000370951	0.840488	chr3	177891946	177892202	SVA_D	Retroposon	SVA	chr3:177891099-177892575_SVA_D	X
TRINITY_GG_621907_c0_g1_i1	normal	pre	-1.65711	5.3958	0.000370951	0.840488	chr22	40215904	40216473	L2b	LINE	L2	chr22:40215903-40216472_L2b	X
TRINITY_GG_703323_c1_g1_i1	normal	pre	-1.65711	5.3958	0.000370951	0.840488	chr13	99633827	99634420	L1M4a1	LINE	L1	chr13:99633744-99634429_L1M4a1	X
TRINITY_GG_742611_c0_g1_i1	normal	pre	-1.65711	5.3958	0.000370951	0.840488	chr2	210049861	210050178	L1MEc	LINE	L1	chr2:210049860-210050207_L1MEc	X
TRINITY_GG_251540_c0_g1_i1	normal	pre	-1.65711	5.3958	0.000370951	0.840488	chr5	166447909	166448121	L1PA7	LINE	L1	chr5:166444536-166450988_L1PA7
TRINITY_GG_589281_c2_g1_i1	normal	pre	-1.65711	5.3958	0.000370951	0.840488	chr6	24675203	24675419	L1PA5	LINE	L1	chr6:24674732-24676679_L1PA5	X
TRINITY_GG_659027_c0_g1_i1	normal	pre	-1.65711	5.3958	0.000370951	0.840488	chr6	110880218	110880663	L1M3	LINE	L1	chr6:110880217-110880662_L1M3	X
TRINITY_GG_219411_c0_g1_i1	normal	pre	-1.65711	5.3958	0.000370951	0.840488	chrX	150741065	150741662	L2c	LINE	L2	chrX:150741064-150741661_L2c	X
TRINITY_GG_67708_c0_g1_i1	normal	pre	-1.65711	5.3958	0.000370951	0.840488	chr1	36260319	36260535	HAL1	LINE	L1	chr1:36260318-36260541_HAL1	X
TRINITY_GG_267541_c0_g1_i1	normal	pre	-1.65711	5.3958	0.000370951	0.840488	chr1	21548645	21548980	L1ME5	LINE	L1	chr1:21548644-21549047_L1ME5
TRINITY_GG_188190_c0_g1_i1	normal	pre	-1.65711	5.3958	0.000370951	0.840488	chr12	103287521	103287719	L1PA4	LINE	L1	chr12:103286954-103287718_L1PA4
TRINITY_GG_242072_c0_g1_i1	normal	pre	-1.65711	5.3958	0.000370951	0.840488	chr16	23508383	23509051	L2c	LINE	L2	chr16:23508382-23509563_L2c	X
TRINITY_GG_356872_c0_g1_i1	normal	pre	-1.65711	5.3958	0.000370951	0.840488	chr1	97695423	97695619	L2a	LINE	L2	chr1:97695421-97695618_L2a
TRINITY_GG_385904_c0_g1_i1	normal	pre	-1.65711	5.3958	0.000370951	0.840488	chr12	95289779	95290159	L1MC4	LINE	L1	chr12:95289763-95290182_L1MC4	X
TRINITY_GG_513490_c0_g1_i1	normal	pre	-1.65711	5.3958	0.000370951	0.840488	chr12	26615901	26616115	L1ME3D	LINE	L1	chr12:26615704-26616114_L1ME3D
TRINITY_GG_40609_c0_g1_i1	normal	pre	-1.65711	5.3958	0.000370951	0.840488	chr2	203750070	203750272	L2c	LINE	L2	chr2:203750069-203750271_L2c
TRINITY_GG_41225_c0_g1_i1	normal	pre	-1.65711	5.3958	0.000370951	0.840488	chr4	49256776	49257171	L1MC4a	LINE	L1	chr4:49256769-49257204_L1MC4a	X
TRINITY_GG_182420_c0_g1_i1	normal	pre	-1.65711	5.3958	0.000370951	0.840488	chr15	69833390	69833705	MLT1H1	LTR	ERVL-MaLR	chr15:69833245-69833750_MLT1H1
TRINITY_GG_487144_c1_g1_i1	normal	pre	-1.65711	5.3958	0.000370951	0.840488	chr5	76839980	76840276	MER4A1	LTR	ERV1	chr5:76839979-76840432_MER4A1
TRINITY_GG_176834_c0_g1_i1	normal	pre	-1.65711	5.3958	0.000370951	0.840488	chr5	70366125	70366652	MER76	LTR	ERVL	chr5:70366124-70366718_MER76
TRINITY_GG_670622_c0_g1_i1	normal	pre	-1.65711	5.3958	0.000370951	0.840488	chr1	148525029	148525336	LOR1b	LTR	ERV1	chr1:148525022-148525335_AluY
TRINITY_GG_541680_c0_g1_i1	normal	pre	-1.65711	5.3958	0.000370951	0.840488	chr12	14709256	14709486	HERVH-int	LTR	ERV1	chr12:14707187-14710156_HERVH-int	X
TRINITY_GG_156624_c0_g1_i1	normal	pre	-1.65711	5.3958	0.000370951	0.840488	chr15	65779182	65779388	AluSx	SINE	Alu	chr15:65779174-65779477_AluSx
TRINITY_GG_374660_c0_g1_i1	normal	pre	-1.65711	5.3958	0.000370951	0.840488	chr7	128581217	128581507	AluJb	SINE	Alu	chr7:128581215-128581512_AluJb	X
TRINITY_GG_190324_c0_g1_i1	normal	pre	-1.65711	5.3958	0.000370951	0.840488	chr17	67988947	67989225	AluSx1	SINE	Alu	chr17:67988946-67989234_AluSx1
TRINITY_GG_71082_c0_g1_i1	normal	pre	-1.65711	5.3958	0.000370951	0.840488	chr4	101105157	101105459	AluSc	SINE	Alu	chr4:101105156-101105462_AluSc	X
TRINITY_GG_171708_c0_g1_i1	normal	pre	-1.65711	5.3958	0.000370951	0.840488	chr5	139335905	139336200	AluJo	SINE	Alu	chr5:139335904-139336202_AluJo
TRINITY_GG_708940_c0_g1_i1	normal	pre	-1.65711	5.3958	0.000370951	0.840488	chr22	38269228	38269514	AluSx	SINE	Alu	chr22:38269227-38269513_AluSx	X
TRINITY_GG_356716_c0_g1_i1	normal	pre	-1.65711	5.3958	0.000370951	0.840488	chr1	10386589	10386848	AluY	SINE	Alu	chr1:10386543-10386847_AluY
TRINITY_GG_446412_c0_g1_i1	normal	pre	1.51335	5.77372	0.00046122	1	chr5	70438367	70439284	L1MC5a	LINE	L1	chr5:70438365-70439283_L1MEc	X
TRINITY_GG_269384_c0_g1_i1	normal	pre	1.89838	5.57683	0.000511956	1	chr1	247902326	247904276	Harlequin-int	LTR	ERV1	chr1:247898784-247904275_Harlequin-int	X
TRINITY_GG_322410_c0_g1_i1	normal	pre	1.70044	5.66269	0.000523252	1	chr4	112192350	112193087	L1PA3	LINE	L1	chr4:112192349-112194767_L1PA3	X
TRINITY_GG_185471_c0_g1_i1	normal	pre	2	5.52134	0.000559219	1	chr2	61224038	61225584	L1MC5	LINE	L1	chr2:61223832-61225583_L1MC5	X
TRINITY_GG_477088_c0_g1_i1	normal	pre	-1.62149	5.41115	0.000660579	1	chr20	2825080	2825739	SVA_E	Retroposon	SVA	chr20:2824216-2825758_SVA_E
TRINITY_GG_514809_c0_g1_i1	normal	pre	-1.62149	5.41115	0.000660579	1	chr11	18486793	18487275	L1PA4	LINE	L1	chr11:18486490-18487274_L1PA4	X
TRINITY_GG_754292_c1_g1_i1	normal	pre	-1.62149	5.41115	0.000660579	1	chr1	174509789	174510026	L2a	LINE	L2	chr1:174509629-174510184_L2a	X
TRINITY_GG_218892_c3_g1_i1	normal	pre	-1.62149	5.41115	0.000660579	1	chr14	71083660	71083961	L1PA7	LINE	L1	chr14:71078851-71085306_L1PA7	X
TRINITY_GG_139754_c0_g1_i1	normal	pre	-1.62149	5.41115	0.000660579	1	chr4	140126466	140127132	L2	LINE	L2	chr4:140126465-140127214_L2	X
TRINITY_GG_156930_c0_g1_i1	normal	pre	-1.62149	5.41115	0.000660579	1	chr5	170042187	170042930	L2a	LINE	L2	chr5:170042186-170042929_L2a
TRINITY_GG_620974_c0_g1_i1	normal	pre	-1.62149	5.41115	0.000660579	1	chr12	14397351	14397976	L3	LINE	CR1	chr12:14397350-14397975_L3
TRINITY_GG_188803_c1_g1_i1	normal	pre	-1.62149	5.41115	0.000660579	1	chr6	36080238	36081511	L1MB4	LINE	L1	chr6:36080237-36082404_L1MB4	X
TRINITY_GG_686743_c0_g1_i1	normal	pre	-1.62149	5.41115	0.000660579	1	chrX	75310771	75310979	L1PA8	LINE	L1	chrX:75307836-75311156_L1PA8	X
TRINITY_GG_94344_c0_g1_i1	normal	pre	-1.62149	5.41115	0.000660579	1	chr2	143539877	143540195	L1PA4	LINE	L1	chr2:143536379-143542524_L1PA4	X
TRINITY_GG_420200_c0_g1_i1	normal	pre	-1.62149	5.41115	0.000660579	1	chr1	219232355	219233210	L1MB2	LINE	L1	chr1:219232354-219233485_L1MB2	X
TRINITY_GG_98243_c0_g1_i1	normal	pre	-1.62149	5.41115	0.000660579	1	chr9	99994662	99995486	L1PA6	LINE	L1	chr9:99994661-99995485_L1MD	X
TRINITY_GG_114374_c0_g1_i1	normal	pre	-1.62149	5.41115	0.000660579	1	chr3	37059853	37060291	L2	LINE	L2	chr3:37059852-37060290_L2	X
TRINITY_GG_210573_c0_g1_i1	normal	pre	-1.62149	5.41115	0.000660579	1	chr1	173389719	173390560	L1MEd	LINE	L1	chr1:173389718-173390559_L1MEd	X
TRINITY_GG_30569_c0_g1_i1	normal	pre	-1.62149	5.41115	0.000660579	1	chr19	7100610	7100899	LTR14	LTR	ERVK	chr19:7100430-7100974_LTR14	X
TRINITY_GG_27663_c0_g1_i1	normal	pre	-1.62149	5.41115	0.000660579	1	chr4	52592860	52593078	MSTA	LTR	ERVL-MaLR	chr4:52592859-52593077_MSTA
TRINITY_GG_191521_c0_g1_i1	normal	pre	-1.62149	5.41115	0.000660579	1	chrX	152955988	152956224	MER57-int	LTR	ERV1	chrX:152955918-152956348_MER57-int
TRINITY_GG_479155_c0_g1_i1	normal	pre	-1.62149	5.41115	0.000660579	1	chr8	102868233	102868522	LTR53	LTR	ERVL	chr8:102868223-102868521_AluJb
TRINITY_GG_557332_c1_g1_i1	normal	pre	-1.62149	5.41115	0.000660579	1	chr16	11061951	11062155	MLT1K	LTR	ERVL-MaLR	chr16:11061707-11062264_MLT1K
TRINITY_GG_1945_c3_g1_i1	normal	pre	-1.62149	5.41115	0.000660579	1	chr1	207612534	207612784	LTR28C	LTR	ERV1	chr1:207612533-207613603_LTR28C
TRINITY_GG_190438_c1_g1_i1	normal	pre	-1.62149	5.41115	0.000660579	1	chr2	85883287	85883492	THE1A	LTR	ERVL-MaLR	chr2:85883140-85883501_THE1A	X
TRINITY_GG_579958_c0_g1_i1	normal	pre	-1.62149	5.41115	0.000660579	1	chr2	13527699	13528020	Harlequin-int	LTR	ERV1	chr2:13526418-13531950_Harlequin-int
TRINITY_GG_671793_c0_g1_i1	normal	pre	-1.62149	5.41115	0.000660579	1	chr9	96311015	96311280	THE1B	LTR	ERVL-MaLR	chr9:96310993-96311357_THE1B	X
TRINITY_GG_454645_c0_g1_i1	normal	pre	-1.62149	5.41115	0.000660579	1	chr22	30676720	30676990	HERVK14-int	LTR	ERVK	chr22:30676719-30679198_HERVK14-int	X
TRINITY_GG_133825_c0_g1_i1	normal	pre	-1.62149	5.41115	0.000660579	1	chr7	76551604	76551902	AluSx	SINE	Alu	chr7:76551600-76551901_AluSx	X
TRINITY_GG_115496_c0_g1_i1	normal	pre	-1.62149	5.41115	0.000660579	1	chr17	18618883	18619196	AluSx3	SINE	Alu	chr17:18618882-18619195_AluSx3
TRINITY_GG_671367_c0_g1_i1	normal	pre	-1.62149	5.41115	0.000660579	1	chr11	61396203	61396504	AluSc5	SINE	Alu	chr11:61396200-61396503_AluSc5
TRINITY_GG_402454_c0_g1_i1	normal	pre	-1.62149	5.41115	0.000660579	1	chr1	206278344	206278661	AluJr	SINE	Alu	chr1:206278343-206278661_AluJr	X
TRINITY_GG_660334_c0_g1_i1	normal	pre	-1.62149	5.41115	0.000660579	1	chr5	134358638	134358914	AluJo	SINE	Alu	chr5:134358631-134358913_AluJo
TRINITY_GG_72011_c0_g1_i1	normal	pre	-1.62149	5.41115	0.000660579	1	chr18	36791751	36792037	AluJr	SINE	Alu	chr18:36791750-36792047_AluJr	X
TRINITY_GG_354154_c0_g1_i1	normal	pre	-1.62149	5.41115	0.000660579	1	chr11	59762278	59762513	MIR	SINE	MIR	chr11:59762277-59762512_MIR	X
TRINITY_GG_583080_c0_g1_i1	normal	pre	-1.62149	5.41115	0.000660579	1	chr6	155230838	155231142	AluSz	SINE	Alu	chr6:155230837-155231141_AluSz
TRINITY_GG_136910_c0_g1_i1	normal	pre	-1.62149	5.41115	0.000660579	1	chr12	51075110	51075409	AluJb	SINE	Alu	chr12:51075107-51075411_AluJb
TRINITY_GG_440647_c0_g1_i1	normal	pre	-1.62149	5.41115	0.000660579	1	chr22	15246326	15246626	Tigger3b	DNA	TcMar-Tigger	chr22:15245801-15246709_Tigger3b
TRINITY_GG_291771_c0_g1_i1	normal	pre	-1.50119	5.49996	0.00073715	1	chr1	21023286	21024100	SVA_F	Retroposon	SVA	chr1:21023240-21024912_SVA_F	X
TRINITY_GG_64641_c0_g1_i1	normal	pre	-1.50119	5.49996	0.00073715	1	chr8	116680196	116680717	SVA_E	Retroposon	SVA	chr8:116679544-116680842_SVA_E
TRINITY_GG_362527_c3_g1_i1	normal	pre	-1.50119	5.49996	0.00073715	1	chr15	98500061	98500424	L1M2a	LINE	L1	chr15:98500003-98502040_L1M2a
TRINITY_GG_620609_c0_g1_i1	normal	pre	-1.50119	5.49996	0.00073715	1	chr21	44802746	44803317	L2a	LINE	L2	chr21:44802745-44803316_L2a	X
TRINITY_GG_541272_c0_g1_i1	normal	pre	-1.50119	5.49996	0.00073715	1	chr19	13828128	13828438	MIR	SINE	MIR	chr19:13828127-13828437_AluSx1	X
TRINITY_GG_438100_c0_g1_i1	normal	pre	1.9542	5.51425	0.000786394	1	chr17	16781279	16783762	L1PA11	LINE	L1	chr17:16781278-16783989_L1PA11	X
TRINITY_GG_471751_c2_g1_i1	normal	pre	1.9542	5.51425	0.000786394	1	chr4	152837479	152837765	L1PB1	LINE	L1	chr4:152836793-152840713_L1PB1	X
TRINITY_GG_488319_c0_g1_i1	normal	pre	1.9542	5.51425	0.000786394	1	chr10	79853840	79854965	L1MB8	LINE	L1	chr10:79853726-79855240_L1MB8	X
TRINITY_GG_530755_c1_g1_i1	normal	pre	1.9542	5.51425	0.000786394	1	chr2	69790805	69792819	LTR25-int	LTR	ERV1	chr2:69790238-69792971_LTR25-int	X
TRINITY_GG_294099_c1_g1_i1	normal	pre	1.51403	5.72543	0.000813749	1	chr2	157401524	157403697	L1PA3	LINE	L1	chr2:157397600-157403696_L1PA3	X
TRINITY_GG_415972_c1_g1_i1	normal	pre	-1.51457	5.48553	0.00082219	1	chr10	79279323	79279980	SVA_D	Retroposon	SVA	chr10:79278434-79279979_SVA_D	X
TRINITY_GG_402641_c0_g1_i1	normal	pre	-1.51457	5.48553	0.00082219	1	chr2	172449959	172450671	L2a	LINE	L2	chr2:172449944-172450670_L2a
TRINITY_GG_230881_c0_g1_i1	normal	pre	-1.51457	5.48553	0.00082219	1	chr7	131084327	131084698	L1MC4	LINE	L1	chr7:131084326-131084697_THE1C	X
TRINITY_GG_676795_c1_g1_i1	normal	pre	-1.51457	5.48553	0.00082219	1	chr13	40711823	40712033	L1PA7	LINE	L1	chr13:40711140-40713316_L1PA7	X
TRINITY_GG_620017_c0_g1_i1	normal	pre	-1.51457	5.48553	0.00082219	1	chr1	97800552	97801005	L2	LINE	L2	chr1:97800466-97801039_L2
TRINITY_GG_19877_c0_g1_i1	normal	pre	-1.51457	5.48553	0.00082219	1	chr16	67067524	67068198	L1M4a1	LINE	L1	chr16:67067523-67068197_L1M4a1	X
TRINITY_GG_526523_c0_g1_i1	normal	pre	-1.51457	5.48553	0.00082219	1	chr16	10899799	10900102	L1ME4b	LINE	L1	chr16:10899798-10900101_AluSz
TRINITY_GG_494083_c1_g1_i1	normal	pre	-1.51457	5.48553	0.00082219	1	chr2	98721401	98722060	L1ME2	LINE	L1	chr2:98720679-98722059_L1M4b	X
TRINITY_GG_398155_c0_g1_i1	normal	pre	-1.51457	5.48553	0.00082219	1	chr10	95794612	95795469	L2b	LINE	L2	chr10:95794611-95795577_L2b	X
TRINITY_GG_536215_c0_g1_i1	normal	pre	-1.51457	5.48553	0.00082219	1	chr9	75178659	75179184	L2b	LINE	L2	chr9:75178654-75179184_L2b	X
TRINITY_GG_362469_c1_g1_i1	normal	pre	-1.51457	5.48553	0.00082219	1	chr2	113921108	113921513	L1MA5	LINE	L1	chr2:113920369-113921675_L1MA5	X
TRINITY_GG_730070_c1_g1_i1	normal	pre	-1.51457	5.48553	0.00082219	1	chrX	9503922	9504479	L1PA8A	LINE	L1	chrX:9503010-9506979_L1PA8A	X
TRINITY_GG_442540_c0_g1_i1	normal	pre	-1.51457	5.48553	0.00082219	1	chr11	10100704	10101114	HUERS-P1-int	LTR	ERV1	chr11:10100323-10101659_HUERS-P1-int	X
TRINITY_GG_508404_c0_g1_i1	normal	pre	-1.51457	5.48553	0.00082219	1	chr19	45725144	45725444	AluJb	SINE	Alu	chr19:45725143-45725443_AluJb
TRINITY_GG_319515_c0_g1_i1	normal	pre	-1.51457	5.48553	0.00082219	1	chr11	9237603	9237891	AluSx1	SINE	Alu	chr11:9237602-9237891_AluSx1	X
TRINITY_GG_482685_c0_g1_i1	normal	pre	-1.59234	5.42634	0.000845297	1	chr8	91035382	91035663	L2b	LINE	L2	chr8:91035378-91035662_L2b	X
TRINITY_GG_125677_c1_g1_i1	normal	pre	-1.59234	5.42634	0.000845297	1	chr22	20546990	20547235	L1MC5a	LINE	L1	chr22:20546440-20547419_L1MC5a	X
TRINITY_GG_713552_c0_g1_i1	normal	pre	-1.59234	5.42634	0.000845297	1	chr17	17712517	17712719	L2a	LINE	L2	chr17:17712169-17712718_L2a	X
TRINITY_GG_548291_c0_g1_i1	normal	pre	-1.59234	5.42634	0.000845297	1	chr17	48219997	48220575	L1ME3A	LINE	L1	chr17:48219996-48220574_L1ME3A
TRINITY_GG_329548_c1_g1_i1	normal	pre	-1.59234	5.42634	0.000845297	1	chrX	30544890	30545140	L1PA3	LINE	L1	chrX:30544441-30546041_L1PA3
TRINITY_GG_42244_c0_g1_i1	normal	pre	-1.59234	5.42634	0.000845297	1	chr5	150538408	150538651	L2a	LINE	L2	chr5:150537955-150538654_L2a	X
TRINITY_GG_622641_c0_g1_i1	normal	pre	-1.59234	5.42634	0.000845297	1	chr1	120034486	120035042	L2a	LINE	L2	chr1:120034485-120035041_L2a
TRINITY_GG_405349_c0_g1_i1	normal	pre	-1.59234	5.42634	0.000845297	1	chr2	69867556	69867833	L2	LINE	L2	chr2:69867246-69868118_L2	X
TRINITY_GG_744753_c0_g1_i1	normal	pre	-1.59234	5.42634	0.000845297	1	chr19	48247043	48247350	L1ME4b	LINE	L1	chr19:48247042-48247349_AluSz
TRINITY_GG_141081_c3_g1_i1	normal	pre	-1.59234	5.42634	0.000845297	1	chr2	128125459	128125668	HAL1	LINE	L1	chr2:128124246-128125676_HAL1	X
TRINITY_GG_151387_c1_g1_i1	normal	pre	-1.59234	5.42634	0.000845297	1	chr14	91038281	91038556	MLT2F	LTR	ERVL	chr14:91038277-91038860_MLT2F	X
TRINITY_GG_453303_c0_g1_i1	normal	pre	-1.59234	5.42634	0.000845297	1	chr2	895782	896122	MSTA	LTR	ERVL-MaLR	chr2:895781-896201_MSTA	X
TRINITY_GG_416490_c0_g1_i1	normal	pre	-1.59234	5.42634	0.000845297	1	chr7	32513609	32514019	LTR5B	LTR	ERVK	chr7:32513608-32514433_LTR5B	X
TRINITY_GG_404792_c0_g1_i1	normal	pre	-1.59234	5.42634	0.000845297	1	chr8	123300363	123300729	ERVL-E-int	LTR	ERVL	chr8:123300362-123301039_ERVL-E-int	X
TRINITY_GG_374905_c4_g1_i1	normal	pre	-1.59234	5.42634	0.000845297	1	chr1	160691755	160692623	HERVK-int	LTR	ERVK	chr1:160691754-160697338_HERVK-int	X
TRINITY_GG_175115_c0_g1_i1	normal	pre	-1.59234	5.42634	0.000845297	1	chr20	36791578	36791928	MLT1O	LTR	ERVL-MaLR	chr20:36791561-36791927_MLT1O
TRINITY_GG_668348_c3_g1_i1	normal	pre	-1.59234	5.42634	0.000845297	1	chr4	71034117	71034589	HERVH-int	LTR	ERV1	chr4:71033057-71034772_HERVH-int	X
TRINITY_GG_306126_c0_g1_i1	normal	pre	-1.59234	5.42634	0.000845297	1	chr11	71705285	71705632	MSTA	LTR	ERVL-MaLR	chr11:71705279-71705675_MSTA
TRINITY_GG_218369_c0_g1_i1	normal	pre	-1.59234	5.42634	0.000845297	1	chr22	37130886	37131170	AluSx	SINE	Alu	chr22:37130885-37131169_AluSx
TRINITY_GG_424681_c0_g1_i1	normal	pre	-1.59234	5.42634	0.000845297	1	chr22	39315992	39316254	AluSp	SINE	Alu	chr22:39315960-39316253_AluSp
TRINITY_GG_424887_c0_g1_i1	normal	pre	-1.59234	5.42634	0.000845297	1	chr12	40276300	40276596	AluSz	SINE	Alu	chr12:40276298-40276595_AluSz	X
TRINITY_GG_714029_c0_g1_i1	normal	pre	-1.59234	5.42634	0.000845297	1	chr7	140102382	140102678	AluJb	SINE	Alu	chr7:140102375-140102677_AluJb
TRINITY_GG_440603_c0_g1_i1	normal	pre	-1.59234	5.42634	0.000845297	1	chr9	112388485	112388745	AluSx3	SINE	Alu	chr9:112388484-112388765_AluSx3
TRINITY_GG_558847_c0_g1_i1	normal	pre	-1.59234	5.42634	0.000845297	1	chr2	143181948	143182213	AluSx1	SINE	Alu	chr2:143181947-143182237_AluSx1
TRINITY_GG_521134_c0_g1_i1	normal	pre	-1.59234	5.42634	0.000845297	1	chr1	245118512	245118796	AluSp	SINE	Alu	chr1:245118511-245118795_AluSp
TRINITY_GG_743098_c0_g1_i1	normal	pre	-1.59234	5.42634	0.000845297	1	chr16	8737198	8737495	AluSx1	SINE	Alu	chr16:8737197-8737499_AluSx1
TRINITY_GG_665708_c0_g1_i1	normal	pre	-1.59234	5.42634	0.000845297	1	chr2	60955322	60955601	AluJo	SINE	Alu	chr2:60955321-60955626_AluJo
TRINITY_GG_534888_c3_g1_i1	normal	pre	-1.52986	5.47096	0.000894282	1	chr1	160511998	160512913	L1PA10	LINE	L1	chr1:160511705-160518027_L1PA10
TRINITY_GG_702477_c0_g1_i1	normal	pre	-1.52986	5.47096	0.000894282	1	chr3	71603341	71604804	L1ME1	LINE	L1	chr3:71603340-71604803_L1ME1	X
TRINITY_GG_421362_c0_g1_i1	normal	pre	-1.52986	5.47096	0.000894282	1	chr19	34416468	34416835	HAL1b	LINE	L1	chr19:34416464-34416834_HAL1b
TRINITY_GG_283547_c0_g1_i1	normal	pre	-1.52986	5.47096	0.000894282	1	chr5	175940445	175941959	L1MA4A	LINE	L1	chr5:175940395-175941958_L1MD3	X
TRINITY_GG_176431_c0_g1_i1	normal	pre	-1.52986	5.47096	0.000894282	1	chr3	195425616	195426313	L2b	LINE	L2	chr3:195425615-195426313_L2b	X
TRINITY_GG_109276_c0_g1_i1	normal	pre	-1.52986	5.47096	0.000894282	1	chr20	5542292	5542561	L1MD	LINE	L1	chr20:5542291-5542560_L1MD
TRINITY_GG_456740_c0_g1_i1	normal	pre	-1.52986	5.47096	0.000894282	1	chr15	92122537	92123111	L1ME3	LINE	L1	chr15:92122393-92123133_L1ME3	X
TRINITY_GG_102279_c0_g1_i1	normal	pre	-1.52986	5.47096	0.000894282	1	chr19	53088989	53089346	MER21C	LTR	ERVL	chr19:53088988-53089345_MER21C	X
TRINITY_GG_55751_c2_g1_i1	normal	pre	-1.52986	5.47096	0.000894282	1	chr21	42804784	42805243	HERVH-int	LTR	ERV1	chr21:42803356-42806129_HERVH-int
TRINITY_GG_127377_c0_g1_i1	normal	pre	-1.52986	5.47096	0.000894282	1	chr16	29135231	29135638	MLT1F	LTR	ERVL-MaLR	chr16:29135230-29135637_MLT1F	X
TRINITY_GG_322619_c0_g1_i1	normal	pre	-1.52986	5.47096	0.000894282	1	chr3	155162732	155163030	AluSx1	SINE	Alu	chr3:155162731-155163041_AluSx1
TRINITY_GG_434057_c0_g1_i1	normal	pre	-1.52986	5.47096	0.000894282	1	chr21	33526178	33526474	AluSz	SINE	Alu	chr21:33526177-33526473_AluSz
TRINITY_GG_709193_c0_g1_i1	normal	pre	-1.52986	5.47096	0.000894282	1	chr19	2776982	2777269	AluSq	SINE	Alu	chr19:2776981-2777268_AluSq	X
TRINITY_GG_750531_c0_g1_i1	normal	pre	-1.52986	5.47096	0.000894282	1	chr1	174011933	174012242	AluJb	SINE	Alu	chr1:174011932-174012241_AluJb	X
TRINITY_GG_87757_c0_g1_i1	normal	pre	-1.52986	5.47096	0.000894282	1	chr4	184777187	184777455	AluJb	SINE	Alu	chr4:184777186-184777454_AluJb
TRINITY_GG_551731_c0_g1_i1	normal	pre	-1.52986	5.47096	0.000894282	1	chr3	57687242	57687651	Tigger1	DNA	TcMar-Tigger	chr3:57687159-57687650_Tigger1	X
TRINITY_GG_653898_c0_g1_i1	normal	pre	1.64155	5.64981	0.000894586	1	chr2	63554733	63556482	L1PA10	LINE	L1	chr2:63554732-63556481_L1PA10	X
TRINITY_GG_35730_c0_g1_i1	normal	pre	-1.56805	5.44137	0.000931548	1	chr6	26682740	26684505	L1MEf	LINE	L1	chr6:26682737-26684538_L1MEf	X
TRINITY_GG_228884_c0_g1_i1	normal	pre	-1.56805	5.44137	0.000931548	1	chr17	67152316	67152663	L2	LINE	L2	chr17:67152315-67152846_L2	X
TRINITY_GG_332644_c2_g1_i1	normal	pre	-1.56805	5.44137	0.000931548	1	chr2	101348067	101348445	L1MD1	LINE	L1	chr2:101346776-101348820_L1MD1	X
TRINITY_GG_1420_c0_g1_i1	normal	pre	-1.56805	5.44137	0.000931548	1	chr1	148896852	148897444	L1MB3	LINE	L1	chr1:148896775-148897482_L1MB3	X
TRINITY_GG_519412_c1_g1_i1	normal	pre	-1.56805	5.44137	0.000931548	1	chr14	101797021	101797326	L1MB4	LINE	L1	chr14:101796919-101797333_L1MB4	X
TRINITY_GG_560356_c0_g1_i1	normal	pre	-1.56805	5.44137	0.000931548	1	chr14	101864363	101864848	L2c	LINE	L2	chr14:101864362-101864847_L2c	X
TRINITY_GG_393226_c0_g1_i1	normal	pre	-1.56805	5.44137	0.000931548	1	chr10	46178180	46179185	L1PA7	LINE	L1	chr10:46178179-46179184_L1PA7
TRINITY_GG_148257_c0_g1_i1	normal	pre	-1.56805	5.44137	0.000931548	1	chr1	202517930	202518181	L1ME4c	LINE	L1	chr1:202517926-202518180_L1ME4c
TRINITY_GG_759576_c1_g1_i1	normal	pre	-1.56805	5.44137	0.000931548	1	chr3	136158410	136158824	L1MB7	LINE	L1	chr3:136158409-136159354_L1MB7	X
TRINITY_GG_715319_c0_g1_i1	normal	pre	-1.56805	5.44137	0.000931548	1	chr15	58696799	58698303	L1MA4A	LINE	L1	chr15:58696798-58698302_L1MA4A	X
TRINITY_GG_85867_c0_g1_i1	normal	pre	-1.56805	5.44137	0.000931548	1	chr10	29654567	29654976	MLT2B3	LTR	ERVL	chr10:29654566-29655097_MLT2B3
TRINITY_GG_222079_c0_g1_i1	normal	pre	-1.56805	5.44137	0.000931548	1	chr3	156482866	156483693	LTR102_Mam	LTR	ERVL	chr3:156482865-156483694_LTR102_Mam	X
TRINITY_GG_709182_c0_g1_i1	normal	pre	-1.56805	5.44137	0.000931548	1	chr4	146440338	146440625	MLT1J	LTR	ERVL-MaLR	chr4:146440337-146440624_MLT1J	X
TRINITY_GG_609366_c0_g1_i1	normal	pre	-1.56805	5.44137	0.000931548	1	chr17	57843493	57843739	MLT1A0	LTR	ERVL-MaLR	chr17:57843480-57843797_MLT1A0
TRINITY_GG_565195_c0_g1_i1	normal	pre	-1.56805	5.44137	0.000931548	1	chr17	120382	120579	MER21C	LTR	ERVL	chr17:120380-120748_MER21C
TRINITY_GG_29897_c0_g1_i1	normal	pre	-1.56805	5.44137	0.000931548	1	chr8	103014259	103014660	MER66B	LTR	ERV1	chr8:103014258-103014711_MER66B	X
TRINITY_GG_624067_c0_g1_i1	normal	pre	-1.56805	5.44137	0.000931548	1	chr19	8015632	8015931	AluSx1	SINE	Alu	chr19:8015630-8015931_AluSx1	X
TRINITY_GG_756714_c0_g1_i1	normal	pre	-1.56805	5.44137	0.000931548	1	chrX	65718555	65718836	AluJr4	SINE	Alu	chrX:65718554-65718846_AluJr4
TRINITY_GG_340071_c0_g1_i1	normal	pre	-1.56805	5.44137	0.000931548	1	chr15	84678712	84678997	AluSz6	SINE	Alu	chr15:84678711-84679016_AluSz6
TRINITY_GG_247004_c0_g1_i1	normal	pre	-1.56805	5.44137	0.000931548	1	chr2	68202441	68202725	AluSx1	SINE	Alu	chr2:68202439-68202724_AluSx1
TRINITY_GG_284197_c0_g1_i1	normal	pre	-1.56805	5.44137	0.000931548	1	chr9	125317347	125317651	AluSp	SINE	Alu	chr9:125317346-125317655_AluSp
TRINITY_GG_137289_c0_g1_i1	normal	pre	-1.56805	5.44137	0.000931548	1	chr8	140611629	140611942	Charlie1a	DNA	hAT-Charlie	chr8:140611628-140611942_Charlie1a	X
TRINITY_GG_158036_c0_g1_i1	normal	pre	-1.54749	5.45624	0.000938142	1	chr5	109399229	109400008	L1ME1	LINE	L1	chr5:109399228-109400007_L1ME1	X
TRINITY_GG_60346_c0_g1_i1	normal	pre	-1.54749	5.45624	0.000938142	1	chr9	123729441	123729688	L1PA7	LINE	L1	chr9:123728772-123731266_L1PA7	X
TRINITY_GG_581743_c0_g1_i1	normal	pre	-1.54749	5.45624	0.000938142	1	chr17	2952376	2952798	L1M5	LINE	L1	chr17:2952309-2952797_L1M5	X
TRINITY_GG_557706_c0_g1_i1	normal	pre	-1.54749	5.45624	0.000938142	1	chr11	86061049	86061361	L1MC1	LINE	L1	chr11:86061048-86061360_AluSx1	X
TRINITY_GG_212936_c0_g1_i1	normal	pre	-1.54749	5.45624	0.000938142	1	chr2	65014617	65014913	L1ME3G	LINE	L1	chr2:65014616-65014912_L1ME3G	X
TRINITY_GG_609582_c0_g1_i1	normal	pre	-1.54749	5.45624	0.000938142	1	chrY	21253656	21254108	L1PB4	LINE	L1	chrY:21253655-21254264_L1PB4
TRINITY_GG_72149_c0_g1_i1	normal	pre	-1.54749	5.45624	0.000938142	1	chrX	49298886	49300469	L1P3	LINE	L1	chrX:49297854-49300468_L1P3	X
TRINITY_GG_191994_c0_g1_i1	normal	pre	-1.54749	5.45624	0.000938142	1	chr1	108023786	108024007	MLT2A2	LTR	ERVL	chr1:108023779-108024167_MLT2A2
TRINITY_GG_293242_c0_g1_i1	normal	pre	-1.54749	5.45624	0.000938142	1	chr16	4110157	4110377	MER66B	LTR	ERV1	chr16:4110156-4110376_MER66B
TRINITY_GG_338170_c0_g1_i1	normal	pre	-1.54749	5.45624	0.000938142	1	chr1	149457522	149457873	MLT2A1	LTR	ERVL	chr1:149457521-149457941_MLT2A1
TRINITY_GG_389582_c0_g1_i1	normal	pre	-1.54749	5.45624	0.000938142	1	chr9	111778822	111779110	AluSz6	SINE	Alu	chr9:111778821-111779115_AluSz6	X
TRINITY_GG_421765_c0_g1_i1	normal	pre	-1.54749	5.45624	0.000938142	1	chr16	24194052	24194328	AluSx	SINE	Alu	chr16:24194045-24194327_AluSx	X
TRINITY_GG_408239_c0_g1_i1	normal	pre	-1.54749	5.45624	0.000938142	1	chr1	150585411	150585720	AluSq2	SINE	Alu	chr1:150585410-150585721_AluSq2
TRINITY_GG_516628_c0_g1_i1	normal	pre	-1.54749	5.45624	0.000938142	1	chr21	33298333	33298633	AluSx	SINE	Alu	chr21:33298332-33298643_AluSx
TRINITY_GG_747797_c0_g1_i1	normal	pre	-1.54749	5.45624	0.000938142	1	chr17	20299273	20299579	AluJr	SINE	Alu	chr17:20299272-20299584_AluJr	X
TRINITY_GG_193115_c0_g1_i1	normal	pre	-1.54749	5.45624	0.000938142	1	chr3	49064239	49064553	AluSx1	SINE	Alu	chr3:49064235-49064552_AluSx1	X
TRINITY_GG_145429_c0_g1_i1	normal	pre	-1.54749	5.45624	0.000938142	1	chr4	182883197	182884556	Charlie1a	DNA	hAT-Charlie	chr4:182883196-182884555_Charlie1a	X
TRINITY_GG_352828_c0_g1_i1	normal	pre	-1.54749	5.45624	0.000938142	1	chr2	37146055	37146338	Tigger3b	DNA	TcMar-Tigger	chr2:37146054-37146337_Tigger3b
TRINITY_GG_119721_c0_g1_i1	normal	pre	1.70044	5.6038	0.00113403	1	chr15	34127276	34128261	L1MB8	LINE	L1	chr15:34127275-34128313_L1MB8	X
TRINITY_GG_433338_c0_g1_i1	normal	pre	1.70044	5.6038	0.00113403	1	chr6	30001012	30001857	ERV3-16A3_I-int	LTR	ERVL	chr6:30000985-30001856_ERV3-16A3_I-int	X
TRINITY_GG_429697_c0_g1_i1	normal	pre	-1.50901	5.38807	0.00133322	1	chr2	11759258	11759653	SVA_A	Retroposon	SVA	chr2:11759208-11760727_SVA_A	X
TRINITY_GG_466928_c0_g1_i1	normal	pre	-1.50901	5.38807	0.00133322	1	chr14	44601764	44602061	SVA_C	Retroposon	SVA	chr14:44600789-44602246_SVA_C
TRINITY_GG_659006_c0_g1_i1	normal	pre	-1.50901	5.38807	0.00133322	1	chr7	105246395	105246654	L2	LINE	L2	chr7:105246377-105246653_L2	X
TRINITY_GG_473306_c0_g1_i1	normal	pre	-1.50901	5.38807	0.00133322	1	chr6	16612160	16612610	L1M6	LINE	L1	chr6:16612159-16612613_L1M6
TRINITY_GG_197163_c0_g1_i1	normal	pre	-1.50901	5.38807	0.00133322	1	chr1	146129425	146129910	L1P2	LINE	L1	chr1:146128850-146129911_L1P2
TRINITY_GG_143901_c0_g1_i1	normal	pre	-1.50901	5.38807	0.00133322	1	chr10	48972312	48972915	L1ME4c	LINE	L1	chr10:48972311-48972914_L1ME4c	X
TRINITY_GG_403186_c0_g1_i1	normal	pre	-1.50901	5.38807	0.00133322	1	chr21	33333413	33333613	L1M2a	LINE	L1	chr21:33330569-33333614_L1M2a	X
TRINITY_GG_429984_c0_g1_i1	normal	pre	-1.50901	5.38807	0.00133322	1	chr9	123094196	123094401	L1M5	LINE	L1	chr9:123093573-123095072_L1M5	X
TRINITY_GG_524927_c0_g1_i1	normal	pre	-1.50901	5.38807	0.00133322	1	chr15	28864196	28864785	L1ME4b	LINE	L1	chr15:28864195-28864797_L1ME4b	X
TRINITY_GG_82788_c0_g1_i1	normal	pre	-1.50901	5.38807	0.00133322	1	chr4	82417153	82417544	L1MA6	LINE	L1	chr4:82417146-82417601_L1MA6	X
TRINITY_GG_43488_c0_g1_i1	normal	pre	-1.50901	5.38807	0.00133322	1	chr1	37972938	37973209	L1PA5	LINE	L1	chr1:37972899-37973208_AluSx	X
TRINITY_GG_586297_c0_g1_i1	normal	pre	-1.50901	5.38807	0.00133322	1	chr12	26947767	26948039	L1MB8	LINE	L1	chr12:26947682-26948654_L1MB8	X
TRINITY_GG_654986_c0_g1_i1	normal	pre	-1.50901	5.38807	0.00133322	1	chr2	206914226	206914444	L1MA2	LINE	L1	chr2:206914132-206914632_L1MA2	X
TRINITY_GG_521218_c0_g1_i1	normal	pre	-1.50901	5.38807	0.00133322	1	chr1	16307796	16308152	L1MC1	LINE	L1	chr1:16307590-16308151_L1MC1
TRINITY_GG_635251_c2_g1_i1	normal	pre	-1.50901	5.38807	0.00133322	1	chr9	65910338	65910584	L1PA10	LINE	L1	chr9:65910004-65912003_L1PA10	X
TRINITY_GG_586466_c0_g1_i1	normal	pre	-1.50901	5.38807	0.00133322	1	chr6	69771622	69772013	L2a	LINE	L2	chr6:69771606-69772388_L2a	X
TRINITY_GG_673253_c0_g1_i1	normal	pre	-1.50901	5.38807	0.00133322	1	chr5	70283200	70284536	L1PA16	LINE	L1	chr5:70283199-70287054_L1PA16
TRINITY_GG_556788_c1_g1_i1	normal	pre	-1.50901	5.38807	0.00133322	1	chr19	51515943	51516193	L1MEg	LINE	L1	chr19:51515942-51516539_L1MEg
TRINITY_GG_210160_c0_g1_i1	normal	pre	-1.50901	5.38807	0.00133322	1	chr5	14542334	14542656	L1M2	LINE	L1	chr5:14542303-14542655_L1M2
TRINITY_GG_553046_c1_g1_i1	normal	pre	-1.50901	5.38807	0.00133322	1	chr6	138954152	138954403	L1MA5A	LINE	L1	chr6:138953132-138954402_L1MA5A	X
TRINITY_GG_596806_c0_g1_i1	normal	pre	-1.50901	5.38807	0.00133322	1	chr16	68103196	68103510	L1M4	LINE	L1	chr16:68103192-68103509_AluJb	X
TRINITY_GG_327522_c2_g1_i1	normal	pre	-1.50901	5.38807	0.00133322	1	chr3	43358216	43358415	L1PREC2	LINE	L1	chr3:43357275-43358934_L1PREC2	X
TRINITY_GG_585433_c0_g1_i1	normal	pre	-1.50901	5.38807	0.00133322	1	chr16	12745864	12746093	L1MEc	LINE	L1	chr16:12745863-12746092_L1MEc
TRINITY_GG_537841_c0_g1_i1	normal	pre	-1.50901	5.38807	0.00133322	1	chr3	136437952	136438232	L2b	LINE	L2	chr3:136437943-136438231_L2b	X
TRINITY_GG_84370_c0_g1_i1	normal	pre	-1.50901	5.38807	0.00133322	1	chr17	1497594	1497817	X7C_LINE	LINE	CR1	chr17:1497593-1497816_X7C_LINE	X
TRINITY_GG_192083_c0_g1_i1	normal	pre	-1.50901	5.38807	0.00133322	1	chr9	92565424	92566021	L1MB3	LINE	L1	chr9:92565423-92566020_L1MB3
TRINITY_GG_94398_c0_g1_i1	normal	pre	-1.50901	5.38807	0.00133322	1	chr16	67610105	67610327	L1MC5	LINE	L1	chr16:67610101-67610340_L1MC5
TRINITY_GG_415739_c0_g1_i1	normal	pre	-1.50901	5.38807	0.00133322	1	chr1	28938801	28939000	L1MC3	LINE	L1	chr1:28938796-28939434_L1MC3	X
TRINITY_GG_626015_c0_g1_i1	normal	pre	-1.50901	5.38807	0.00133322	1	chr4	78806487	78806706	L1MB7	LINE	L1	chr4:78806478-78806835_L1MB7
TRINITY_GG_144518_c0_g1_i1	normal	pre	-1.50901	5.38807	0.00133322	1	chr3	130542543	130542896	L1MC4	LINE	L1	chr3:130542202-130542898_L1MC4
TRINITY_GG_438120_c0_g1_i1	normal	pre	-1.50901	5.38807	0.00133322	1	chr7	27785520	27785852	MLT1F	LTR	ERVL-MaLR	chr7:27785514-27785851_MLT1F	X
TRINITY_GG_666584_c1_g1_i1	normal	pre	-1.50901	5.38807	0.00133322	1	chr8	127146695	127147029	LOR1-int	LTR	ERV1	chr8:127143637-127147253_LOR1-int
TRINITY_GG_96192_c0_g1_i1	normal	pre	-1.50901	5.38807	0.00133322	1	chr11	108113522	108113966	MER65D	LTR	ERV1	chr11:108113521-108113965_MER65D
TRINITY_GG_464435_c1_g1_i1	normal	pre	-1.50901	5.38807	0.00133322	1	chr16	53995988	53996266	MLT1L	LTR	ERVL-MaLR	chr16:53995713-53996265_MLT1L	X
TRINITY_GG_234665_c0_g1_i1	normal	pre	-1.50901	5.38807	0.00133322	1	chr12	40317802	40318249	MLT1H2	LTR	ERVL-MaLR	chr12:40317801-40318248_MLT1H2	X
TRINITY_GG_205116_c1_g1_i1	normal	pre	-1.50901	5.38807	0.00133322	1	chr2	91542895	91543564	MER49	LTR	ERV1	chr2:91542894-91543821_MER49	X
TRINITY_GG_185381_c1_g1_i1	normal	pre	-1.50901	5.38807	0.00133322	1	chr2	91542895	91543564	MER49	LTR	ERV1	chr2:91542894-91543821_MER49	X
TRINITY_GG_373320_c0_g1_i1	normal	pre	-1.50901	5.38807	0.00133322	1	chr16	28557365	28557857	MER21B	LTR	ERVL	chr16:28557364-28557867_MER21B
TRINITY_GG_262409_c0_g1_i1	normal	pre	-1.50901	5.38807	0.00133322	1	chr3	152518094	152518603	LTR55	LTR	ERVL?	chr3:152518093-152518602_LTR55
TRINITY_GG_386033_c0_g1_i1	normal	pre	-1.50901	5.38807	0.00133322	1	chr6	136234062	136234345	AluJo	SINE	Alu	chr6:136234050-136234344_AluJo
TRINITY_GG_477659_c0_g1_i1	normal	pre	-1.50901	5.38807	0.00133322	1	chr3	37123204	37123489	AluSx1	SINE	Alu	chr3:37123203-37123488_AluSx1	X
TRINITY_GG_615213_c0_g1_i1	normal	pre	-1.50901	5.38807	0.00133322	1	chr17	59903038	59903327	AluJb	SINE	Alu	chr17:59903033-59903326_AluSg7
TRINITY_GG_435510_c0_g1_i1	normal	pre	-1.50901	5.38807	0.00133322	1	chr8	30167382	30167621	AluJr	SINE	Alu	chr8:30167337-30167620_AluJr	X
TRINITY_GG_598769_c0_g1_i1	normal	pre	-1.50901	5.38807	0.00133322	1	chr1	23716950	23717257	FRAM	SINE	Alu	chr1:23716949-23717256_AluSg	X
TRINITY_GG_656458_c0_g1_i1	normal	pre	-1.50901	5.38807	0.00133322	1	chr1	245013751	245014050	AluSz	SINE	Alu	chr1:245013749-245014061_AluSz	X
TRINITY_GG_597207_c1_g1_i1	normal	pre	-1.50901	5.38807	0.00133322	1	chr2	206012586	206012795	AluSz	SINE	Alu	chr2:206012584-206012887_AluSz	X
TRINITY_GG_306804_c0_g1_i1	normal	pre	-1.50901	5.38807	0.00133322	1	chr19	38638995	38639274	AluJb	SINE	Alu	chr19:38638994-38639285_AluJb
TRINITY_GG_584958_c0_g1_i1	normal	pre	-1.50901	5.38807	0.00133322	1	chr16	70326529	70326834	AluSx1	SINE	Alu	chr16:70326528-70326833_AluSx1
TRINITY_GG_218939_c0_g1_i1	normal	pre	-1.50901	5.38807	0.00133322	1	chr16	3284442	3284646	MIR	SINE	MIR	chr16:3284441-3284645_MIR	X
TRINITY_GG_566438_c0_g1_i1	normal	pre	-1.50901	5.38807	0.00133322	1	chr16	66596399	66596693	AluSq	SINE	Alu	chr16:66596395-66596692_AluSq
TRINITY_GG_362020_c0_g1_i1	normal	pre	-1.50901	5.38807	0.00133322	1	chr2	32014541	32014779	AluY	SINE	Alu	chr2:32014487-32014782_AluY
TRINITY_GG_721284_c0_g1_i1	normal	pre	-1.50901	5.38807	0.00133322	1	chr17	46560571	46560876	AluJb	SINE	Alu	chr17:46560570-46560875_AluJb	X
TRINITY_GG_525791_c0_g1_i1	normal	pre	-1.50901	5.38807	0.00133322	1	chr3	41691959	41692250	AluYk2	SINE	Alu	chr3:41691944-41692249_AluYk2	X
TRINITY_GG_429346_c0_g1_i1	normal	pre	-1.50901	5.38807	0.00133322	1	chr2	98529456	98529761	AluY	SINE	Alu	chr2:98529455-98529763_AluY	X
TRINITY_GG_712972_c0_g1_i1	normal	pre	-1.50901	5.38807	0.00133322	1	chrX	19362232	19362528	AluJb	SINE	Alu	chrX:19362231-19362528_AluJb	X
TRINITY_GG_99232_c0_g1_i1	normal	pre	-1.50901	5.38807	0.00133322	1	chr11	123255434	123255630	AluSx1	SINE	Alu	chr11:123255334-123255631_AluSx1
TRINITY_GG_691671_c0_g1_i1	normal	pre	-1.50901	5.38807	0.00133322	1	chr17	46560571	46560876	AluJb	SINE	Alu	chr17:46560570-46560875_AluJb	X
TRINITY_GG_626489_c0_g1_i1	normal	pre	-1.50901	5.38807	0.00133322	1	chr7	76539449	76539720	AluSx1	SINE	Alu	chr7:76539448-76539744_AluSx1
TRINITY_GG_252900_c0_g1_i1	normal	pre	-1.50901	5.38807	0.00133322	1	chr3	46154063	46154283	AluSx1	SINE	Alu	chr3:46153965-46154285_AluSx1
TRINITY_GG_644555_c0_g1_i1	normal	pre	-1.50901	5.38807	0.00133322	1	chr9	105418035	105418344	AluSq2	SINE	Alu	chr9:105418034-105418343_AluSq2	X
TRINITY_GG_62627_c0_g1_i1	normal	pre	-1.50901	5.38807	0.00133322	1	chr6	158679103	158679385	AluJb	SINE	Alu	chr6:158679088-158679384_AluJb
TRINITY_GG_457044_c0_g1_i1	normal	pre	-1.50901	5.38807	0.00133322	1	chr9	6005230	6005524	AluSx	SINE	Alu	chr9:6005229-6005523_AluSx	X
TRINITY_GG_175117_c0_g1_i1	normal	pre	-1.50901	5.38807	0.00133322	1	chr4	87129972	87130266	AluSx1	SINE	Alu	chr4:87129963-87130272_AluSx1	X
TRINITY_GG_102698_c0_g1_i1	normal	pre	-1.50901	5.38807	0.00133322	1	chr5	10443342	10443642	AluYb8	SINE	Alu	chr5:10443341-10443642_AluYb8
TRINITY_GG_598956_c0_g1_i1	normal	pre	-1.50901	5.38807	0.00133322	1	chr2	230226799	230227115	MER2	DNA	TcMar-Tigger	chr2:230226798-230227116_MER2
TRINITY_GG_324342_c0_g1_i1	normal	pre	-1.50901	5.38807	0.00133322	1	chr1	21058208	21058437	MER102c	DNA	hAT-Charlie	chr1:21058207-21058436_MER102c
TRINITY_GG_252358_c0_g1_i1	normal	pre	-1.50901	5.38807	0.00133322	1	chr4	68346636	68346884	MER44B	DNA	TcMar-Tigger	chr4:68346409-68346948_MER44B	X
TRINITY_GG_485576_c2_g1_i1	normal	pre	-1.50901	5.38807	0.00133322	1	chr6	126019821	126020089	Tigger12	DNA	TcMar-Tigger	chr6:126019804-126020820_Tigger12	X
TRINITY_GG_601253_c0_g1_i1	normal	pre	1.51488	5.67546	0.00144599	1	chr15	43166556	43167443	SVA_D	Retroposon	SVA	chr15:43166555-43168172_SVA_D	X
TRINITY_GG_57987_c0_g1_i1	normal	pre	1.85798	5.49996	0.0015551	1	chr1	184744547	184745140	L1ME1	LINE	L1	chr1:184744294-184745139_L1ME1	X
TRINITY_GG_484323_c0_g1_i1	normal	pre	1.85798	5.49996	0.0015551	1	chr1	207589322	207594613	L1PA7	LINE	L1	chr1:207589321-207594612_L1PA7	X
TRINITY_GG_350982_c0_g1_i1	normal	pre	1.85798	5.49996	0.0015551	1	chr16	29490454	29490752	AluSx4	SINE	Alu	chr16:29490453-29490752_AluSx4	X
TRINITY_GG_30962_c0_g1_i1	normal	pre	1.74226	5.54935	0.00176962	1	chr1	145843716	145844637	L1MA4	LINE	L1	chr1:145843715-145844636_L1MA4	X
TRINITY_GG_428354_c0_g1_i1	normal	pre	1.54844	5.63027	0.00199066	1	chr1	120071356	120071769	L2c	LINE	L2	chr1:120071355-120071768_L2c
TRINITY_GG_224094_c0_g1_i1	normal	pre	1.63005	5.59038	0.00199352	1	chr9	63819327	63820118	Tigger1	DNA	TcMar-Tigger	chr9:63819297-63820455_Tigger1	X
TRINITY_GG_412026_c0_g1_i3	normal	pre	1.80735	5.49277	0.00218683	1	chr1	32975068	32975836	SVA_E	Retroposon	SVA	chr1:32973471-32975836_SVA_E	X
TRINITY_GG_49968_c0_g1_i1	normal	pre	1.80735	5.49277	0.00218683	1	chr10	99891895	99892742	SVA_F	Retroposon	SVA	chr10:99891150-99892776_SVA_F	X
TRINITY_GG_302715_c0_g1_i1	normal	pre	1.80735	5.49277	0.00218683	1	chr16	90112601	90113413	L1MD3	LINE	L1	chr16:90112600-90113412_L1MD3	X
TRINITY_GG_179797_c0_g1_i1	normal	pre	1.80735	5.49277	0.00218683	1	chr16	20342	21271	L1P1	LINE	L1	chr16:19904-21270_L1P1	X
TRINITY_GG_105088_c0_g1_i1	normal	pre	1.80735	5.49277	0.00218683	1	chr8	144750013	144750847	L1MC1	LINE	L1	chr8:144750012-144750846_L1MC1	X
TRINITY_GG_437894_c0_g1_i1	normal	pre	1.80735	5.49277	0.00218683	1	chr19	51732396	51732923	MER21C	LTR	ERVL	chr19:51732395-51732922_MER21C
TRINITY_GG_448949_c0_g1_i1	normal	pre	1.80735	5.49277	0.00218683	1	chr16	1422189	1422557	LTR8	LTR	ERV1	chr16:1422188-1422556_LTR8
TRINITY_GG_488428_c0_g1_i1	normal	pre	1.80735	5.49277	0.00218683	1	chr17	59651480	59653155	AluY	SINE	Alu	chr17:59651479-59653154_Tigger1	X
TRINITY_GG_452908_c1_g1_i1	normal	pre	1.70044	5.5424	0.00240681	1	chr3	11488701	11489866	L1HS	LINE	L1	chr3:11488673-11492490_L1HS	X
TRINITY_GG_676472_c0_g1_i1	normal	pre	1.70044	5.5424	0.00240681	1	chr9	120621106	120622508	L1MEg	LINE	L1	chr9:120621105-120622507_L1MEg	X
TRINITY_GG_192139_c0_g1_i1	normal	pre	1.51602	5.6237	0.00259131	1	chr5	61154072	61155965	L1PA6	LINE	L1	chr5:61154071-61155964_L1PA6	X
TRINITY_GG_325796_c0_g1_i1	normal	pre	1.59352	5.58362	0.00264056	1	chr9	41361016	41361513	L1ME3B	LINE	L1	chr9:41360997-41361555_L1ME3B	X
TRINITY_GG_106240_c0_g1_i1	normal	pre	1.75489	5.48553	0.00307521	1	chr2	11319170	11319608	L1PA5	LINE	L1	chr2:11317616-11319777_L1PA5	X
TRINITY_GG_183155_c0_g1_i1	normal	pre	1.75489	5.48553	0.00307521	1	chr11	95875272	95876138	L1PA4	LINE	L1	chr11:95870738-95876262_L1PA4	X
TRINITY_GG_299341_c0_g1_i1	normal	pre	1.75489	5.48553	0.00307521	1	chr3	132376589	132377262	L1PA2	LINE	L1	chr3:132371233-132377261_L1PA2	X
TRINITY_GG_275235_c0_g1_i1	normal	pre	1.75489	5.48553	0.00307521	1	chr19	53080400	53081762	L1PA17	LINE	L1	chr19:53080399-53082276_L1PA17	X
TRINITY_GG_288026_c0_g1_i1	normal	pre	1.65737	5.53541	0.00326966	1	chr11	118563080	118563457	L1MB4	LINE	L1	chr11:118563079-118563456_L1MB4	X
TRINITY_GG_18027_c0_g1_i1	normal	pre	1.70044	5.47827	0.00432448	1	chr3	149380793	149381333	SVA_D	Retroposon	SVA	chr3:149380080-149381409_SVA_D
TRINITY_GG_583603_c0_g1_i1	normal	pre	1.70044	5.47827	0.00432448	1	chr13	49497240	49498115	L2a	LINE	L2	chr13:49497239-49498196_L2a	X
TRINITY_GG_200028_c0_g1_i1	normal	pre	1.70044	5.47827	0.00432448	1	chr1	92391985	92394483	L1PA7	LINE	L1	chr1:92388403-92394485_L1PA7	X
TRINITY_GG_691098_c0_g1_i1	normal	pre	1.70044	5.47827	0.00432448	1	chr15	98512053	98512316	L3	LINE	CR1	chr15:98512052-98512315_L3
TRINITY_GG_352463_c1_g1_i1	normal	pre	1.70044	5.47827	0.00432448	1	chr14	88455902	88458017	L1PA4	LINE	L1	chr14:88455734-88461846_L1PA4	X
TRINITY_GG_522942_c1_g1_i1	normal	pre	1.70044	5.47827	0.00432448	1	chr15	99882213	99882823	L1PA4	LINE	L1	chr15:99881810-99883079_L1PA4
TRINITY_GG_287574_c0_g1_i1	normal	pre	1.70044	5.47827	0.00432448	1	chr4	71034042	71034773	HERVH-int	LTR	ERV1	chr4:71033057-71034772_HERVH-int	X
TRINITY_GG_692364_c0_g1_i1	normal	pre	1.70044	5.47827	0.00432448	1	chr2	27350668	27350967	AluSx	SINE	Alu	chr2:27350665-27350966_AluSx	X
TRINITY_GG_134953_c0_g1_i1	normal	pre	1.61298	5.52839	0.00443637	1	chr14	73369735	73370057	L1ME3A	LINE	L1	chr14:73369734-73370056_L1ME3A	X
TRINITY_GG_646191_c0_g1_i1	normal	pre	1.61298	5.52839	0.00443637	1	chr19	7982518	7983128	L1MC3	LINE	L1	chr19:7982517-7983129_L1MC3	X
TRINITY_GG_520840_c0_g1_i1	normal	pre	1.61298	5.52839	0.00443637	1	chr5	7907500	7908672	L1M3f	LINE	L1	chr5:7907499-7909627_L1M3f
TRINITY_GG_335468_c1_g1_i1	normal	pre	1.61298	5.52839	0.00443637	1	chr19	27821568	27822850	L1PA12	LINE	L1	chr19:27820751-27823212_L1PA12	X
TRINITY_GG_359449_c0_g1_i1	normal	pre	1.61298	5.52839	0.00443637	1	chr3	141318338	141319910	THE1B-int	LTR	ERVL-MaLR	chr3:141318337-141319909_THE1B-int	X
TRINITY_GG_316617_c0_g1_i1	normal	pre	1.61298	5.52839	0.00443637	1	chr18	8622312	8623378	MER11C	LTR	ERVK	chr18:8622307-8623377_MER11C	X
TRINITY_GG_329796_c0_g1_i1	normal	pre	1.51758	5.57001	0.00464527	1	chr3	194634975	194635541	L1MB7	LINE	L1	chr3:194634974-194635540_L1MB7	X
TRINITY_GG_315304_c0_g1_i1	normal	pre	1.51758	5.57001	0.00464527	1	chr13	43849355	43850842	L1MDa	LINE	L1	chr13:43849354-43851286_L1MDa	X
TRINITY_GG_581161_c0_g1_i1	normal	pre	1.51758	5.57001	0.00464527	1	chr11	14811431	14811646	L1PA3	LINE	L1	chr11:14810166-14812043_L1PA3
TRINITY_GG_286687_c0_g1_i1	normal	pre	1.51758	5.57001	0.00464527	1	chr1	8922660	8923630	HERVFH21-int	LTR	ERV1	chr1:8921232-8924068_HERVFH21-int
TRINITY_GG_430312_c0_g1_i1	normal	pre	1.56717	5.52134	0.00601141	1	chr1	193280598	193281525	L1MC4	LINE	L1	chr1:193280597-193281524_L1MC4	X
TRINITY_GG_209129_c1_g1_i1	normal	pre	1.56717	5.52134	0.00601141	1	chr8	69019	69227	L1MC	LINE	L1	chr8:69018-69381_L1MC	X
TRINITY_GG_91777_c0_g1_i1	normal	pre	1.56717	5.52134	0.00601141	1	chr14	77214800	77215313	L2a	LINE	L2	chr14:77214443-77215318_L2a	X
TRINITY_GG_51275_c0_g1_i1	normal	pre	1.56717	5.52134	0.00601141	1	chr1	193280598	193281525	L1MC4	LINE	L1	chr1:193280597-193281524_L1MC4	X
TRINITY_GG_137477_c0_g1_i1	normal	pre	1.56717	5.52134	0.00601141	1	chr2	241977074	241978031	L1MC3	LINE	L1	chr2:241977073-241978030_L1MC3	X
TRINITY_GG_667158_c0_g1_i1	normal	pre	1.56717	5.52134	0.00601141	1	chr12	39810138	39810992	L1ME2	LINE	L1	chr12:39810137-39811642_L1ME2	X
TRINITY_GG_408842_c0_g1_i1	normal	pre	1.56717	5.52134	0.00601141	1	chr14	65233797	65234158	L1MA2	LINE	L1	chr14:65233109-65234458_L1MA2	X
TRINITY_GG_496448_c0_g1_i1	normal	pre	1.56717	5.52134	0.00601141	1	chr4	119463023	119463405	L1PA6	LINE	L1	chr4:119463015-119463404_L1PA6	X
TRINITY_GG_540742_c0_g1_i1	normal	pre	1.56717	5.52134	0.00601141	1	chr8	12458984	12460003	LTR5A	LTR	ERVK	chr8:12458983-12460006_LTR5A	X
TRINITY_GG_467315_c0_g1_i2	normal	pre	1.64386	5.47096	0.00608125	1	chr1	161422268	161422925	SVA_D	Retroposon	SVA	chr1:161422259-161424316_SVA_D	X
TRINITY_GG_166734_c2_g1_i1	normal	pre	1.64386	5.47096	0.00608125	1	chr22	19341891	19342131	L1PB1	LINE	L1	chr22:19341473-19342404_L1PB1	X
TRINITY_GG_707301_c0_g1_i1	normal	pre	1.64386	5.47096	0.00608125	1	chr9	124703964	124704317	L1MB7	LINE	L1	chr9:124703963-124704413_L1MB7	X
TRINITY_GG_701856_c0_g1_i1	normal	pre	1.64386	5.47096	0.00608125	1	chr18	49032513	49033809	L1ME3B	LINE	L1	chr18:49032512-49033833_L1ME3B	X
TRINITY_GG_499332_c0_g1_i1	normal	pre	1.64386	5.47096	0.00608125	1	chr17	46949588	46949913	L2c	LINE	L2	chr17:46949587-46949912_L2c	X
TRINITY_GG_529783_c0_g1_i1	normal	pre	1.64386	5.47096	0.00608125	1	chr1	120323094	120323604	L1PA3	LINE	L1	chr1:120323093-120323603_L1PA3	X
TRINITY_GG_210308_c0_g1_i1	normal	pre	1.64386	5.47096	0.00608125	1	chr20	47770552	47771033	MLT1G1	LTR	ERVL-MaLR	chr20:47770551-47771032_MLT1G1	X
TRINITY_GG_158225_c0_g1_i1	normal	pre	1.64386	5.47096	0.00608125	1	chr6	16155556	16156352	LTR1D1	LTR	ERV1	chr6:16155555-16156351_LTR1D1
TRINITY_GG_160814_c0_g1_i1	normal	pre	1.64386	5.47096	0.00608125	1	chr8	142647737	142649292	THE1B-int	LTR	ERVL-MaLR	chr8:142647730-142649291_THE1B-int	X
TRINITY_GG_320199_c0_g1_i1	normal	pre	1.64386	5.47096	0.00608125	1	chr19	32978867	32979160	AluSx1	SINE	Alu	chr19:32978866-32979159_AluSx1
TRINITY_GG_204735_c1_g1_i1	normal	pre	1.64386	5.47096	0.00608125	1	chr5	94597829	94598194	Tigger3b	DNA	TcMar-Tigger	chr5:94597631-94598842_Tigger3b	X
TRINITY_GG_255731_c2_g1_i1	normal	pre	1.51987	5.51425	0.00813401	1	chr8	10491102	10491713	L1PA4	LINE	L1	chr8:10490989-10493996_L1PA4	X
TRINITY_GG_203909_c0_g1_i1	normal	pre	1.51987	5.51425	0.00813401	1	chr15	41415423	41415767	L2c	LINE	L2	chr15:41415422-41415766_L2c	X
TRINITY_GG_288569_c0_g1_i1	normal	pre	1.51987	5.51425	0.00813401	1	chr4	88483928	88484819	L1MEd	LINE	L1	chr4:88483923-88484994_L1MEd	X
TRINITY_GG_444641_c0_g1_i1	normal	pre	1.51987	5.51425	0.00813401	1	chrX	19666628	19667342	L1MB3	LINE	L1	chrX:19666627-19667341_L1MB3	X
TRINITY_GG_454354_c0_g1_i1	normal	pre	1.51987	5.51425	0.00813401	1	chr4	41983838	41984255	L1ME3	LINE	L1	chr4:41983835-41984254_L1ME3
TRINITY_GG_512932_c0_g1_i1	normal	pre	1.51987	5.51425	0.00813401	1	chr22	20467091	20467563	LTR42	LTR	ERVL	chr22:20467090-20467568_LTR42	X
TRINITY_GG_413634_c0_g1_i1	normal	pre	1.51987	5.51425	0.00813401	1	chr6	26259074	26260009	LTR22A	LTR	ERVK	chr6:26259073-26260008_HERVK22-int
TRINITY_GG_489550_c0_g1_i1	normal	pre	1.51987	5.51425	0.00813401	1	chr4	67723474	67724070	LTR9	LTR	ERV1	chr4:67723471-67724069_LTR9	X
TRINITY_GG_611083_c0_g1_i1	normal	pre	1.51987	5.51425	0.00813401	1	chr15	20549526	20549908	LTR15	LTR	ERV1	chr15:20549520-20549908_LTR15
TRINITY_GG_123639_c0_g1_i1	normal	pre	1.51987	5.51425	0.00813401	1	chrX	24489404	24489710	AluSx1	SINE	Alu	chrX:24489403-24489712_AluSx1	X
TRINITY_GG_441924_c0_g1_i1	normal	pre	1.51987	5.51425	0.00813401	1	chr3	121633531	121633835	AluJr4	SINE	Alu	chr3:121633530-121633834_AluJr4
TRINITY_GG_251908_c2_g1_i1	normal	pre	1.51987	5.51425	0.00813401	1	chr2	98627860	98628911	Cheshire	DNA	hAT-Charlie	chr2:98627674-98629182_Cheshire	X
TRINITY_GG_690198_c0_g1_i2	normal	pre	1.58496	5.46362	0.0085517	1	chr3	122747209	122748399	SVA_D	Retroposon	SVA	chr3:122746617-122748398_SVA_D	X
TRINITY_GG_642484_c0_g1_i1	normal	pre	1.58496	5.46362	0.0085517	1	chr11	61988538	61988878	L1PA10	LINE	L1	chr11:61988537-61991425_L1PA10	X
TRINITY_GG_514835_c1_g1_i1	normal	pre	1.58496	5.46362	0.0085517	1	chr3	131450582	131451246	L1MC4	LINE	L1	chr3:131450554-131451516_L1MC4	X
TRINITY_GG_160051_c0_g1_i1	normal	pre	1.58496	5.46362	0.0085517	1	chr21	38283487	38283852	L1ME4a	LINE	L1	chr21:38283480-38283851_L1ME4a
TRINITY_GG_311122_c0_g1_i1	normal	pre	1.58496	5.46362	0.0085517	1	chr10	87210848	87211195	L1MEg	LINE	L1	chr10:87210847-87211194_L1MEg	X
TRINITY_GG_376043_c0_g1_i1	normal	pre	1.58496	5.46362	0.0085517	1	chr2	70018193	70019587	L1MA8	LINE	L1	chr2:70018192-70020062_L1MA8	X
TRINITY_GG_507706_c4_g1_i1	normal	pre	1.58496	5.46362	0.0085517	1	chr12	46191177	46191451	L1PA6	LINE	L1	chr12:46189949-46196086_L1PA6	X
TRINITY_GG_691517_c0_g1_i1	normal	pre	1.58496	5.46362	0.0085517	1	chr8	97094574	97095507	L2	LINE	L2	chr8:97094573-97095506_L2	X
TRINITY_GG_225931_c0_g1_i1	normal	pre	1.58496	5.46362	0.0085517	1	chr1	149252249	149252730	L2c	LINE	L2	chr1:149252122-149252886_L2c	X
TRINITY_GG_396006_c0_g1_i1	normal	pre	1.58496	5.46362	0.0085517	1	chr13	39726595	39726920	L2c	LINE	L2	chr13:39726560-39727108_L2c	X
TRINITY_GG_226017_c0_g1_i1	normal	pre	1.58496	5.46362	0.0085517	1	chr12	76515182	76515682	L1PREC2	LINE	L1	chr12:76514438-76515681_L1PREC2	X
TRINITY_GG_312019_c0_g1_i1	normal	pre	1.58496	5.46362	0.0085517	1	chr10	45013442	45013806	L1PA3	LINE	L1	chr10:45009174-45015196_L1PA3	X
TRINITY_GG_652237_c0_g1_i1	normal	pre	1.58496	5.46362	0.0085517	1	chr7	107569228	107569763	L1MB2	LINE	L1	chr7:107569227-107570201_L1MB2	X
TRINITY_GG_418280_c0_g1_i1	normal	pre	1.58496	5.46362	0.0085517	1	chr15	101726683	101726950	ERVL-E-int	LTR	ERVL	chr15:101726192-101727240_ERVL-E-int	X
TRINITY_GG_633480_c0_g1_i1	normal	pre	1.58496	5.46362	0.0085517	1	chr3	58438173	58438447	MER41-int	LTR	ERV1	chr3:58438163-58438585_MER41-int
TRINITY_GG_552626_c0_g1_i1	normal	pre	1.58496	5.46362	0.0085517	1	chr5	32600612	32600905	AluSx1	SINE	Alu	chr5:32600607-32600904_AluSx1
TRINITY_GG_204362_c0_g1_i1	normal	pre	1.58496	5.46362	0.0085517	1	chr17	59748425	59748648	MIRb	SINE	MIR	chr17:59748424-59748651_MIRb
TRINITY_GG_446360_c0_g1_i1	normal	pre	1.58496	5.46362	0.0085517	1	chr4	13456389	13456639	MIRb	SINE	MIR	chr4:13456388-13456638_MIRb
TRINITY_GG_478192_c0_g1_i1	normal	pre	1.58496	5.46362	0.0085517	1	chr10	11759125	11759371	AluSq2	SINE	Alu	chr10:11759071-11759383_AluSq2
TRINITY_GG_567646_c0_g1_i1	normal	pre	1.58496	5.46362	0.0085517	1	chr11	31437129	31437480	Tigger4b	DNA	TcMar-Tigger	chr11:31437128-31437479_Tigger4b	X
