# Supplementary material for: A retrotransposon storm marks clinical phenoconversion to late-onset Alzheimer’s disease
Source: GeroScience. 2022 May 19;44(3):1525–50. doi: 10.1007/s11357-022-00580-w (PMC9213607; doi:10.1007/s11357-022-00580-w)
Supplement: Supplementary file 6 — Supplementary file6 (XLSX 124 KB) [file 11357_2022_580_MOESM6_ESM.xlsx]

## Sheet: AD_TE_heatmap_q0.001_cluster3_d
transcript	Cluster	status	family	pval.x	qval.x	num_cells_expressed	use_for_ordering	chr	genoStart	genoEnd	strand	repName	repClass	repFamily	order
TRINITY_GG_100736_c0_g1_i1	1	OK	negbinomial.size	3.59355e-05	0.000746427	4	TRUE	chr19	19156656	19156883	-	AluJr	SINE	Alu	1
TRINITY_GG_101145_c0_g1_i1	2	OK	negbinomial.size	5.42591e-08	1.39789e-05	4	TRUE	chrX	21047556	21047794	-	L1P3	LINE	L1	2
TRINITY_GG_102050_c0_g1_i1	1	OK	negbinomial.size	1.86572e-05	0.000518005	4	TRUE	chr16	85758123	85758361	+	L1MB7	LINE	L1	3
TRINITY_GG_107587_c0_g1_i1	1	OK	negbinomial.size	7.68069e-06	0.000325242	5	TRUE	chr8	57416490	57417301	-	PRIMA41-int	LTR	ERV1	4
TRINITY_GG_107922_c0_g1_i1	2	OK	negbinomial.size	1.12212e-06	0.000109899	4	TRUE	chr7	129579723	129583087	+	Harlequin-int	LTR	ERV1	5
TRINITY_GG_107990_c0_g1_i1	1	OK	negbinomial.size	1.64449e-05	0.000481007	4	TRUE	chr16	18499499	18499751	+	MER102b	DNA	hAT-Charlie	6
TRINITY_GG_107998_c0_g1_i1	2	OK	negbinomial.size	5.45656e-06	0.000270989	4	TRUE	chr12	6191435	6192226	-	LTR5	LTR	ERVK	7
TRINITY_GG_10845_c0_g1_i1	1	OK	negbinomial.size	2.82378e-05	0.000644383	4	TRUE	chr6	6872048	6872333	+	AluJb	SINE	Alu	8
TRINITY_GG_108548_c0_g1_i1	2	OK	negbinomial.size	8.59978e-06	0.000343423	4	TRUE	chr16	21531395	21531675	-	AluSp	SINE	Alu	9
TRINITY_GG_109471_c0_g1_i1	3	OK	negbinomial.size	3.56903e-05	0.000743664	4	TRUE	chr8	9657617	9658373	-	SVA_F	Retroposon	SVA	10
TRINITY_GG_110530_c0_g1_i1	1	OK	negbinomial.size	2.38353e-05	0.000589712	6	TRUE	chr2	73710630	73710889	+	L1PREC2	LINE	L1	11
TRINITY_GG_110565_c0_g1_i1	1	OK	negbinomial.size	3.74012e-05	0.000765481	4	TRUE	chr20	41160498	41161500	-	L2	LINE	L2	12
TRINITY_GG_111947_c0_g1_i1	1	OK	negbinomial.size	1.59287e-05	0.000480364	4	TRUE	chr19	9366556	9367022	-	L1MB7	LINE	L1	13
TRINITY_GG_11253_c0_g1_i1	1	OK	negbinomial.size	5.05738e-05	0.000917699	4	TRUE	chr15	68161655	68161936	+	AluSx	SINE	Alu	14
TRINITY_GG_113355_c0_g1_i1	1	OK	negbinomial.size	1.18606e-05	0.000418745	5	TRUE	chr12	50811501	50811815	+	AluJr	SINE	Alu	15
TRINITY_GG_113576_c0_g1_i1	1	OK	negbinomial.size	1.18759e-05	0.000418745	6	TRUE	chr8	140509455	140509761	-	AluSx1	SINE	Alu	16
TRINITY_GG_115018_c0_g1_i1	2	OK	negbinomial.size	1.54265e-06	0.000130937	5	TRUE	chr1	146594201	146594972	+	L1MA9	LINE	L1	17
TRINITY_GG_115120_c0_g1_i1	2	OK	negbinomial.size	6.26176e-07	7.36744e-05	4	TRUE	chr10	69975794	69976351	+	L1MC4	LINE	L1	18
TRINITY_GG_118334_c0_g1_i1	3	OK	negbinomial.size	8.8507e-06	0.000348505	5	TRUE	chr2	143180971	143181946	-	Tigger1	DNA	TcMar-Tigger	19
TRINITY_GG_119213_c0_g1_i1	2	OK	negbinomial.size	1.31364e-06	0.000122496	4	TRUE	chr13	99728567	99728882	-	AluJb	SINE	Alu	20
TRINITY_GG_120055_c0_g1_i1	2	OK	negbinomial.size	7.36193e-06	0.000318182	4	TRUE	chr19	51834944	51835546	+	L1M5	LINE	L1	21
TRINITY_GG_120899_c0_g1_i1	1	OK	negbinomial.size	9.70265e-06	0.000368176	4	TRUE	chr11	12278713	12279130	-	L2b	LINE	L2	22
TRINITY_GG_122950_c0_g1_i1	1	OK	negbinomial.size	7.2339e-06	0.000316253	6	TRUE	chr21	44308559	44308861	-	AluSx1	SINE	Alu	23
TRINITY_GG_123901_c0_g1_i1	1	OK	negbinomial.size	4.35131e-05	0.000841045	10	TRUE	chr10	26473719	26474022	+	AluSz6	SINE	Alu	24
TRINITY_GG_123963_c0_g1_i1	2	OK	negbinomial.size	8.23608e-06	0.000337273	4	TRUE	chr6	15787158	15787695	+	L1MA7	LINE	L1	25
TRINITY_GG_126290_c0_g1_i1	1	OK	negbinomial.size	2.04476e-06	0.000146882	37	TRUE	chr14	102834711	102835921	+	L1PREC2	LINE	L1	26
TRINITY_GG_127927_c0_g1_i1	1	OK	negbinomial.size	4.05103e-08	1.39789e-05	6	TRUE	chr9	66777804	66778136	+	MER57B1	LTR	ERV1	27
TRINITY_GG_129220_c0_g1_i1	1	OK	negbinomial.size	3.03907e-05	0.000672702	4	TRUE	chr16	57150369	57150610	+	MIRb	SINE	MIR	28
TRINITY_GG_129569_c0_g1_i1	3	OK	negbinomial.size	2.03852e-05	0.000540914	5	TRUE	chr1	231915501	231915807	+	AluSq2	SINE	Alu	29
TRINITY_GG_129712_c0_g1_i1	1	OK	negbinomial.size	3.75384e-05	0.000766999	4	TRUE	chr12	131862733	131863189	-	L1MC1	LINE	L1	30
TRINITY_GG_129887_c0_g1_i1	2	OK	negbinomial.size	5.5497e-06	0.000274062	4	TRUE	chr1	28414978	28415289	+	AluSx3	SINE	Alu	31
TRINITY_GG_130764_c0_g1_i1	1	OK	negbinomial.size	3.45914e-05	0.000730033	4	TRUE	chr5	169706343	169706584	+	MIRb	SINE	MIR	32
TRINITY_GG_131186_c0_g1_i1	1	OK	negbinomial.size	1.16583e-05	0.000413164	4	TRUE	chr17	46207828	46208143	+	AluSx1	SINE	Alu	33
TRINITY_GG_13336_c0_g1_i1	1	OK	negbinomial.size	2.7875e-05	0.000644383	4	TRUE	chr9	113252941	113253254	-	AluY	SINE	Alu	34
TRINITY_GG_13382_c0_g1_i1	1	OK	negbinomial.size	5.86188e-06	0.000280778	5	TRUE	chr5	154386877	154387120	+	MIRb	SINE	MIR	35
TRINITY_GG_134113_c0_g1_i1	1	OK	negbinomial.size	4.09389e-05	0.00081372	4	TRUE	chr5	17266528	17266839	+	AluSx	SINE	Alu	36
TRINITY_GG_134393_c0_g1_i1	1	OK	negbinomial.size	2.04279e-05	0.000540914	4	TRUE	chrX	15805956	15806423	-	L2a	LINE	L2	37
TRINITY_GG_134831_c0_g1_i1	1	OK	negbinomial.size	2.7851e-05	0.000644383	4	TRUE	chr2	148699164	148702172	-	L1MC2	LINE	L1	38
TRINITY_GG_135888_c0_g1_i1	1	OK	negbinomial.size	6.96766e-06	0.00031149	4	TRUE	chr5	50386905	50393119	+	L1PA7	LINE	L1	39
TRINITY_GG_136538_c0_g1_i1	2	OK	negbinomial.size	1.25158e-07	2.23892e-05	6	TRUE	chr8	111495724	111496994	+	L1PA7	LINE	L1	40
TRINITY_GG_137335_c0_g1_i1	1	OK	negbinomial.size	1.1122e-05	0.00039873	6	TRUE	chrX	75326407	75329359	+	HERVK9-int	LTR	ERVK	41
TRINITY_GG_13815_c0_g1_i1	1	OK	negbinomial.size	5.73496e-06	0.000277305	4	TRUE	chr9	133065564	133065869	+	AluSp	SINE	Alu	42
TRINITY_GG_139128_c0_g1_i1	2	OK	negbinomial.size	7.01694e-08	1.39789e-05	4	TRUE	chr6	165293964	165294277	+	AluY	SINE	Alu	43
TRINITY_GG_139506_c0_g1_i1	2	OK	negbinomial.size	1.69256e-08	8.99158e-06	4	TRUE	chr9	88361209	88361515	-	AluY	SINE	Alu	44
TRINITY_GG_139866_c0_g1_i1	1	OK	negbinomial.size	1.69513e-05	0.000490386	4	TRUE	chr7	102302554	102302762	-	MIRb	SINE	MIR	45
TRINITY_GG_139869_c0_g1_i1	1	OK	negbinomial.size	2.62387e-06	0.000173581	5	TRUE	chr20	30410772	30411463	+	L1PA10	LINE	L1	46
TRINITY_GG_140459_c0_g1_i2	2	OK	negbinomial.size	1.00756e-05	0.000375819	5	TRUE	chr6	70227260	70228109	+	L1ME4b	LINE	L1	47
TRINITY_GG_140809_c0_g1_i1	1	OK	negbinomial.size	4.8168e-05	0.000892635	5	TRUE	chr12	52168981	52169353	-	MSTB	LTR	ERVL-MaLR	48
TRINITY_GG_141021_c0_g1_i1	1	OK	negbinomial.size	7.17255e-07	7.90482e-05	5	TRUE	chr6	158100769	158101835	-	L1MD3	LINE	L1	49
TRINITY_GG_142142_c0_g1_i1	1	OK	negbinomial.size	4.70417e-05	0.000877329	5	TRUE	chr7	30125553	30126597	+	LTR37-int	LTR	ERV1	50
TRINITY_GG_142491_c0_g1_i1	1	OK	negbinomial.size	2.10641e-05	0.000550334	4	TRUE	chr2	100356608	100357361	+	L1MDa	LINE	L1	51
TRINITY_GG_142795_c0_g1_i1	2	OK	negbinomial.size	3.14947e-06	0.000197328	4	TRUE	chr12	92041244	92041507	-	L2	LINE	L2	52
TRINITY_GG_142998_c0_g1_i1	1	OK	negbinomial.size	6.19417e-06	0.000287275	6	TRUE	chr2	68304106	68304415	+	AluSx1	SINE	Alu	53
TRINITY_GG_143935_c0_g1_i1	1	OK	negbinomial.size	2.028e-05	0.000539856	4	TRUE	chr14	102093228	102093502	+	AluSc5	SINE	Alu	54
TRINITY_GG_144133_c0_g1_i1	2	OK	negbinomial.size	4.70115e-07	6.24363e-05	4	TRUE	chr5	56925226	56927431	+	L1MC2	LINE	L1	55
TRINITY_GG_144862_c0_g1_i1	2	OK	negbinomial.size	3.30158e-05	0.000706717	5	TRUE	chr3	9900623	9900924	+	AluSz6	SINE	Alu	56
TRINITY_GG_145264_c0_g1_i1	1	OK	negbinomial.size	2.13341e-05	0.000554909	4	TRUE	chr19	42989638	42990412	+	L1MB3	LINE	L1	57
TRINITY_GG_145286_c0_g1_i1	1	OK	negbinomial.size	4.22891e-05	0.000832066	4	TRUE	chr1	55121979	55123026	-	L2a	LINE	L2	58
TRINITY_GG_145542_c0_g1_i1	2	OK	negbinomial.size	9.01252e-06	0.000352675	4	TRUE	chr3	40367196	40369245	+	L1PA15-16	LINE	L1	59
TRINITY_GG_146207_c0_g1_i1	2	OK	negbinomial.size	4.60765e-07	6.2136e-05	5	TRUE	chr11	20366089	20366379	-	AluY	SINE	Alu	60
TRINITY_GG_147187_c0_g1_i1	1	OK	negbinomial.size	4.05045e-05	0.000809675	4	TRUE	chr20	3519784	3520492	+	L1MEj	LINE	L1	61
TRINITY_GG_149071_c0_g1_i1	1	OK	negbinomial.size	8.30254e-06	0.000337707	5	TRUE	chrX	45006327	45006789	-	LTR10F	LTR	ERV1	62
TRINITY_GG_149579_c0_g1_i1	1	OK	negbinomial.size	1.81544e-05	0.000509223	4	TRUE	chr15	75489326	75489599	+	AluJo	SINE	Alu	63
TRINITY_GG_149688_c1_g1_i1	3	OK	negbinomial.size	4.96398e-05	0.000913138	5	TRUE	chr22	47118204	47118832	+	L1ME4a	LINE	L1	64
TRINITY_GG_151741_c0_g1_i1	1	OK	negbinomial.size	3.65117e-06	0.000211949	4	TRUE	chr4	139434893	139435169	-	AluJb	SINE	Alu	65
TRINITY_GG_153094_c0_g1_i1	1	OK	negbinomial.size	1.039e-05	0.000383468	6	TRUE	chr1	16957126	16957414	+	AluJr	SINE	Alu	66
TRINITY_GG_154212_c0_g1_i1	1	OK	negbinomial.size	4.68618e-05	0.000877329	4	TRUE	chr19	58144396	58144688	-	AluSx	SINE	Alu	67
TRINITY_GG_154334_c0_g1_i1	1	OK	negbinomial.size	2.87325e-05	0.0006506	4	TRUE	chr2	98109290	98110581	-	L1MDa	LINE	L1	68
TRINITY_GG_155903_c0_g1_i1	1	OK	negbinomial.size	3.29202e-05	0.000705531	4	TRUE	chr6	57076645	57077295	-	L1MB8	LINE	L1	69
TRINITY_GG_157261_c0_g1_i1	1	OK	negbinomial.size	1.40154e-05	0.000454165	5	TRUE	chr2	218328281	218328578	+	L2a	LINE	L2	70
TRINITY_GG_157327_c0_g1_i1	2	OK	negbinomial.size	7.14215e-06	0.000315423	4	TRUE	chr17	37434601	37434965	-	L1MC5	LINE	L1	71
TRINITY_GG_158051_c0_g1_i1	2	OK	negbinomial.size	5.90196e-06	0.000281393	7	TRUE	chr8	47871890	47873084	+	L1M1	LINE	L1	72
TRINITY_GG_158817_c1_g1_i1	2	OK	negbinomial.size	2.50974e-06	0.000167699	4	TRUE	chr4	128855807	128856118	-	AluJo	SINE	Alu	73
TRINITY_GG_159826_c0_g1_i1	1	OK	negbinomial.size	4.87169e-05	0.000900903	7	TRUE	chr3	122779025	122779340	-	AluSg7	SINE	Alu	74
TRINITY_GG_159898_c0_g1_i1	1	OK	negbinomial.size	6.34873e-06	0.000292125	5	TRUE	chr6	157916022	157916333	-	AluY	SINE	Alu	75
TRINITY_GG_160897_c0_g1_i1	2	OK	negbinomial.size	4.70523e-08	1.39789e-05	4	TRUE	chr13	20212770	20213033	+	AluSz	SINE	Alu	76
TRINITY_GG_161296_c0_g1_i1	1	OK	negbinomial.size	4.5596e-05	0.000867637	4	TRUE	chrX	24058704	24059024	-	AluJr	SINE	Alu	77
TRINITY_GG_163408_c6_g1_i1	1	OK	negbinomial.size	8.71163e-06	0.000346087	4	TRUE	chr12	9141032	9144517	-	LTR19-int	LTR	ERV1	78
TRINITY_GG_164197_c0_g1_i1	2	OK	negbinomial.size	8.85013e-06	0.000348505	6	TRUE	chrX	78730357	78737261	-	L1MA1	LINE	L1	79
TRINITY_GG_165026_c0_g1_i1	1	OK	negbinomial.size	3.02419e-05	0.000671102	4	TRUE	chr2	44565563	44565759	-	MER5B	DNA	hAT-Charlie	80
TRINITY_GG_165302_c0_g1_i1	1	OK	negbinomial.size	3.76365e-05	0.000768109	7	TRUE	chr10	101692473	101692768	+	AluSp	SINE	Alu	81
TRINITY_GG_16626_c0_g1_i1	2	OK	negbinomial.size	6.49201e-07	7.39036e-05	4	TRUE	chr19	54061874	54062169	+	AluSx	SINE	Alu	82
TRINITY_GG_167387_c0_g1_i1	3	OK	negbinomial.size	7.36876e-06	0.000318182	4	TRUE	chr1	68227117	68227425	+	AluSx1	SINE	Alu	83
TRINITY_GG_168005_c0_g1_i1	1	OK	negbinomial.size	5.52915e-05	0.000971257	4	TRUE	chr4	169370185	169370498	+	MLT2B4	LTR	ERVL	84
TRINITY_GG_168015_c0_g1_i1	1	OK	negbinomial.size	5.47265e-05	0.000965202	4	TRUE	chr6	159663657	159664016	+	L1PB1	LINE	L1	85
TRINITY_GG_168979_c2_g1_i1	2	OK	negbinomial.size	7.95896e-06	0.000332492	4	TRUE	chr3	120042327	120045238	+	HERVIP10B3-int	LTR	ERV1	86
TRINITY_GG_168986_c0_g1_i1	2	OK	negbinomial.size	2.91412e-06	0.000187133	4	TRUE	chr11	130083344	130083964	-	L1MB1	LINE	L1	87
TRINITY_GG_169366_c0_g1_i1	1	OK	negbinomial.size	6.93328e-06	0.00031149	4	TRUE	chr16	66787104	66787427	-	AluJb	SINE	Alu	88
TRINITY_GG_170112_c0_g1_i1	2	OK	negbinomial.size	3.87411e-06	0.000221228	4	TRUE	chr1	21191175	21191484	-	AluJb	SINE	Alu	89
TRINITY_GG_170774_c0_g1_i1	1	OK	negbinomial.size	1.59359e-05	0.000480364	4	TRUE	chr8	11044627	11044917	-	AluSx3	SINE	Alu	90
TRINITY_GG_1711_c0_g1_i1	1	OK	negbinomial.size	3.50348e-05	0.00073293	5	TRUE	chr19	29671993	29672182	-	L2a	LINE	L2	91
TRINITY_GG_171905_c0_g1_i1	1	OK	negbinomial.size	1.07919e-05	0.000390087	4	TRUE	chr20	5577065	5577320	-	AluSg	SINE	Alu	92
TRINITY_GG_172741_c1_g1_i1	3	OK	negbinomial.size	1.25234e-05	0.000427969	6	TRUE	chr20	37981675	37982142	+	L1MC5	LINE	L1	93
TRINITY_GG_173688_c0_g1_i1	2	OK	negbinomial.size	3.74773e-06	0.000215415	6	TRUE	chrY	4703242	4708885	-	L1PB1	LINE	L1	94
TRINITY_GG_174018_c0_g1_i1	1	OK	negbinomial.size	4.86988e-06	0.000248904	4	TRUE	chr3	15457623	15457916	-	AluSx3	SINE	Alu	95
TRINITY_GG_174156_c0_g1_i1	1	OK	negbinomial.size	3.80968e-05	0.000775698	6	TRUE	chr17	669611	669914	+	AluSc5	SINE	Alu	96
TRINITY_GG_174678_c0_g1_i1	1	OK	negbinomial.size	6.14588e-06	0.000286551	4	TRUE	chr2	95033514	95033788	+	AluJr	SINE	Alu	97
TRINITY_GG_175355_c0_g1_i1	1	OK	negbinomial.size	3.11574e-05	0.000681105	4	TRUE	chr20	35802655	35802959	+	AluSx	SINE	Alu	98
TRINITY_GG_175540_c0_g1_i1	1	OK	negbinomial.size	3.20795e-06	0.000197328	4	TRUE	chr9	123477544	123477761	+	L1PA10	LINE	L1	99
TRINITY_GG_176506_c0_g1_i1	1	OK	negbinomial.size	9.13439e-06	0.000356648	4	TRUE	chr12	10706274	10706736	+	L2	LINE	L2	100
TRINITY_GG_176884_c0_g1_i1	1	OK	negbinomial.size	2.48071e-05	0.000604018	5	TRUE	chr14	81919823	81923079	+	L1MD1	LINE	L1	101
TRINITY_GG_177270_c0_g1_i1	1	OK	negbinomial.size	3.11039e-05	0.000681105	5	TRUE	chr5	111408225	111408559	-	THE1B	LTR	ERVL-MaLR	102
TRINITY_GG_179594_c2_g1_i1	1	OK	negbinomial.size	2.04567e-05	0.000540914	4	TRUE	chr18	47132995	47134114	-	L1PA5	LINE	L1	103
TRINITY_GG_180622_c0_g1_i1	1	OK	negbinomial.size	4.26996e-06	0.000233927	4	TRUE	chr12	27699777	27700079	+	AluSg	SINE	Alu	104
TRINITY_GG_181046_c0_g1_i1	1	OK	negbinomial.size	4.61205e-05	0.000869344	4	TRUE	chr12	132882706	132883001	-	AluJo	SINE	Alu	105
TRINITY_GG_18121_c0_g1_i1	1	OK	negbinomial.size	8.01883e-06	0.000333915	7	TRUE	chr4	131961223	131961511	+	AluSc5	SINE	Alu	106
TRINITY_GG_181711_c0_g1_i1	3	OK	negbinomial.size	4.74912e-06	0.000247053	5	TRUE	chr14	35096059	35096364	+	AluJo	SINE	Alu	107
TRINITY_GG_182402_c0_g1_i1	1	OK	negbinomial.size	1.53856e-06	0.000130937	7	TRUE	chr14	34521631	34521932	-	AluSc8	SINE	Alu	108
TRINITY_GG_183184_c0_g1_i1	2	OK	negbinomial.size	1.27313e-06	0.000119996	5	TRUE	chrX	31197768	31198212	+	L1MA4	LINE	L1	109
TRINITY_GG_183822_c0_g1_i1	2	OK	negbinomial.size	3.03345e-07	4.32353e-05	4	TRUE	chr14	64488424	64488930	+	L1MB4	LINE	L1	110
TRINITY_GG_184162_c0_g1_i1	2	OK	negbinomial.size	4.6468e-09	4.12214e-06	4	TRUE	chr2	112202524	112203653	+	L1M4	LINE	L1	111
TRINITY_GG_185008_c0_g1_i1	3	OK	negbinomial.size	1.57587e-05	0.000480364	4	TRUE	chr7	64986176	64986787	-	PRIMA4_LTR	LTR	ERV1	112
TRINITY_GG_185082_c0_g1_i1	2	OK	negbinomial.size	4.70523e-08	1.39789e-05	4	TRUE	chr18	56813266	56813757	-	L1MD	LINE	L1	113
TRINITY_GG_185093_c1_g1_i1	1	OK	negbinomial.size	9.46692e-06	0.000364192	4	TRUE	chr12	110696835	110697466	-	L2b	LINE	L2	114
TRINITY_GG_185297_c0_g1_i1	1	OK	negbinomial.size	4.63437e-05	0.000870795	4	TRUE	chr6	28258495	28258785	+	AluJo	SINE	Alu	115
TRINITY_GG_186643_c0_g1_i1	3	OK	negbinomial.size	2.50587e-05	0.000606318	4	TRUE	chr17	45082116	45082415	-	AluJo	SINE	Alu	116
TRINITY_GG_187223_c0_g1_i1	2	OK	negbinomial.size	5.1025e-09	4.12214e-06	4	TRUE	chr10	128843279	128845106	+	L1ME2	LINE	L1	117
TRINITY_GG_187510_c0_g1_i1	2	OK	negbinomial.size	2.26521e-06	0.000156722	4	TRUE	chr19	16045519	16045823	+	AluY	SINE	Alu	118
TRINITY_GG_187558_c0_g1_i1	1	OK	negbinomial.size	2.10089e-06	0.000149113	5	TRUE	chr6	90247230	90247523	-	AluJr	SINE	Alu	119
TRINITY_GG_188629_c1_g1_i1	3	OK	negbinomial.size	2.88727e-05	0.0006506	4	TRUE	chr7	139575644	139576040	+	MSTD	LTR	ERVL-MaLR	120
TRINITY_GG_190224_c0_g1_i1	1	OK	negbinomial.size	9.41404e-06	0.000364035	4	TRUE	chr4	169482275	169482591	-	AluJr	SINE	Alu	121
TRINITY_GG_190304_c0_g1_i1	1	OK	negbinomial.size	1.41913e-05	0.000458404	4	TRUE	chr7	138797203	138797516	-	AluSz	SINE	Alu	122
TRINITY_GG_190491_c0_g1_i1	1	OK	negbinomial.size	3.17976e-05	0.000691617	4	TRUE	chr6	135482470	135482682	-	L1MD3	LINE	L1	123
TRINITY_GG_191242_c0_g1_i1	3	OK	negbinomial.size	1.59963e-05	0.000480364	4	TRUE	chr16	67572681	67572936	+	AluSx1	SINE	Alu	124
TRINITY_GG_192246_c0_g1_i1	1	OK	negbinomial.size	1.07687e-05	0.000390055	5	TRUE	chr12	133091559	133093500	-	HERVK-int	LTR	ERVK	125
TRINITY_GG_194117_c0_g1_i1	1	OK	negbinomial.size	5.30528e-05	0.000943622	4	TRUE	chr10	17213455	17213651	-	MIR	SINE	MIR	126
TRINITY_GG_194238_c0_g1_i1	1	OK	negbinomial.size	4.08165e-05	0.00081372	4	TRUE	chr1	163021835	163024781	-	L1MA8	LINE	L1	127
TRINITY_GG_194320_c0_g1_i1	2	OK	negbinomial.size	8.91901e-06	0.000349797	4	TRUE	chr9	88151801	88152112	-	AluSg	SINE	Alu	128
TRINITY_GG_194790_c0_g1_i1	1	OK	negbinomial.size	5.1655e-05	0.000927832	4	TRUE	chr8	42414360	42414671	+	AluSg4	SINE	Alu	129
TRINITY_GG_194953_c0_g1_i1	1	OK	negbinomial.size	5.033e-05	0.000915511	4	TRUE	chr1	28174915	28175211	-	AluSc	SINE	Alu	130
TRINITY_GG_19572_c0_g1_i1	1	OK	negbinomial.size	3.74204e-05	0.000765481	4	TRUE	chrX	130068942	130069243	+	AluSx1	SINE	Alu	131
TRINITY_GG_196502_c0_g1_i1	1	OK	negbinomial.size	4.13671e-05	0.000819442	5	TRUE	chr15	50839839	50840204	-	MLT1A0	LTR	ERVL-MaLR	132
TRINITY_GG_196532_c0_g1_i1	3	OK	negbinomial.size	3.20603e-05	0.000693171	4	TRUE	chr14	91381550	91381845	+	AluSz	SINE	Alu	133
TRINITY_GG_196934_c0_g1_i1	3	OK	negbinomial.size	2.43197e-05	0.000594628	4	TRUE	chr16	3779191	3779473	-	AluJr	SINE	Alu	134
TRINITY_GG_197058_c0_g1_i1	1	OK	negbinomial.size	4.97942e-05	0.000913138	7	TRUE	chr5	127906503	127906794	+	AluJb	SINE	Alu	135
TRINITY_GG_199579_c0_g1_i1	3	OK	negbinomial.size	1.10108e-06	0.000109676	4	TRUE	chr1	148611863	148613326	+	HERVL-int	LTR	ERVL	136
TRINITY_GG_201156_c0_g1_i1	1	OK	negbinomial.size	4.54302e-06	0.000242025	4	TRUE	chr4	122216145	122218179	-	L1PB1	LINE	L1	137
TRINITY_GG_20174_c0_g1_i1	1	OK	negbinomial.size	3.26224e-05	0.000700862	5	TRUE	chr12	78840634	78841053	-	LTR7	LTR	ERV1	138
TRINITY_GG_202342_c0_g1_i1	1	OK	negbinomial.size	3.86003e-05	0.000780513	4	TRUE	chr20	34513828	34514051	+	L2	LINE	L2	139
TRINITY_GG_204709_c0_g1_i1	1	OK	negbinomial.size	1.56622e-05	0.000480364	4	TRUE	chr7	130236463	130236763	-	AluSz	SINE	Alu	140
TRINITY_GG_204715_c0_g1_i1	1	OK	negbinomial.size	4.84903e-05	0.00089766	25	TRUE	chr7	106501234	106502075	+	L1MC5	LINE	L1	141
TRINITY_GG_205146_c0_g1_i1	2	OK	negbinomial.size	1.24689e-09	2.98166e-06	4	TRUE	chr6	76241560	76242138	+	L1PA6	LINE	L1	142
TRINITY_GG_205851_c0_g1_i1	1	OK	negbinomial.size	1.16583e-05	0.000413164	4	TRUE	chr10	68908632	68908945	-	AluJb	SINE	Alu	143
TRINITY_GG_206863_c0_g1_i1	1	OK	negbinomial.size	5.43613e-05	0.000962781	5	TRUE	chr15	77051245	77051557	+	AluSq2	SINE	Alu	144
TRINITY_GG_207074_c1_g1_i1	2	OK	negbinomial.size	8.09337e-07	8.59908e-05	5	TRUE	chr7	131216117	131216450	+	AluSx	SINE	Alu	145
TRINITY_GG_20837_c0_g1_i1	2	OK	negbinomial.size	4.70523e-08	1.39789e-05	4	TRUE	chr7	144408067	144408462	+	L2c	LINE	L2	146
TRINITY_GG_209757_c0_g1_i1	1	OK	negbinomial.size	6.98192e-07	7.79619e-05	5	TRUE	chrX	130153050	130153374	+	AluY	SINE	Alu	147
TRINITY_GG_210236_c0_g1_i1	1	OK	negbinomial.size	2.87902e-05	0.0006506	4	TRUE	chr15	36765043	36765355	-	AluSx1	SINE	Alu	148
TRINITY_GG_210326_c2_g1_i1	1	OK	negbinomial.size	3.86004e-05	0.000780513	7	TRUE	chr12	71707384	71708244	-	LTR1E	LTR	ERV1	149
TRINITY_GG_210913_c0_g1_i1	1	OK	negbinomial.size	2.17958e-05	0.000562743	8	TRUE	chr3	49064734	49065037	+	AluSx	SINE	Alu	150
TRINITY_GG_211021_c1_g1_i1	3	OK	negbinomial.size	1.74659e-05	0.000498567	4	TRUE	chr1	119519713	119521867	-	L1PA7	LINE	L1	151
TRINITY_GG_211763_c0_g1_i1	1	OK	negbinomial.size	1.63225e-05	0.000481007	4	TRUE	chr7	104966451	104966760	-	AluSx1	SINE	Alu	152
TRINITY_GG_213612_c0_g1_i1	1	OK	negbinomial.size	3.98783e-06	0.000224793	5	TRUE	chr1	154897992	154898593	+	L2a	LINE	L2	153
TRINITY_GG_213820_c0_g1_i1	3	OK	negbinomial.size	1.64298e-05	0.000481007	4	TRUE	chr14	34866204	34866509	+	AluJb	SINE	Alu	154
TRINITY_GG_214444_c0_g1_i1	1	OK	negbinomial.size	5.43541e-06	0.000270705	4	TRUE	chr14	64464036	64464326	-	AluJr	SINE	Alu	155
TRINITY_GG_21457_c0_g1_i1	1	OK	negbinomial.size	1.1666e-05	0.000413164	5	TRUE	chr6	64135602	64137973	-	Tigger1	DNA	TcMar-Tigger	156
TRINITY_GG_21753_c0_g1_i1	1	OK	negbinomial.size	3.25641e-05	0.000700468	7	TRUE	chr19	44986066	44986351	+	AluJo	SINE	Alu	157
TRINITY_GG_218053_c0_g1_i1	1	OK	negbinomial.size	1.82413e-06	0.000139645	4	TRUE	chr1	184139212	184139512	+	AluJr	SINE	Alu	158
TRINITY_GG_218259_c0_g1_i1	1	OK	negbinomial.size	1.20954e-05	0.000421559	5	TRUE	chr20	32029308	32029538	-	MIR	SINE	MIR	159
TRINITY_GG_21845_c0_g1_i1	2	OK	negbinomial.size	7.01694e-08	1.39789e-05	4	TRUE	chr5	23441957	23443334	+	L1M4	LINE	L1	160
TRINITY_GG_2206_c0_g1_i1	1	OK	negbinomial.size	2.88245e-05	0.0006506	11	TRUE	chr17	1588408	1588720	+	AluJo	SINE	Alu	161
TRINITY_GG_225348_c0_g1_i1	1	OK	negbinomial.size	1.7137e-05	0.000494127	4	TRUE	chr2	53972322	53972618	+	AluY	SINE	Alu	162
TRINITY_GG_225831_c0_g1_i1	2	OK	negbinomial.size	3.57332e-06	0.000209653	4	TRUE	chr2	219257983	219258290	-	AluSx	SINE	Alu	163
TRINITY_GG_226811_c0_g1_i1	2	OK	negbinomial.size	6.32161e-08	1.39789e-05	4	TRUE	chr6	116905826	116907498	-	L1MB3	LINE	L1	164
TRINITY_GG_228587_c0_g1_i1	3	OK	negbinomial.size	1.97301e-05	0.000532957	5	TRUE	chr5	157298645	157299130	-	L1MB8	LINE	L1	165
TRINITY_GG_230112_c0_g1_i1	1	OK	negbinomial.size	1.54764e-05	0.00047692	4	TRUE	chr11	86837817	86841057	+	L1PA6	LINE	L1	166
TRINITY_GG_230387_c0_g1_i1	2	OK	negbinomial.size	7.34368e-06	0.000318182	4	TRUE	chr22	43092590	43092901	+	AluSx	SINE	Alu	167
TRINITY_GG_230960_c0_g1_i1	2	OK	negbinomial.size	3.07005e-08	1.38003e-05	4	TRUE	chr17	60221500	60221784	-	AluSg	SINE	Alu	168
TRINITY_GG_230981_c0_g1_i1	1	OK	negbinomial.size	9.57815e-06	0.000366626	5	TRUE	chr16	66053911	66054584	+	MER4A	LTR	ERV1	169
TRINITY_GG_232087_c0_g1_i1	1	OK	negbinomial.size	3.41866e-05	0.000723822	4	TRUE	chr6	88900859	88901167	+	AluSx	SINE	Alu	170
TRINITY_GG_232141_c0_g1_i1	1	OK	negbinomial.size	8.29618e-06	0.000337707	4	TRUE	chr16	3672055	3672342	+	AluSx1	SINE	Alu	171
TRINITY_GG_234708_c1_g1_i1	1	OK	negbinomial.size	4.40689e-05	0.000847118	4	TRUE	chr16	19648985	19649289	-	AluSx1	SINE	Alu	172
TRINITY_GG_234731_c0_g1_i1	1	OK	negbinomial.size	4.5739e-06	0.000242025	4	TRUE	chr4	67607189	67607386	+	MLT1B	LTR	ERVL-MaLR	173
TRINITY_GG_236542_c0_g1_i1	3	OK	negbinomial.size	5.21996e-06	0.00026146	5	TRUE	chr22	40448029	40448324	+	AluSc	SINE	Alu	174
TRINITY_GG_236644_c0_g1_i1	1	OK	negbinomial.size	3.08639e-05	0.000681105	6	TRUE	chr6	29617290	29617599	-	AluSg	SINE	Alu	175
TRINITY_GG_236791_c0_g1_i1	2	OK	negbinomial.size	1.05597e-05	0.000384269	5	TRUE	chr2	62419071	62423269	+	L1MA1	LINE	L1	176
TRINITY_GG_237932_c0_g1_i1	1	OK	negbinomial.size	1.60021e-05	0.000480364	5	TRUE	chr7	3091951	3092399	+	MLT1C	LTR	ERVL-MaLR	177
TRINITY_GG_238553_c0_g1_i1	1	OK	negbinomial.size	1.92942e-06	0.00014272	4	TRUE	chr1	5488849	5489604	-	MER45B	DNA	hAT-Tip100	178
TRINITY_GG_239800_c1_g1_i1	1	OK	negbinomial.size	1.67751e-05	0.000486534	4	TRUE	chr5	157369879	157370178	-	AluSg7	SINE	Alu	179
TRINITY_GG_239945_c0_g1_i1	2	OK	negbinomial.size	1.90156e-06	0.000142485	5	TRUE	chr17	50233046	50233339	+	AluSx1	SINE	Alu	180
TRINITY_GG_240145_c0_g1_i1	1	OK	negbinomial.size	4.45782e-07	6.05815e-05	4	TRUE	chr4	169542027	169544599	-	L1PA7	LINE	L1	181
TRINITY_GG_240901_c0_g1_i1	1	OK	negbinomial.size	5.5663e-05	0.000975302	6	TRUE	chr4	87365182	87365866	+	PABL_A-int	LTR	ERV1	182
TRINITY_GG_241419_c0_g1_i1	1	OK	negbinomial.size	1.86895e-05	0.000518005	4	TRUE	chr2	169538985	169539301	+	AluSz	SINE	Alu	183
TRINITY_GG_241472_c0_g1_i1	1	OK	negbinomial.size	5.80855e-07	6.97464e-05	5	TRUE	chr4	128987154	128991727	+	L1M1	LINE	L1	184
TRINITY_GG_241661_c0_g1_i1	2	OK	negbinomial.size	5.74583e-07	6.97464e-05	4	TRUE	chr4	35978955	35979237	+	AluSx1	SINE	Alu	185
TRINITY_GG_241676_c2_g1_i1	2	OK	negbinomial.size	3.39282e-06	0.0002028	7	TRUE	chr4	109666741	109670435	-	L1MC1	LINE	L1	186
TRINITY_GG_242944_c0_g1_i1	1	OK	negbinomial.size	2.86973e-05	0.0006506	4	TRUE	chr9	87508015	87508305	-	AluSx1	SINE	Alu	187
TRINITY_GG_243262_c0_g1_i1	3	OK	negbinomial.size	1.22284e-05	0.000423282	5	TRUE	chr9	77961588	77962461	+	L1ME1	LINE	L1	188
TRINITY_GG_243367_c0_g1_i1	1	OK	negbinomial.size	4.41766e-07	6.05047e-05	4	TRUE	chr10	96067896	96068188	+	AluSx	SINE	Alu	189
TRINITY_GG_243766_c0_g1_i1	1	OK	negbinomial.size	2.1485e-05	0.000557179	4	TRUE	chr9	33353683	33353989	-	AluSq2	SINE	Alu	190
TRINITY_GG_244535_c0_g1_i1	1	OK	negbinomial.size	2.94896e-06	0.000188679	4	TRUE	chr11	3229212	3229488	-	AluSx3	SINE	Alu	191
TRINITY_GG_2453_c0_g1_i1	1	OK	negbinomial.size	3.56959e-06	0.000209653	9	TRUE	chr20	63582659	63583406	+	L1ME2	LINE	L1	192
TRINITY_GG_246994_c0_g1_i1	1	OK	negbinomial.size	2.21058e-05	0.00056907	13	TRUE	chr8	108500299	108506445	-	L1PA4	LINE	L1	193
TRINITY_GG_249237_c0_g1_i1	1	OK	negbinomial.size	1.49587e-05	0.000470432	4	TRUE	chr3	119920250	119920542	-	AluSx	SINE	Alu	194
TRINITY_GG_249897_c0_g1_i1	1	OK	negbinomial.size	4.43882e-05	0.000852321	6	TRUE	chr12	91700093	91701194	-	L1MEh	LINE	L1	195
TRINITY_GG_250047_c0_g1_i1	1	OK	negbinomial.size	3.15128e-05	0.000686275	5	TRUE	chr4	25716844	25717153	+	AluSz	SINE	Alu	196
TRINITY_GG_250522_c1_g1_i1	1	OK	negbinomial.size	2.50745e-05	0.000606318	4	TRUE	chr18	63378754	63379948	+	L1M7	LINE	L1	197
TRINITY_GG_250960_c0_g1_i1	2	OK	negbinomial.size	4.30565e-05	0.000839626	4	TRUE	chr15	22449163	22449472	+	AluSp	SINE	Alu	198
TRINITY_GG_251748_c0_g1_i1	2	OK	negbinomial.size	6.32161e-08	1.39789e-05	4	TRUE	chr9	135859922	135860258	+	AluJb	SINE	Alu	199
TRINITY_GG_25229_c0_g1_i1	1	OK	negbinomial.size	2.78632e-05	0.000644383	4	TRUE	chr2	108691637	108691948	-	AluSx3	SINE	Alu	200
TRINITY_GG_252547_c0_g1_i1	3	OK	negbinomial.size	3.98102e-05	0.000801911	5	TRUE	chr6	107770137	107770410	-	Charlie18a	DNA	hAT-Charlie	201
TRINITY_GG_253595_c0_g1_i1	2	OK	negbinomial.size	9.20692e-07	9.5036e-05	4	TRUE	chr17	21395318	21395598	+	AluSz6	SINE	Alu	202
TRINITY_GG_253717_c0_g1_i1	2	OK	negbinomial.size	7.86377e-10	2.29766e-06	5	TRUE	chr4	121983501	121983725	-	MER30	DNA	hAT-Charlie	203
TRINITY_GG_254786_c0_g1_i1	1	OK	negbinomial.size	1.03495e-05	0.00038278	4	TRUE	chr5	73008156	73008633	-	L2c	LINE	L2	204
TRINITY_GG_256106_c0_g1_i1	3	OK	negbinomial.size	3.99823e-05	0.000802899	5	TRUE	chr11	117018702	117019009	-	AluSx1	SINE	Alu	205
TRINITY_GG_256265_c0_g1_i1	1	OK	negbinomial.size	9.39033e-06	0.000364035	5	TRUE	chr9	98249901	98250210	-	L2c	LINE	L2	206
TRINITY_GG_258194_c0_g1_i1	2	OK	negbinomial.size	1.60315e-06	0.000132307	4	TRUE	chr1	247582998	247584171	+	L1PBa	LINE	L1	207
TRINITY_GG_258543_c1_g1_i1	1	OK	negbinomial.size	2.82378e-05	0.000644383	4	TRUE	chr11	109196259	109197614	-	L1M8	LINE	L1	208
TRINITY_GG_259321_c0_g1_i1	2	OK	negbinomial.size	5.07745e-05	0.000919295	5	TRUE	chr9	66757158	66759223	-	MER89-int	LTR	ERV1	209
TRINITY_GG_259997_c0_g1_i1	1	OK	negbinomial.size	1.45721e-05	0.000466173	4	TRUE	chr11	118999639	118999941	-	AluY	SINE	Alu	210
TRINITY_GG_260282_c0_g1_i1	2	OK	negbinomial.size	1.83543e-06	0.0001399	4	TRUE	chrY	20590360	20590649	+	AluSg	SINE	Alu	211
TRINITY_GG_260669_c0_g1_i1	1	OK	negbinomial.size	4.58344e-06	0.000242025	5	TRUE	chr1	182475861	182476096	-	MIRc	SINE	MIR	212
TRINITY_GG_261243_c0_g1_i1	1	OK	negbinomial.size	1.10167e-05	0.000396552	9	TRUE	chr14	59946504	59952523	-	L1PA2	LINE	L1	213
TRINITY_GG_262559_c0_g1_i1	2	OK	negbinomial.size	5.42591e-08	1.39789e-05	4	TRUE	chr9	67315169	67318326	-	L1PA15	LINE	L1	214
TRINITY_GG_2654_c0_g1_i1	1	OK	negbinomial.size	2.56602e-05	0.000616059	4	TRUE	chr4	173061402	173062515	-	L1PB1	LINE	L1	215
TRINITY_GG_265879_c0_g1_i1	1	OK	negbinomial.size	6.02086e-06	0.000285275	4	TRUE	chrX	70279501	70279926	-	L2b	LINE	L2	216
TRINITY_GG_266897_c0_g1_i1	3	OK	negbinomial.size	2.1535e-05	0.000557653	4	TRUE	chr2	69972055	69972360	-	AluSx3	SINE	Alu	217
TRINITY_GG_267410_c0_g1_i1	2	OK	negbinomial.size	3.46639e-09	4.12214e-06	4	TRUE	chr4	67071042	67071344	+	AluSp	SINE	Alu	218
TRINITY_GG_267972_c1_g1_i1	1	OK	negbinomial.size	5.75541e-06	0.000277305	4	TRUE	chr12	122039024	122039324	+	AluY	SINE	Alu	219
TRINITY_GG_270355_c0_g1_i1	1	OK	negbinomial.size	1.19255e-05	0.000418745	4	TRUE	chr5	63935240	63935727	+	L1MCa	LINE	L1	220
TRINITY_GG_270636_c0_g1_i1	1	OK	negbinomial.size	1.90087e-05	0.000520689	5	TRUE	chr19	16953978	16954352	+	AluSz	SINE	Alu	221
TRINITY_GG_271012_c0_g1_i1	1	OK	negbinomial.size	6.30411e-06	0.000291144	4	TRUE	chr16	8875499	8875794	-	AluSx1	SINE	Alu	222
TRINITY_GG_271155_c0_g1_i1	3	OK	negbinomial.size	2.73763e-05	0.000640766	5	TRUE	chr14	20280047	20286194	+	L1PA4	LINE	L1	223
TRINITY_GG_271231_c0_g1_i1	1	OK	negbinomial.size	5.19158e-05	0.000929558	5	TRUE	chr10	86509765	86510068	-	AluSx3	SINE	Alu	224
TRINITY_GG_271329_c0_g1_i1	2	OK	negbinomial.size	1.458e-06	0.000127165	4	TRUE	chr11	117032484	117032720	-	AluJo	SINE	Alu	225
TRINITY_GG_27192_c0_g1_i1	1	OK	negbinomial.size	5.90682e-06	0.000281393	4	TRUE	chr22	25500110	25500593	-	L1MDa	LINE	L1	226
TRINITY_GG_272234_c0_g1_i1	3	OK	negbinomial.size	2.61548e-05	0.000622145	4	TRUE	chr2	98600963	98601223	+	AluSg	SINE	Alu	227
TRINITY_GG_272582_c0_g1_i1	3	OK	negbinomial.size	3.60674e-05	0.000748281	5	TRUE	chr1	203729264	203729573	+	AluSq4	SINE	Alu	228
TRINITY_GG_2730_c0_g1_i1	2	OK	negbinomial.size	6.58377e-09	4.12214e-06	5	TRUE	chr14	33277375	33278531	-	L2a	LINE	L2	229
TRINITY_GG_273187_c0_g1_i1	3	OK	negbinomial.size	2.80366e-05	0.000644383	4	TRUE	chr5	112833180	112833480	-	AluSx3	SINE	Alu	230
TRINITY_GG_273862_c0_g1_i1	2	OK	negbinomial.size	1.39003e-06	0.000125712	4	TRUE	chrX	84726478	84730592	-	L1PA15-16	LINE	L1	231
TRINITY_GG_275456_c0_g1_i1	3	OK	negbinomial.size	1.26231e-06	0.000119619	5	TRUE	chr3	128627497	128627788	+	AluSx	SINE	Alu	232
TRINITY_GG_275591_c0_g1_i1	2	OK	negbinomial.size	1.14047e-05	0.000407202	6	TRUE	chr11	30250487	30251469	+	L1MC4	LINE	L1	233
TRINITY_GG_276403_c0_g1_i1	2	OK	negbinomial.size	6.49201e-07	7.39036e-05	4	TRUE	chrX	67448000	67448623	+	L1MA4A	LINE	L1	234
TRINITY_GG_276700_c0_g1_i1	1	OK	negbinomial.size	1.88435e-05	0.000520229	4	TRUE	chr4	7098075	7098276	-	MLT1C	LTR	ERVL-MaLR	235
TRINITY_GG_276720_c0_g1_i1	1	OK	negbinomial.size	1.75729e-05	0.000498567	4	TRUE	chr3	47150028	47150337	-	AluSc	SINE	Alu	236
TRINITY_GG_276800_c0_g1_i1	1	OK	negbinomial.size	9.47738e-06	0.000364192	4	TRUE	chr16	48676497	48676785	+	AluSq2	SINE	Alu	237
TRINITY_GG_278107_c0_g1_i1	1	OK	negbinomial.size	8.38059e-06	0.000338042	4	TRUE	chr17	62058976	62059231	+	L1MC3	LINE	L1	238
TRINITY_GG_278343_c0_g1_i1	1	OK	negbinomial.size	3.38506e-06	0.0002028	4	TRUE	chr15	76650207	76652113	+	L1PA10	LINE	L1	239
TRINITY_GG_280061_c0_g1_i1	1	OK	negbinomial.size	3.11039e-05	0.000681105	5	TRUE	chr19	35437741	35438035	+	AluJb	SINE	Alu	240
TRINITY_GG_280113_c0_g1_i1	3	OK	negbinomial.size	2.23146e-05	0.000569428	5	TRUE	chr14	49790707	49791008	+	AluSp	SINE	Alu	241
TRINITY_GG_280413_c0_g1_i1	2	OK	negbinomial.size	2.48276e-06	0.000166763	4	TRUE	chr8	19699286	19699823	+	L1MB3	LINE	L1	242
TRINITY_GG_281215_c0_g1_i1	1	OK	negbinomial.size	4.3401e-05	0.000841045	4	TRUE	chr1	160655319	160655769	+	MLT2B1	LTR	ERVL	243
TRINITY_GG_282093_c0_g1_i1	1	OK	negbinomial.size	6.43634e-06	0.000293842	5	TRUE	chr6	17447040	17447319	-	AluJr	SINE	Alu	244
TRINITY_GG_282898_c0_g1_i1	2	OK	negbinomial.size	1.42844e-06	0.000125839	4	TRUE	chr18	69825427	69825660	-	AluY	SINE	Alu	245
TRINITY_GG_283136_c0_g1_i1	1	OK	negbinomial.size	1.29679e-05	0.000436675	6	TRUE	chr1	27804143	27804435	+	AluSp	SINE	Alu	246
TRINITY_GG_283255_c0_g1_i1	3	OK	negbinomial.size	2.07514e-05	0.00054516	7	TRUE	chr1	162806969	162811379	-	L1PA5	LINE	L1	247
TRINITY_GG_283271_c0_g1_i1	2	OK	negbinomial.size	2.42595e-07	3.63499e-05	5	TRUE	chr18	2297325	2297551	+	AluSx	SINE	Alu	248
TRINITY_GG_283299_c0_g1_i1	1	OK	negbinomial.size	2.55415e-05	0.000615067	4	TRUE	chr1	63417853	63418148	+	AluSp	SINE	Alu	249
TRINITY_GG_283619_c0_g1_i1	1	OK	negbinomial.size	7.62834e-06	0.000324593	7	TRUE	chr3	48281638	48281932	+	AluSx1	SINE	Alu	250
TRINITY_GG_283826_c0_g1_i1	1	OK	negbinomial.size	5.62249e-05	0.000979799	4	TRUE	chr20	44605123	44605429	+	AluY	SINE	Alu	251
TRINITY_GG_285699_c0_g1_i1	1	OK	negbinomial.size	4.5596e-05	0.000867637	4	TRUE	chr4	140096678	140096958	+	Tigger15a	DNA	TcMar-Tigger	252
TRINITY_GG_286105_c1_g1_i1	1	OK	negbinomial.size	3.65117e-06	0.000211949	4	TRUE	chr5	149669109	149669423	+	AluSq	SINE	Alu	253
TRINITY_GG_286199_c0_g1_i1	2	OK	negbinomial.size	1.6127e-06	0.000132307	4	TRUE	chr17	17618562	17618870	-	AluSz	SINE	Alu	254
TRINITY_GG_286246_c0_g1_i1	2	OK	negbinomial.size	2.21615e-07	3.43817e-05	5	TRUE	chr4	25374951	25375152	+	MER30	DNA	hAT-Charlie	255
TRINITY_GG_286543_c0_g1_i1	3	OK	negbinomial.size	4.46512e-06	0.000240323	5	TRUE	chr19	12387363	12387655	-	AluSg	SINE	Alu	256
TRINITY_GG_286706_c0_g1_i1	1	OK	negbinomial.size	2.38348e-05	0.000589712	4	TRUE	chr19	36445881	36446179	+	L1ME3G	LINE	L1	257
TRINITY_GG_28812_c0_g1_i1	3	OK	negbinomial.size	2.25322e-05	0.000572481	4	TRUE	chr8	25286649	25286968	-	AluJo	SINE	Alu	258
TRINITY_GG_289223_c0_g1_i1	1	OK	negbinomial.size	3.39727e-05	0.000721877	5	TRUE	chr6	18198885	18199206	+	AluJb	SINE	Alu	259
TRINITY_GG_289922_c0_g1_i1	2	OK	negbinomial.size	2.72359e-08	1.25651e-05	4	TRUE	chr5	101365166	101365487	-	AluYf1	SINE	Alu	260
TRINITY_GG_290471_c0_g1_i1	1	OK	negbinomial.size	6.67719e-06	0.000303259	7	TRUE	chrX	120571686	120571964	+	MER8	DNA	TcMar-Tigger	261
TRINITY_GG_291253_c0_g1_i1	2	OK	negbinomial.size	4.92423e-09	4.12214e-06	4	TRUE	chr3	41468501	41472286	+	L1MA7	LINE	L1	262
TRINITY_GG_293580_c0_g1_i1	1	OK	negbinomial.size	1.51575e-05	0.000472047	4	TRUE	chr1	24012329	24012638	-	AluSz	SINE	Alu	263
TRINITY_GG_295372_c0_g1_i1	1	OK	negbinomial.size	2.18334e-05	0.000562885	4	TRUE	chr1	231943724	231944023	-	AluSx	SINE	Alu	264
TRINITY_GG_295557_c0_g1_i1	1	OK	negbinomial.size	1.7498e-05	0.000498567	5	TRUE	chr21	34547532	34547921	+	MSTD	LTR	ERVL-MaLR	265
TRINITY_GG_295659_c1_g1_i1	1	OK	negbinomial.size	1.65099e-05	0.000481119	4	TRUE	chr15	28069385	28071182	+	SVA_F	Retroposon	SVA	266
TRINITY_GG_297537_c0_g1_i1	1	OK	negbinomial.size	1.60796e-05	0.000480778	7	TRUE	chr19	9348953	9349247	-	AluSz6	SINE	Alu	267
TRINITY_GG_298653_c0_g1_i1	1	OK	negbinomial.size	3.23303e-05	0.000697149	4	TRUE	chr6	88299597	88300066	-	MLT1C	LTR	ERVL-MaLR	268
TRINITY_GG_299587_c0_g1_i1	3	OK	negbinomial.size	4.50104e-05	0.000861774	4	TRUE	chr9	94123762	94125050	-	L1MB3	LINE	L1	269
TRINITY_GG_29962_c0_g1_i1	3	OK	negbinomial.size	1.75754e-05	0.000498567	4	TRUE	chr5	151079341	151079637	+	AluSz	SINE	Alu	270
TRINITY_GG_300595_c0_g1_i1	1	OK	negbinomial.size	5.08178e-05	0.000919295	4	TRUE	chr20	5107033	5107320	+	AluJb	SINE	Alu	271
TRINITY_GG_300895_c0_g1_i1	1	OK	negbinomial.size	2.82378e-05	0.000644383	4	TRUE	chr9	95331311	95331885	-	MER4-int	LTR	ERV1	272
TRINITY_GG_30095_c0_g1_i1	1	OK	negbinomial.size	9.69238e-06	0.000368176	4	TRUE	chr4	15635471	15635779	+	AluSq2	SINE	Alu	273
TRINITY_GG_30205_c1_g1_i1	2	OK	negbinomial.size	3.75052e-10	2.19168e-06	4	TRUE	chr2	63926516	63932665	+	L1PA7	LINE	L1	274
TRINITY_GG_302115_c0_g1_i1	1	OK	negbinomial.size	9.21574e-07	9.5036e-05	4	TRUE	chr12	121436632	121437665	+	L1MEj	LINE	L1	275
TRINITY_GG_302476_c0_g1_i1	2	OK	negbinomial.size	3.10861e-06	0.00019674	4	TRUE	chr1	174925083	174925379	+	AluY	SINE	Alu	276
TRINITY_GG_302588_c1_g1_i1	1	OK	negbinomial.size	3.02036e-06	0.000192545	5	TRUE	chr15	84579095	84579709	-	LTR18B	LTR	ERVL	277
TRINITY_GG_302844_c0_g1_i1	1	OK	negbinomial.size	4.8378e-06	0.000247987	6	TRUE	chrX	67924224	67928701	+	L1MA2	LINE	L1	278
TRINITY_GG_303789_c0_g1_i1	1	OK	negbinomial.size	4.22891e-05	0.000832066	4	TRUE	chr1	43761294	43761663	+	L1MC5a	LINE	L1	279
TRINITY_GG_304262_c0_g1_i1	1	OK	negbinomial.size	3.79505e-05	0.000773617	7	TRUE	chrX	132407902	132408090	+	L2c	LINE	L2	280
TRINITY_GG_30463_c2_g1_i1	3	OK	negbinomial.size	1.75225e-05	0.000498567	4	TRUE	chr6	118627341	118628535	+	L1MCa	LINE	L1	281
TRINITY_GG_304751_c0_g1_i1	3	OK	negbinomial.size	5.96773e-06	0.000283524	7	TRUE	chr1	182578528	182578753	-	AluSz6	SINE	Alu	282
TRINITY_GG_306389_c0_g1_i1	2	OK	negbinomial.size	1.10097e-05	0.000396552	6	TRUE	chr2	47142836	47143125	-	AluSq	SINE	Alu	283
TRINITY_GG_307650_c0_g1_i1	1	OK	negbinomial.size	4.05933e-06	0.000226637	4	TRUE	chrX	76502324	76506316	-	L1PBa1	LINE	L1	284
TRINITY_GG_30848_c0_g1_i1	2	OK	negbinomial.size	1.94976e-06	0.000143619	4	TRUE	chr3	41546538	41546863	-	L1MEf	LINE	L1	285
TRINITY_GG_308706_c1_g1_i1	3	OK	negbinomial.size	2.58635e-05	0.000617729	4	TRUE	chr15	49893374	49893811	+	L1MB2	LINE	L1	286
TRINITY_GG_309615_c0_g1_i1	1	OK	negbinomial.size	1.89654e-06	0.000142485	5	TRUE	chr9	136428114	136428441	-	AluSx1	SINE	Alu	287
TRINITY_GG_30962_c0_g1_i1	1	OK	negbinomial.size	1.23906e-05	0.00042592	14	TRUE	chr1	145843714	145844636	+	L1MA4	LINE	L1	288
TRINITY_GG_310291_c0_g1_i1	3	OK	negbinomial.size	1.63688e-05	0.000481007	7	TRUE	chr7	75560270	75560550	-	AluJo	SINE	Alu	289
TRINITY_GG_310477_c0_g1_i1	1	OK	negbinomial.size	2.01789e-05	0.000538524	5	TRUE	chr3	38145695	38147555	+	L1MDa	LINE	L1	290
TRINITY_GG_310529_c0_g1_i1	2	OK	negbinomial.size	2.16714e-05	0.000560355	5	TRUE	chr2	137731155	137735711	-	L1MB1	LINE	L1	291
TRINITY_GG_310599_c1_g1_i1	2	OK	negbinomial.size	1.67904e-05	0.000486534	5	TRUE	chrX	123133711	123136089	+	L1PREC2	LINE	L1	292
TRINITY_GG_311856_c0_g1_i1	1	OK	negbinomial.size	1.86947e-05	0.000518005	4	TRUE	chr9	68238523	68238829	+	AluSg	SINE	Alu	293
TRINITY_GG_313375_c0_g1_i1	1	OK	negbinomial.size	2.81467e-05	0.000644383	5	TRUE	chr7	77510599	77511474	+	L1PA15	LINE	L1	294
TRINITY_GG_313510_c0_g1_i1	1	OK	negbinomial.size	5.173e-05	0.000928228	4	TRUE	chr3	195580358	195580704	-	AluSx1	SINE	Alu	295
TRINITY_GG_313951_c0_g1_i1	1	OK	negbinomial.size	1.75777e-06	0.000136957	6	TRUE	chr12	121135720	121136024	+	AluSx1	SINE	Alu	296
TRINITY_GG_314206_c0_g1_i1	1	OK	negbinomial.size	3.09758e-05	0.000681105	9	TRUE	chr17	81555613	81555904	-	AluSx	SINE	Alu	297
TRINITY_GG_315671_c0_g1_i1	1	OK	negbinomial.size	1.05651e-05	0.000384269	4	TRUE	chr7	35810771	35811068	-	AluSx	SINE	Alu	298
TRINITY_GG_315846_c0_g1_i1	1	OK	negbinomial.size	1.23851e-05	0.00042592	4	TRUE	chr17	46457441	46457819	+	MLT2B4	LTR	ERVL	299
TRINITY_GG_316945_c0_g1_i1	1	OK	negbinomial.size	5.47144e-05	0.000965202	4	TRUE	chr12	62203122	62206180	-	L1PA8A	LINE	L1	300
TRINITY_GG_31720_c0_g1_i1	2	OK	negbinomial.size	4.70523e-08	1.39789e-05	4	TRUE	chr4	39884980	39885286	+	AluSz	SINE	Alu	301
TRINITY_GG_317578_c0_g1_i1	1	OK	negbinomial.size	6.04007e-07	7.15463e-05	6	TRUE	chrX	71187207	71187508	+	MER31-int	LTR	ERV1	302
TRINITY_GG_317584_c0_g1_i1	1	OK	negbinomial.size	2.71743e-05	0.000638049	4	TRUE	chr6	87206343	87206669	-	L1MC4	LINE	L1	303
TRINITY_GG_318445_c3_g1_i1	1	OK	negbinomial.size	3.52283e-05	0.000736099	5	TRUE	chr2	157361126	157362661	+	THE1C-int	LTR	ERVL-MaLR	304
TRINITY_GG_321215_c0_g1_i1	3	OK	negbinomial.size	9.4274e-06	0.000364035	5	TRUE	chr16	29170102	29170404	-	AluY	SINE	Alu	305
TRINITY_GG_321225_c0_g1_i1	3	OK	negbinomial.size	1.2028e-05	0.000420885	4	TRUE	chr6	134196950	134197235	+	AluJb	SINE	Alu	306
TRINITY_GG_321358_c0_g1_i1	1	OK	negbinomial.size	3.46049e-05	0.000730033	7	TRUE	chr5	169929454	169929762	+	AluJb	SINE	Alu	307
TRINITY_GG_322908_c0_g1_i1	1	OK	negbinomial.size	2.23086e-05	0.000569428	4	TRUE	chr12	47204949	47205677	-	LTR8	LTR	ERV1	308
TRINITY_GG_323253_c0_g1_i1	1	OK	negbinomial.size	2.99711e-05	0.000667461	4	TRUE	chr2	84924690	84925283	+	MER51A	LTR	ERV1	309
TRINITY_GG_32335_c0_g1_i1	1	OK	negbinomial.size	1.1943e-05	0.000418745	4	TRUE	chr6	57466837	57467133	+	AluSp	SINE	Alu	310
TRINITY_GG_323892_c0_g1_i1	2	OK	negbinomial.size	6.3674e-07	7.39036e-05	4	TRUE	chr7	29164502	29164805	+	AluSz6	SINE	Alu	311
TRINITY_GG_324600_c0_g1_i1	2	OK	negbinomial.size	3.19605e-05	0.000693171	5	TRUE	chr1	225257527	225257834	-	AluY	SINE	Alu	312
TRINITY_GG_324652_c0_g1_i1	1	OK	negbinomial.size	1.45092e-05	0.00046501	4	TRUE	chr3	153207305	153207607	-	AluSp	SINE	Alu	313
TRINITY_GG_327667_c1_g1_i1	1	OK	negbinomial.size	5.19466e-05	0.000929558	4	TRUE	chr14	64154818	64155581	+	L1MB8	LINE	L1	314
TRINITY_GG_328242_c0_g1_i1	2	OK	negbinomial.size	7.01694e-08	1.39789e-05	4	TRUE	chr9	132427993	132428309	-	AluJr	SINE	Alu	315
TRINITY_GG_328535_c1_g1_i1	3	OK	negbinomial.size	4.81288e-06	0.000247433	4	TRUE	chr5	64754919	64755715	+	L1PA16	LINE	L1	316
TRINITY_GG_328867_c0_g1_i1	1	OK	negbinomial.size	1.16583e-05	0.000413164	4	TRUE	chr5	146098807	146099220	+	LTR104_Mam	LTR	Gypsy	317
TRINITY_GG_329013_c0_g1_i1	2	OK	negbinomial.size	2.01529e-09	3.533e-06	5	TRUE	chr16	27260884	27261196	+	AluSx	SINE	Alu	318
TRINITY_GG_330740_c0_g1_i1	1	OK	negbinomial.size	1.42246e-05	0.000458404	4	TRUE	chr17	2921754	2922020	-	MLT1D	LTR	ERVL-MaLR	319
TRINITY_GG_331856_c0_g1_i1	1	OK	negbinomial.size	8.75098e-06	0.000346306	4	TRUE	chr11	116340855	116341166	+	AluSx1	SINE	Alu	320
TRINITY_GG_331931_c1_g1_i1	1	OK	negbinomial.size	1.64529e-06	0.000133535	6	TRUE	chrX	12940278	12943233	+	HERVH-int	LTR	ERV1	321
TRINITY_GG_332253_c0_g1_i1	1	OK	negbinomial.size	3.71635e-05	0.000765481	4	TRUE	chr9	96341005	96341313	+	AluSz	SINE	Alu	322
TRINITY_GG_333447_c0_g1_i1	1	OK	negbinomial.size	3.82461e-05	0.000775974	5	TRUE	chr5	21293450	21293762	-	AluSx4	SINE	Alu	323
TRINITY_GG_333661_c0_g1_i1	2	OK	negbinomial.size	1.299e-05	0.000436675	6	TRUE	chr2	53742037	53743166	+	L1M7	LINE	L1	324
TRINITY_GG_33458_c0_g1_i1	2	OK	negbinomial.size	2.26521e-06	0.000156722	4	TRUE	chr3	86692710	86696319	-	HERV30-int	LTR	ERV1	325
TRINITY_GG_33545_c0_g1_i1	1	OK	negbinomial.size	6.98281e-06	0.00031149	5	TRUE	chr11	112238481	112238771	-	AluSq2	SINE	Alu	326
TRINITY_GG_335769_c0_g1_i1	1	OK	negbinomial.size	4.2453e-05	0.000833465	4	TRUE	chr6	151418777	151419069	-	AluSp	SINE	Alu	327
TRINITY_GG_335817_c0_g1_i1	1	OK	negbinomial.size	1.45256e-07	2.52128e-05	7	TRUE	chr5	14500609	14500913	+	AluJb	SINE	Alu	328
TRINITY_GG_33609_c0_g1_i1	1	OK	negbinomial.size	1.05358e-05	0.000384269	4	TRUE	chr2	173939894	173940169	-	AluSz6	SINE	Alu	329
TRINITY_GG_336115_c0_g1_i1	1	OK	negbinomial.size	4.56312e-05	0.000867637	4	TRUE	chr11	63994633	63995036	-	L2a	LINE	L2	330
TRINITY_GG_336218_c0_g1_i1	1	OK	negbinomial.size	8.09006e-06	0.000334622	5	TRUE	chr5	115192907	115193205	-	AluSp	SINE	Alu	331
TRINITY_GG_33643_c1_g1_i1	2	OK	negbinomial.size	2.22548e-06	0.00015606	4	TRUE	chr10	60701976	60702281	+	AluJr	SINE	Alu	332
TRINITY_GG_336588_c0_g1_i1	1	OK	negbinomial.size	4.67668e-06	0.000245121	5	TRUE	chr2	230171097	230171390	-	AluSx1	SINE	Alu	333
TRINITY_GG_337097_c0_g1_i1	1	OK	negbinomial.size	2.78799e-05	0.000644383	10	TRUE	chr5	154303059	154305021	+	L1MEc	LINE	L1	334
TRINITY_GG_338015_c0_g1_i1	1	OK	negbinomial.size	1.35423e-05	0.000448789	5	TRUE	chr22	34101116	34101431	+	AluSx1	SINE	Alu	335
TRINITY_GG_339592_c0_g1_i1	1	OK	negbinomial.size	3.20667e-05	0.000693171	5	TRUE	chr1	184628192	184628463	-	Charlie7a	DNA	hAT-Charlie	336
TRINITY_GG_344246_c0_g1_i1	2	OK	negbinomial.size	4.68524e-05	0.000877329	5	TRUE	chr14	24961153	24961421	+	L1PREC2	LINE	L1	337
TRINITY_GG_344441_c0_g1_i1	1	OK	negbinomial.size	4.16582e-05	0.000821497	4	TRUE	chr15	79812452	79812963	-	L2b	LINE	L2	338
TRINITY_GG_344757_c0_g1_i1	1	OK	negbinomial.size	1.61476e-06	0.000132307	5	TRUE	chr16	82165115	82165423	-	AluSg4	SINE	Alu	339
TRINITY_GG_345107_c2_g1_i1	1	OK	negbinomial.size	1.57819e-05	0.000480364	5	TRUE	chr9	95995544	95996949	+	Tigger1	DNA	TcMar-Tigger	340
TRINITY_GG_345548_c1_g1_i1	3	OK	negbinomial.size	4.35028e-05	0.000841045	4	TRUE	chr8	65806743	65807824	-	L1M4	LINE	L1	341
TRINITY_GG_346357_c0_g1_i1	1	OK	negbinomial.size	3.57176e-05	0.000743664	5	TRUE	chr9	33005422	33005734	-	AluJo	SINE	Alu	342
TRINITY_GG_34777_c0_g1_i1	1	OK	negbinomial.size	2.51581e-06	0.000167699	5	TRUE	chr13	22783616	22784599	+	L1MA8	LINE	L1	343
TRINITY_GG_348425_c0_g1_i1	1	OK	negbinomial.size	1.38038e-05	0.000449802	4	TRUE	chr10	16201807	16205296	-	L1MA2	LINE	L1	344
TRINITY_GG_348458_c0_g1_i1	1	OK	negbinomial.size	4.15623e-05	0.000821497	4	TRUE	chr7	127808160	127808464	-	AluSz	SINE	Alu	345
TRINITY_GG_348684_c0_g1_i1	1	OK	negbinomial.size	1.84831e-05	0.000517117	4	TRUE	chr2	36641175	36642625	+	L1MA3	LINE	L1	346
TRINITY_GG_349110_c1_g1_i1	2	OK	negbinomial.size	1.30024e-05	0.000436675	5	TRUE	chr22	11953084	11953485	+	MLT1H1-int	LTR	ERVL-MaLR	347
TRINITY_GG_349689_c0_g1_i1	2	OK	negbinomial.size	1.3517e-06	0.000124719	4	TRUE	chr7	106429219	106429436	+	LTR16E2	LTR	ERVL	348
TRINITY_GG_350101_c0_g1_i1	1	OK	negbinomial.size	2.01254e-05	0.000538524	7	TRUE	chr17	80370348	80371675	+	Charlie1a	DNA	hAT-Charlie	349
TRINITY_GG_350158_c0_g1_i1	2	OK	negbinomial.size	4.99515e-05	0.000913138	5	TRUE	chr13	76284169	76284484	-	AluSz	SINE	Alu	350
TRINITY_GG_351436_c0_g1_i1	1	OK	negbinomial.size	5.27573e-05	0.000939927	4	TRUE	chr16	69304651	69304967	-	AluJr	SINE	Alu	351
TRINITY_GG_351640_c0_g1_i1	1	OK	negbinomial.size	1.60381e-05	0.000480623	4	TRUE	chr10	27222558	27222871	-	AluSz	SINE	Alu	352
TRINITY_GG_35292_c0_g1_i1	1	OK	negbinomial.size	7.19748e-07	7.90482e-05	5	TRUE	chr8	12594601	12594926	+	L1MA8	LINE	L1	353
TRINITY_GG_353566_c0_g1_i1	2	OK	negbinomial.size	1.63768e-06	0.000133535	4	TRUE	chr1	174493537	174493841	+	AluJb	SINE	Alu	354
TRINITY_GG_354387_c0_g1_i1	3	OK	negbinomial.size	7.2009e-06	0.000316253	4	TRUE	chr1	109366624	109366923	+	AluJb	SINE	Alu	355
TRINITY_GG_355616_c0_g1_i1	1	OK	negbinomial.size	1.47516e-05	0.000469346	5	TRUE	chr19	5710743	5711049	+	AluSx	SINE	Alu	356
TRINITY_GG_356452_c0_g1_i1	1	OK	negbinomial.size	3.00017e-05	0.000667461	6	TRUE	chr7	136247706	136248006	+	AluSg	SINE	Alu	357
TRINITY_GG_357643_c0_g1_i1	3	OK	negbinomial.size	2.22804e-05	0.000569428	7	TRUE	chr3	152172036	152173556	+	Tigger2	DNA	TcMar-Tigger	358
TRINITY_GG_361016_c0_g1_i1	2	OK	negbinomial.size	2.26905e-06	0.000156722	4	TRUE	chr12	48902652	48902954	-	AluJb	SINE	Alu	359
TRINITY_GG_36151_c0_g1_i1	1	OK	negbinomial.size	2.02935e-05	0.000539856	4	TRUE	chr8	94576020	94576307	-	AluJr	SINE	Alu	360
TRINITY_GG_362359_c0_g1_i1	3	OK	negbinomial.size	2.28732e-05	0.000576878	4	TRUE	chr3	194152521	194152833	+	L2b	LINE	L2	361
TRINITY_GG_362764_c0_g1_i1	1	OK	negbinomial.size	5.21419e-07	6.67334e-05	5	TRUE	chr8	23008541	23009040	-	MER74A	LTR	ERVL	362
TRINITY_GG_36283_c0_g1_i1	1	OK	negbinomial.size	4.27404e-05	0.000836252	5	TRUE	chr2	95833611	95833923	-	L1PA12	LINE	L1	363
TRINITY_GG_365204_c0_g1_i1	1	OK	negbinomial.size	5.05411e-06	0.000256575	5	TRUE	chr2	27942352	27942667	-	AluJb	SINE	Alu	364
TRINITY_GG_365294_c0_g1_i1	1	OK	negbinomial.size	2.45789e-06	0.000166368	4	TRUE	chr1	243074685	243074975	-	AluSg7	SINE	Alu	365
TRINITY_GG_36587_c0_g1_i1	3	OK	negbinomial.size	6.11017e-06	0.000286551	6	TRUE	chr6	73460399	73460697	-	AluSx	SINE	Alu	366
TRINITY_GG_366488_c0_g1_i1	1	OK	negbinomial.size	1.29074e-05	0.000436675	4	TRUE	chr7	63995238	63995606	+	L1M3	LINE	L1	367
TRINITY_GG_367093_c0_g1_i1	1	OK	negbinomial.size	2.30672e-05	0.000576878	4	TRUE	chr12	44827164	44828261	-	L1MA3	LINE	L1	368
TRINITY_GG_368206_c0_g1_i1	1	OK	negbinomial.size	8.21313e-06	0.0003372	4	TRUE	chr10	132215686	132216182	+	THE1B-int	LTR	ERVL-MaLR	369
TRINITY_GG_368520_c0_g1_i1	1	OK	negbinomial.size	5.02198e-05	0.00091518	4	TRUE	chr13	60562946	60563247	+	AluSx1	SINE	Alu	370
TRINITY_GG_370159_c1_g1_i1	1	OK	negbinomial.size	6.88706e-06	0.000311178	5	TRUE	chr13	26124121	26124957	-	L1MB4	LINE	L1	371
TRINITY_GG_371840_c0_g1_i1	1	OK	negbinomial.size	3.32581e-06	0.0002028	5	TRUE	chr5	154689171	154689474	+	AluSx3	SINE	Alu	372
TRINITY_GG_371902_c3_g1_i1	1	OK	negbinomial.size	3.27025e-05	0.000701722	6	TRUE	chr6	31232837	31235570	-	HERVK9-int	LTR	ERVK	373
TRINITY_GG_372091_c0_g1_i1	1	OK	negbinomial.size	4.60612e-05	0.000869344	13	TRUE	chr7	150472058	150472578	-	MER90a	LTR	ERV1	374
TRINITY_GG_372964_c0_g1_i1	1	OK	negbinomial.size	1.44374e-05	0.000463558	6	TRUE	chr14	21490829	21491124	-	AluSq	SINE	Alu	375
TRINITY_GG_373823_c0_g1_i1	1	OK	negbinomial.size	1.22194e-05	0.000423282	4	TRUE	chr11	71751923	71752300	+	HERVH-int	LTR	ERV1	376
TRINITY_GG_374664_c0_g1_i1	1	OK	negbinomial.size	2.56882e-05	0.000616059	5	TRUE	chr15	66470118	66470754	-	MER4-int	LTR	ERV1	377
TRINITY_GG_3756_c0_g1_i1	1	OK	negbinomial.size	5.72115e-07	6.97464e-05	4	TRUE	chr18	3598465	3598767	-	AluSz	SINE	Alu	378
TRINITY_GG_37613_c0_g1_i1	1	OK	negbinomial.size	2.72238e-05	0.000638049	4	TRUE	chr13	77315914	77316328	+	L1M5	LINE	L1	379
TRINITY_GG_377352_c1_g1_i1	1	OK	negbinomial.size	1.48865e-05	0.000470432	6	TRUE	chr10	45392724	45395618	+	L1PA5	LINE	L1	380
TRINITY_GG_378709_c0_g1_i1	3	OK	negbinomial.size	1.84948e-05	0.000517117	4	TRUE	chr2	232705399	232705704	-	AluSp	SINE	Alu	381
TRINITY_GG_37959_c0_g1_i1	3	OK	negbinomial.size	2.84384e-06	0.00018465	5	TRUE	chr15	92150118	92150424	-	MLT2A2	LTR	ERVL	382
TRINITY_GG_379622_c1_g1_i1	1	OK	negbinomial.size	1.86895e-05	0.000518005	4	TRUE	chr5	136648738	136649562	-	L1MEg	LINE	L1	383
TRINITY_GG_380075_c0_g1_i1	2	OK	negbinomial.size	2.05271e-06	0.000146882	4	TRUE	chr4	90868052	90873421	-	L1MA2	LINE	L1	384
TRINITY_GG_380549_c0_g1_i1	1	OK	negbinomial.size	1.72048e-05	0.000494455	5	TRUE	chr13	74551951	74552178	-	MER30	DNA	hAT-Charlie	385
TRINITY_GG_381267_c0_g1_i1	1	OK	negbinomial.size	8.66526e-06	0.000345252	4	TRUE	chr1	221731600	221731905	-	AluSc	SINE	Alu	386
TRINITY_GG_381508_c0_g1_i1	1	OK	negbinomial.size	5.02613e-06	0.000256143	5	TRUE	chr1	224250356	224250567	-	AluJb	SINE	Alu	387
TRINITY_GG_381867_c0_g1_i1	2	OK	negbinomial.size	4.68413e-07	6.24363e-05	4	TRUE	chr6	87709604	87709914	+	AluSp	SINE	Alu	388
TRINITY_GG_382902_c1_g1_i1	3	OK	negbinomial.size	6.97053e-06	0.00031149	6	TRUE	chr8	22481545	22482627	-	L1PA7	LINE	L1	389
TRINITY_GG_383318_c0_g1_i1	1	OK	negbinomial.size	2.29415e-05	0.000576878	5	TRUE	chr7	44637538	44637833	+	AluSx	SINE	Alu	390
TRINITY_GG_383556_c0_g1_i1	1	OK	negbinomial.size	2.71743e-05	0.000638049	4	TRUE	chr14	68637088	68637376	-	AluJr	SINE	Alu	391
TRINITY_GG_384250_c0_g1_i1	1	OK	negbinomial.size	4.61784e-06	0.000243109	10	TRUE	chr17	63673628	63673930	+	AluSx1	SINE	Alu	392
TRINITY_GG_385505_c0_g1_i1	1	OK	negbinomial.size	9.2287e-06	0.00035953	4	TRUE	chr10	77167675	77167981	-	AluJb	SINE	Alu	393
TRINITY_GG_386337_c0_g1_i1	1	OK	negbinomial.size	5.80176e-07	6.97464e-05	5	TRUE	chr2	55202274	55202585	+	AluSq2	SINE	Alu	394
TRINITY_GG_388837_c0_g1_i1	3	OK	negbinomial.size	7.21886e-06	0.000316253	4	TRUE	chr1	103795160	103796651	-	L1PA7	LINE	L1	395
TRINITY_GG_388898_c1_g1_i1	1	OK	negbinomial.size	1.51032e-05	0.000471967	4	TRUE	chr5	69306317	69306636	-	AluJb	SINE	Alu	396
TRINITY_GG_389467_c0_g1_i1	1	OK	negbinomial.size	2.49668e-05	0.000606223	5	TRUE	chr1	202585028	202585296	-	AluJb	SINE	Alu	397
TRINITY_GG_389653_c0_g1_i1	2	OK	negbinomial.size	7.77084e-09	4.6976e-06	4	TRUE	chr22	21404827	21405157	-	AluSx	SINE	Alu	398
TRINITY_GG_389780_c0_g1_i1	2	OK	negbinomial.size	1.10386e-05	0.000396552	5	TRUE	chr8	131522384	131522753	-	L1MA8	LINE	L1	399
TRINITY_GG_391741_c0_g1_i1	2	OK	negbinomial.size	3.18942e-06	0.000197328	6	TRUE	chrX	39077793	39081179	-	L1PA12	LINE	L1	400
TRINITY_GG_391845_c0_g1_i1	1	OK	negbinomial.size	3.36249e-05	0.000716997	4	TRUE	chr1	12129894	12130210	-	AluSz	SINE	Alu	401
TRINITY_GG_394001_c0_g1_i1	2	OK	negbinomial.size	1.13291e-05	0.000405326	4	TRUE	chr8	8107075	8107383	-	AluSx1	SINE	Alu	402
TRINITY_GG_394926_c0_g1_i1	1	OK	negbinomial.size	1.24201e-05	0.0004261	6	TRUE	chr12	101329748	101330023	+	AluJr	SINE	Alu	403
TRINITY_GG_395814_c1_g1_i1	1	OK	negbinomial.size	4.00377e-06	0.000224968	5	TRUE	chr6	7349962	7353696	+	L1PB1	LINE	L1	404
TRINITY_GG_396007_c0_g1_i1	1	OK	negbinomial.size	1.38038e-05	0.000449802	4	TRUE	chr6	53283695	53284023	+	L1MEi	LINE	L1	405
TRINITY_GG_396320_c1_g1_i1	3	OK	negbinomial.size	3.10102e-05	0.000681105	4	TRUE	chr15	25007454	25008353	-	L1M4c	LINE	L1	406
TRINITY_GG_396541_c0_g1_i1	2	OK	negbinomial.size	1.91812e-06	0.000142485	4	TRUE	chr9	23911926	23912747	+	L1MEb	LINE	L1	407
TRINITY_GG_396833_c0_g1_i1	2	OK	negbinomial.size	5.42591e-08	1.39789e-05	4	TRUE	chr3	192089393	192090618	+	L1ME1	LINE	L1	408
TRINITY_GG_397054_c0_g1_i1	1	OK	negbinomial.size	4.55912e-05	0.000867637	5	TRUE	chr7	75407947	75408238	-	AluSz	SINE	Alu	409
TRINITY_GG_397541_c0_g1_i1	2	OK	negbinomial.size	8.38514e-09	4.9e-06	6	TRUE	chr9	61134634	61135157	+	L1M4c	LINE	L1	410
TRINITY_GG_397804_c0_g1_i1	1	OK	negbinomial.size	5.24664e-05	0.000937603	4	TRUE	chr21	42574429	42574645	-	Tigger4a	DNA	TcMar-Tigger	411
TRINITY_GG_398849_c0_g1_i1	1	OK	negbinomial.size	1.87039e-05	0.000518005	4	TRUE	chrX	18551971	18552265	+	AluSg	SINE	Alu	412
TRINITY_GG_401656_c0_g1_i1	1	OK	negbinomial.size	1.05352e-05	0.000384269	4	TRUE	chr9	72858475	72858680	+	MIR	SINE	MIR	413
TRINITY_GG_402475_c1_g1_i1	2	OK	negbinomial.size	4.06107e-07	5.60587e-05	4	TRUE	chr5	124725703	124726785	+	L2	LINE	L2	414
TRINITY_GG_402629_c0_g1_i1	1	OK	negbinomial.size	4.80751e-06	0.000247433	4	TRUE	chr14	31612382	31612689	+	AluSc	SINE	Alu	415
TRINITY_GG_405672_c1_g1_i1	1	OK	negbinomial.size	1.49155e-05	0.000470432	5	TRUE	chr7	100841092	100845338	+	Harlequin-int	LTR	ERV1	416
TRINITY_GG_40593_c0_g1_i1	1	OK	negbinomial.size	2.23785e-07	3.44139e-05	4	TRUE	chr6	30524484	30526974	+	L1PA6	LINE	L1	417
TRINITY_GG_40678_c0_g1_i1	1	OK	negbinomial.size	1.59359e-05	0.000480364	4	TRUE	chr3	179352753	179353051	-	AluSx	SINE	Alu	418
TRINITY_GG_40724_c0_g1_i1	1	OK	negbinomial.size	3.09841e-05	0.000681105	4	TRUE	chr2	143218283	143218662	-	L1ME5	LINE	L1	419
TRINITY_GG_40762_c0_g1_i1	2	OK	negbinomial.size	4.37181e-09	4.12214e-06	4	TRUE	chrX	42561186	42562698	-	L2	LINE	L2	420
TRINITY_GG_408801_c0_g1_i1	2	OK	negbinomial.size	9.24956e-09	5.06731e-06	4	TRUE	chr10	3387549	3387864	+	AluSg	SINE	Alu	421
TRINITY_GG_409495_c0_g1_i1	1	OK	negbinomial.size	2.44234e-06	0.000165956	5	TRUE	chr22	42044820	42045130	-	AluJr4	SINE	Alu	422
TRINITY_GG_409628_c1_g1_i1	2	OK	negbinomial.size	2.01989e-06	0.000145733	4	TRUE	chr14	53221311	53223055	-	L1MA5A	LINE	L1	423
TRINITY_GG_411708_c0_g1_i1	1	OK	negbinomial.size	1.1919e-05	0.000418745	4	TRUE	chr1	27801116	27801431	+	AluSx1	SINE	Alu	424
TRINITY_GG_411894_c0_g1_i1	1	OK	negbinomial.size	4.60159e-05	0.000869344	5	TRUE	chr19	35651574	35651864	-	AluJr	SINE	Alu	425
TRINITY_GG_412324_c0_g1_i1	1	OK	negbinomial.size	9.36719e-06	0.000364035	4	TRUE	chr10	84312461	84312776	+	AluSp	SINE	Alu	426
TRINITY_GG_412720_c0_g1_i1	1	OK	negbinomial.size	8.8662e-06	0.000348505	5	TRUE	chr3	113089007	113089234	-	AluYc	SINE	Alu	427
TRINITY_GG_412757_c0_g1_i1	3	OK	negbinomial.size	2.22731e-05	0.000569428	5	TRUE	chr9	2100798	2101160	-	THE1B	LTR	ERVL-MaLR	428
TRINITY_GG_41386_c0_g1_i1	2	OK	negbinomial.size	6.96855e-07	7.79619e-05	4	TRUE	chr9	36384591	36385380	+	HSMAR1	DNA	TcMar-Mariner	429
TRINITY_GG_414172_c0_g1_i1	1	OK	negbinomial.size	4.45973e-06	0.000240323	6	TRUE	chr1	121328929	121329222	+	AluSx1	SINE	Alu	430
TRINITY_GG_414416_c0_g1_i1	2	OK	negbinomial.size	3.20207e-06	0.000197328	4	TRUE	chr20	10570525	10570828	-	AluSx1	SINE	Alu	431
TRINITY_GG_415640_c0_g1_i1	2	OK	negbinomial.size	1.69896e-06	0.000134296	4	TRUE	chr6	17336013	17336331	-	AluY	SINE	Alu	432
TRINITY_GG_415653_c0_g1_i1	1	OK	negbinomial.size	7.6959e-07	8.31713e-05	5	TRUE	chr8	42524225	42524466	+	L1MC5	LINE	L1	433
TRINITY_GG_415731_c0_g1_i1	2	OK	negbinomial.size	5.42591e-08	1.39789e-05	4	TRUE	chr10	131826936	131829070	-	L1PA6	LINE	L1	434
TRINITY_GG_416867_c0_g1_i1	1	OK	negbinomial.size	1.04944e-05	0.000384269	5	TRUE	chr7	66293227	66293529	+	AluJb	SINE	Alu	435
TRINITY_GG_418303_c0_g1_i1	1	OK	negbinomial.size	2.66451e-07	3.89263e-05	5	TRUE	chr1	17557060	17557374	+	AluSz	SINE	Alu	436
TRINITY_GG_418476_c0_g1_i1	1	OK	negbinomial.size	8.2453e-07	8.70774e-05	5	TRUE	chr2	20305202	20305488	+	AluJb	SINE	Alu	437
TRINITY_GG_418782_c1_g1_i1	2	OK	negbinomial.size	6.32161e-08	1.39789e-05	4	TRUE	chr7	119425450	119426318	-	L1M2	LINE	L1	438
TRINITY_GG_419088_c0_g1_i1	1	OK	negbinomial.size	1.86886e-05	0.000518005	5	TRUE	chrX	54005464	54006052	+	L1MB7	LINE	L1	439
TRINITY_GG_419331_c0_g1_i1	1	OK	negbinomial.size	9.4938e-06	0.000364192	4	TRUE	chr1	27925582	27925887	-	AluSp	SINE	Alu	440
TRINITY_GG_420162_c0_g1_i1	2	OK	negbinomial.size	2.88968e-06	0.000186246	4	TRUE	chr2	41498519	41498828	-	AluYm1	SINE	Alu	441
TRINITY_GG_421864_c0_g1_i1	2	OK	negbinomial.size	1.58623e-05	0.000480364	5	TRUE	chr5	141467050	141467352	-	AluSz	SINE	Alu	442
TRINITY_GG_421950_c0_g1_i1	1	OK	negbinomial.size	3.48818e-05	0.000732508	4	TRUE	chr16	70121753	70121980	-	AluJo	SINE	Alu	443
TRINITY_GG_423118_c1_g1_i1	1	OK	negbinomial.size	4.9089e-05	0.000906827	4	TRUE	chr11	77596578	77596875	+	AluJr4	SINE	Alu	444
TRINITY_GG_425950_c0_g1_i1	3	OK	negbinomial.size	8.55018e-06	0.000343005	6	TRUE	chr17	77197617	77197905	-	AluSz	SINE	Alu	445
TRINITY_GG_426161_c0_g1_i1	1	OK	negbinomial.size	5.48756e-05	0.000966193	6	TRUE	chr9	89571880	89572136	+	AluJo	SINE	Alu	446
TRINITY_GG_426837_c0_g1_i1	1	OK	negbinomial.size	4.16399e-05	0.000821497	10	TRUE	chr11	107279975	107281842	-	L1PA5	LINE	L1	447
TRINITY_GG_427099_c0_g1_i1	1	OK	negbinomial.size	2.14762e-05	0.000557179	7	TRUE	chr5	108385753	108386065	+	AluSq2	SINE	Alu	448
TRINITY_GG_428343_c1_g1_i1	1	OK	negbinomial.size	1.30928e-05	0.000437343	4	TRUE	chr1	160264230	160265616	-	L2a	LINE	L2	449
TRINITY_GG_428460_c0_g1_i1	2	OK	negbinomial.size	7.87369e-08	1.55094e-05	6	TRUE	chr9	136458651	136458914	+	AluJb	SINE	Alu	450
TRINITY_GG_428479_c0_g1_i1	1	OK	negbinomial.size	8.3852e-06	0.000338042	4	TRUE	chr1	120454703	120454977	-	AluSz	SINE	Alu	451
TRINITY_GG_428793_c1_g1_i1	1	OK	negbinomial.size	5.57443e-05	0.000975302	4	TRUE	chr8	94560928	94561771	-	L1PB1	LINE	L1	452
TRINITY_GG_428880_c1_g1_i1	1	OK	negbinomial.size	1.77015e-06	0.000137312	5	TRUE	chr7	36254134	36255470	-	L1PA7	LINE	L1	453
TRINITY_GG_429564_c0_g1_i1	1	OK	negbinomial.size	8.72572e-06	0.000346087	4	TRUE	chr16	29682370	29682679	-	AluSq2	SINE	Alu	454
TRINITY_GG_42984_c1_g1_i1	3	OK	negbinomial.size	4.99008e-05	0.000913138	5	TRUE	chr2	230453372	230455060	-	L1MA8	LINE	L1	455
TRINITY_GG_430596_c0_g1_i1	1	OK	negbinomial.size	1.39982e-05	0.000454165	4	TRUE	chr2	43338154	43338456	-	AluSz	SINE	Alu	456
TRINITY_GG_431680_c0_g1_i1	1	OK	negbinomial.size	1.95261e-05	0.000531939	4	TRUE	chr1	2409130	2409595	+	L2a	LINE	L2	457
TRINITY_GG_432040_c0_g1_i1	3	OK	negbinomial.size	1.82101e-06	0.000139645	6	TRUE	chr5	17492666	17494051	-	L1MA8	LINE	L1	458
TRINITY_GG_432221_c1_g1_i1	1	OK	negbinomial.size	1.94017e-05	0.000529799	4	TRUE	chr5	177661088	177664032	+	L1PA7	LINE	L1	459
TRINITY_GG_433733_c0_g1_i1	1	OK	negbinomial.size	5.78703e-07	6.97464e-05	5	TRUE	chr19	14640295	14640590	-	AluSq2	SINE	Alu	460
TRINITY_GG_434352_c0_g1_i1	1	OK	negbinomial.size	2.05363e-05	0.000541386	5	TRUE	chr12	77789528	77789836	+	AluSq2	SINE	Alu	461
TRINITY_GG_434753_c0_g1_i1	2	OK	negbinomial.size	1.39965e-06	0.000125712	4	TRUE	chr9	98125709	98126017	-	AluSz6	SINE	Alu	462
TRINITY_GG_435203_c0_g1_i1	3	OK	negbinomial.size	4.10831e-05	0.000814737	4	FALSE	chr6	92581785	92583198	+	L1PA11	LINE	L1	463
TRINITY_GG_435452_c2_g1_i1	2	OK	negbinomial.size	2.29747e-05	0.000576878	5	TRUE	chr2	183198752	183200482	+	L1MA9	LINE	L1	464
TRINITY_GG_435701_c0_g1_i1	1	OK	negbinomial.size	2.06946e-06	0.000147478	11	TRUE	chr5	94143704	94146049	+	L1MA1	LINE	L1	465
TRINITY_GG_435777_c0_g1_i1	1	OK	negbinomial.size	1.78238e-06	0.000137652	5	TRUE	chr15	45155282	45155589	+	AluSx3	SINE	Alu	466
TRINITY_GG_435897_c1_g1_i1	1	OK	negbinomial.size	3.151e-06	0.000197328	5	TRUE	chr18	21510230	21511092	-	L1MB2	LINE	L1	467
TRINITY_GG_436591_c0_g1_i1	3	OK	negbinomial.size	1.24925e-05	0.000427747	4	TRUE	chr2	108601816	108602757	-	L1MA2	LINE	L1	468
TRINITY_GG_438336_c0_g1_i1	2	OK	negbinomial.size	1.57811e-06	0.000132307	4	TRUE	chr14	97355866	97356167	-	AluY	SINE	Alu	469
TRINITY_GG_43843_c0_g1_i1	1	OK	negbinomial.size	3.49053e-05	0.000732508	8	TRUE	chr22	29737041	29737355	+	AluSx1	SINE	Alu	470
TRINITY_GG_440595_c0_g1_i1	3	OK	negbinomial.size	2.49529e-05	0.000606223	6	TRUE	chr1	120719815	120720026	+	L2b	LINE	L2	471
TRINITY_GG_441458_c0_g1_i1	3	OK	negbinomial.size	9.76175e-06	0.000368615	4	TRUE	chr19	45622447	45622726	-	AluSz6	SINE	Alu	472
TRINITY_GG_441624_c0_g1_i1	1	OK	negbinomial.size	4.34623e-05	0.000841045	4	TRUE	chr17	60647030	60647840	-	L1M5	LINE	L1	473
TRINITY_GG_442796_c0_g1_i1	1	OK	negbinomial.size	2.06872e-05	0.000544546	4	TRUE	chr1	209053272	209053577	-	AluSx	SINE	Alu	474
TRINITY_GG_442978_c0_g1_i1	3	OK	negbinomial.size	3.36597e-05	0.000716997	8	TRUE	chr5	179528403	179528705	+	AluSz	SINE	Alu	475
TRINITY_GG_44435_c0_g1_i1	1	OK	negbinomial.size	4.99468e-05	0.000913138	11	TRUE	chr10	95775606	95778280	-	L1P2	LINE	L1	476
TRINITY_GG_444480_c0_g1_i1	3	OK	negbinomial.size	4.0185e-05	0.000805124	5	TRUE	chr14	67296744	67296954	-	AluJb	SINE	Alu	477
TRINITY_GG_445245_c0_g1_i1	1	OK	negbinomial.size	2.38831e-05	0.000589712	4	TRUE	chr4	104107927	104109503	+	L1PB3	LINE	L1	478
TRINITY_GG_446469_c0_g1_i1	1	OK	negbinomial.size	3.82256e-05	0.000775974	5	TRUE	chr1	50766698	50769768	+	L1PA15	LINE	L1	479
TRINITY_GG_447348_c0_g1_i1	2	OK	negbinomial.size	1.08012e-10	1.29155e-06	5	TRUE	chr5	57099305	57099577	+	AluSx	SINE	Alu	480
TRINITY_GG_448019_c0_g1_i1	2	OK	negbinomial.size	3.66589e-05	0.000758055	8	FALSE	chr7	76604185	76604978	-	L1PA5	LINE	L1	481
TRINITY_GG_448227_c1_g1_i1	1	OK	negbinomial.size	7.57657e-06	0.000323269	4	TRUE	chr1	113743113	113743803	-	Tigger3b	DNA	TcMar-Tigger	482
TRINITY_GG_449356_c0_g1_i1	2	OK	negbinomial.size	3.67781e-08	1.39789e-05	6	TRUE	chr5	177103085	177103392	+	AluJo	SINE	Alu	483
TRINITY_GG_449680_c0_g1_i1	2	OK	negbinomial.size	1.54456e-06	0.000130937	4	TRUE	chr12	127394803	127395450	+	L1MD2	LINE	L1	484
TRINITY_GG_451009_c0_g1_i1	1	OK	negbinomial.size	3.38719e-05	0.000720641	4	TRUE	chr7	66686813	66687113	-	AluY	SINE	Alu	485
TRINITY_GG_451028_c0_g1_i1	2	OK	negbinomial.size	1.60339e-06	0.000132307	4	TRUE	chr4	55331948	55333844	+	L1ME3	LINE	L1	486
TRINITY_GG_451697_c0_g1_i1	1	OK	negbinomial.size	8.3852e-06	0.000338042	4	TRUE	chr1	23395543	23395848	+	AluSx1	SINE	Alu	487
TRINITY_GG_451755_c0_g1_i1	1	OK	negbinomial.size	7.57878e-06	0.000323269	6	TRUE	chr19	10787484	10787771	+	AluYc	SINE	Alu	488
TRINITY_GG_45192_c0_g1_i1	1	OK	negbinomial.size	3.5001e-05	0.00073293	5	TRUE	chr12	76835058	76835350	-	AluSz	SINE	Alu	489
TRINITY_GG_452428_c1_g1_i1	1	OK	negbinomial.size	3.13012e-05	0.000683364	5	TRUE	chr7	113867037	113867434	-	L1M2	LINE	L1	490
TRINITY_GG_452717_c0_g1_i1	1	OK	negbinomial.size	1.42246e-05	0.000458404	4	TRUE	chr12	31832618	31833230	-	LTR77	LTR	ERV1	491
TRINITY_GG_452888_c0_g1_i1	2	OK	negbinomial.size	7.65301e-06	0.000324855	4	TRUE	chr13	42002529	42002842	-	AluSq2	SINE	Alu	492
TRINITY_GG_453107_c0_g1_i1	1	OK	negbinomial.size	7.83717e-06	0.000330272	5	TRUE	chr9	137286713	137287010	-	AluSx	SINE	Alu	493
TRINITY_GG_453192_c0_g1_i1	2	OK	negbinomial.size	1.31364e-06	0.000122496	4	TRUE	chr11	4020585	4020902	-	AluJb	SINE	Alu	494
TRINITY_GG_454525_c1_g1_i1	1	OK	negbinomial.size	3.70432e-06	0.000214325	5	TRUE	chr22	50631938	50632669	+	LTR49-int	LTR	ERV1	495
TRINITY_GG_455188_c0_g1_i1	3	OK	negbinomial.size	3.73184e-05	0.000765481	5	TRUE	chr3	122802162	122802607	+	L1MEc	LINE	L1	496
TRINITY_GG_455541_c0_g1_i1	1	OK	negbinomial.size	1.73553e-05	0.000497762	5	TRUE	chr16	11457610	11457919	+	L1MB3	LINE	L1	497
TRINITY_GG_456654_c0_g1_i1	1	OK	negbinomial.size	4.05045e-05	0.000809675	4	TRUE	chr1	52646057	52646269	+	MER20	DNA	hAT-Charlie	498
TRINITY_GG_457006_c0_g1_i1	1	OK	negbinomial.size	1.43057e-05	0.000460171	5	TRUE	chr4	82860475	82860777	-	AluJr	SINE	Alu	499
TRINITY_GG_457150_c0_g1_i1	3	OK	negbinomial.size	4.61673e-05	0.000869344	5	TRUE	chr7	100073873	100074164	+	AluSp	SINE	Alu	500
TRINITY_GG_457844_c1_g1_i1	1	OK	negbinomial.size	4.97839e-05	0.000913138	4	TRUE	chr6	35609189	35610284	-	HAL1ME	LINE	L1	501
TRINITY_GG_45788_c1_g1_i1	1	OK	negbinomial.size	8.83898e-07	9.22359e-05	6	TRUE	chr14	71121246	71122106	+	LTR28B	LTR	ERV1	502
TRINITY_GG_4580_c0_g1_i1	1	OK	negbinomial.size	2.87504e-05	0.0006506	4	TRUE	chr3	33418576	33418884	+	AluSp	SINE	Alu	503
TRINITY_GG_459453_c0_g1_i1	2	OK	negbinomial.size	1.62579e-05	0.000481007	5	TRUE	chr22	43080047	43080354	-	AluSz	SINE	Alu	504
TRINITY_GG_459695_c0_g1_i1	1	OK	negbinomial.size	4.28562e-05	0.00083665	5	TRUE	chr1	89891179	89891655	-	L1MC4a	LINE	L1	505
TRINITY_GG_459715_c0_g1_i1	3	OK	negbinomial.size	2.12643e-05	0.000553915	4	TRUE	chr1	164495451	164495748	+	AluSx4	SINE	Alu	506
TRINITY_GG_460265_c0_g1_i1	2	OK	negbinomial.size	1.14457e-06	0.000111475	4	TRUE	chr5	129780301	129780813	+	MLT2B1	LTR	ERVL	507
TRINITY_GG_460451_c0_g1_i1	1	OK	negbinomial.size	1.70965e-06	0.000134296	4	TRUE	chr14	65430012	65430324	-	AluJb	SINE	Alu	508
TRINITY_GG_460593_c0_g1_i1	3	OK	negbinomial.size	5.06388e-06	0.000256575	4	TRUE	chr14	89579150	89579455	-	AluJr	SINE	Alu	509
TRINITY_GG_460871_c0_g1_i1	3	OK	negbinomial.size	3.63148e-06	0.000211949	5	TRUE	chr8	123004483	123004788	+	AluJb	SINE	Alu	510
TRINITY_GG_460881_c0_g1_i1	1	OK	negbinomial.size	9.69238e-06	0.000368176	4	TRUE	chr18	32109141	32109431	-	AluJb	SINE	Alu	511
TRINITY_GG_460997_c0_g1_i1	1	OK	negbinomial.size	1.62272e-05	0.000481007	4	TRUE	chr4	72617969	72621356	+	L1MA3	LINE	L1	512
TRINITY_GG_461021_c0_g1_i1	1	OK	negbinomial.size	2.11386e-05	0.000551458	5	TRUE	chr11	93814461	93814657	+	MIRc	SINE	MIR	513
TRINITY_GG_461151_c2_g1_i1	1	OK	negbinomial.size	1.05539e-05	0.000384269	4	TRUE	chr22	46834233	46836876	+	L1MA9	LINE	L1	514
TRINITY_GG_461519_c0_g1_i1	1	OK	negbinomial.size	5.09189e-05	0.00091932	11	TRUE	chr21	24516808	24519363	+	L1PA10	LINE	L1	515
TRINITY_GG_461673_c0_g1_i1	2	OK	negbinomial.size	4.99515e-05	0.000913138	5	TRUE	chr9	20199707	20200029	-	AluSx1	SINE	Alu	516
TRINITY_GG_462576_c1_g1_i1	1	OK	negbinomial.size	3.10499e-05	0.000681105	6	TRUE	chr4	1063896	1064414	+	L1M4a1	LINE	L1	517
TRINITY_GG_464896_c0_g1_i1	1	OK	negbinomial.size	6.07556e-06	0.000286551	5	TRUE	chr1	110906266	110906547	+	AluJr	SINE	Alu	518
TRINITY_GG_466811_c0_g1_i1	1	OK	negbinomial.size	8.17593e-06	0.00033646	4	TRUE	chr16	68180498	68181220	-	L1PA5	LINE	L1	519
TRINITY_GG_466993_c0_g1_i1	1	OK	negbinomial.size	1.50255e-05	0.000470432	4	TRUE	chr5	155840229	155840587	-	AluY	SINE	Alu	520
TRINITY_GG_467644_c0_g1_i1	2	OK	negbinomial.size	2.09171e-07	3.30358e-05	5	TRUE	chr3	172296977	172297251	-	MER102b	DNA	hAT-Charlie	521
TRINITY_GG_467967_c0_g1_i1	1	OK	negbinomial.size	5.59412e-05	0.000977772	4	TRUE	chr9	7059151	7059402	-	AluJr	SINE	Alu	522
TRINITY_GG_468625_c0_g1_i1	2	OK	negbinomial.size	1.91812e-06	0.000142485	4	TRUE	chr3	36685917	36688456	+	L1MC	LINE	L1	523
TRINITY_GG_469415_c0_g1_i1	2	OK	negbinomial.size	4.67298e-09	4.12214e-06	5	TRUE	chr8	9044956	9045257	+	AluYm1	SINE	Alu	524
TRINITY_GG_469426_c0_g1_i1	2	OK	negbinomial.size	4.96493e-08	1.39789e-05	4	TRUE	chr2	90337053	90337356	+	AluSc8	SINE	Alu	525
TRINITY_GG_469558_c0_g1_i1	3	OK	negbinomial.size	2.3011e-05	0.000576878	4	TRUE	chr19	8369922	8370238	+	AluSg	SINE	Alu	526
TRINITY_GG_470011_c0_g1_i1	1	OK	negbinomial.size	3.16995e-06	0.000197328	5	TRUE	chr2	190871429	190871620	-	MSTD-int	LTR	ERVL-MaLR	527
TRINITY_GG_471626_c0_g1_i1	1	OK	negbinomial.size	3.11589e-05	0.000681105	4	TRUE	chr22	20936335	20936650	-	AluSp	SINE	Alu	528
TRINITY_GG_471724_c0_g1_i1	1	OK	negbinomial.size	1.38038e-05	0.000449802	4	TRUE	chr19	38058742	38059051	+	AluSq	SINE	Alu	529
TRINITY_GG_471754_c0_g1_i1	1	OK	negbinomial.size	2.78359e-05	0.000644383	10	TRUE	chr19	54608790	54609281	+	L1PBa	LINE	L1	530
TRINITY_GG_471823_c3_g1_i1	3	OK	negbinomial.size	2.41683e-05	0.000594242	4	TRUE	chrY	3002992	3005218	+	HERV3-int	LTR	ERV1	531
TRINITY_GG_474047_c0_g1_i1	3	OK	negbinomial.size	1.80378e-05	0.000507576	5	TRUE	chr11	61157743	61158143	+	MSTB	LTR	ERVL-MaLR	532
TRINITY_GG_475309_c0_g1_i1	1	OK	negbinomial.size	8.57544e-06	0.000343233	4	TRUE	chr22	39229620	39230016	-	L2a	LINE	L2	533
TRINITY_GG_47787_c0_g1_i1	2	OK	negbinomial.size	1.98107e-07	3.18625e-05	5	TRUE	chrX	111462635	111462997	+	L1MB3	LINE	L1	534
TRINITY_GG_480249_c0_g1_i1	2	OK	negbinomial.size	6.23424e-08	1.39789e-05	4	TRUE	chr5	164230335	164230629	+	AluJb	SINE	Alu	535
TRINITY_GG_480256_c0_g1_i1	3	OK	negbinomial.size	5.70038e-06	0.000277305	8	TRUE	chr13	110839828	110841304	-	L1M4	LINE	L1	536
TRINITY_GG_482248_c0_g1_i1	1	OK	negbinomial.size	1.65212e-05	0.000481119	4	TRUE	chr1	25827437	25827737	-	AluSz6	SINE	Alu	537
TRINITY_GG_483228_c0_g1_i1	1	OK	negbinomial.size	2.7851e-05	0.000644383	4	TRUE	chr6	74590152	74592541	+	L1MA1	LINE	L1	538
TRINITY_GG_486122_c0_g1_i1	3	OK	negbinomial.size	2.88727e-05	0.0006506	4	TRUE	chr6	10799765	10800074	+	AluSx1	SINE	Alu	539
TRINITY_GG_487217_c0_g1_i1	1	OK	negbinomial.size	4.26436e-06	0.000233927	4	TRUE	chr10	887427	887738	+	AluSx1	SINE	Alu	540
TRINITY_GG_487843_c0_g1_i1	2	OK	negbinomial.size	1.32473e-07	2.34584e-05	6	TRUE	chr15	52573562	52573827	-	AluSx	SINE	Alu	541
TRINITY_GG_487950_c0_g1_i1	1	OK	negbinomial.size	3.33145e-05	0.000711373	5	TRUE	chr12	123427548	123427834	-	AluSx	SINE	Alu	542
TRINITY_GG_488179_c0_g1_i1	1	OK	negbinomial.size	2.3718e-05	0.000589712	5	TRUE	chr2	28831076	28831376	+	AluJb	SINE	Alu	543
TRINITY_GG_488694_c0_g1_i1	2	OK	negbinomial.size	2.88571e-06	0.000186246	5	TRUE	chr7	43784598	43784908	-	AluSx1	SINE	Alu	544
TRINITY_GG_48944_c0_g1_i1	1	OK	negbinomial.size	2.66597e-05	0.000629881	7	TRUE	chr1	35811191	35811487	+	AluSx	SINE	Alu	545
TRINITY_GG_490211_c0_g1_i1	1	OK	negbinomial.size	2.09768e-05	0.000548872	4	TRUE	chr10	117276008	117276295	+	AluJb	SINE	Alu	546
TRINITY_GG_490451_c0_g1_i1	1	OK	negbinomial.size	4.36227e-06	0.000237451	5	TRUE	chr17	35196116	35196331	-	AluJo	SINE	Alu	547
TRINITY_GG_490523_c0_g1_i1	1	OK	negbinomial.size	4.03722e-06	0.000226123	5	TRUE	chr4	2222623	2222987	-	ERV3-16A3_I-int	LTR	ERVL	548
TRINITY_GG_492015_c0_g1_i1	1	OK	negbinomial.size	4.59787e-05	0.000869344	6	TRUE	chr12	70285554	70286207	+	HAL1M8	LINE	L1	549
TRINITY_GG_492502_c3_g1_i1	1	OK	negbinomial.size	4.46896e-06	0.000240323	4	TRUE	chr7	106436479	106440165	-	L1PA5	LINE	L1	550
TRINITY_GG_492589_c0_g1_i1	2	OK	negbinomial.size	1.05997e-05	0.000384727	5	TRUE	chr6	83536967	83537328	-	HAL1	LINE	L1	551
TRINITY_GG_492710_c0_g1_i1	2	OK	negbinomial.size	5.53026e-10	2.29766e-06	5	TRUE	chr16	72453702	72454001	-	AluY	SINE	Alu	552
TRINITY_GG_49371_c0_g1_i1	3	OK	negbinomial.size	1.32954e-05	0.00044228	6	TRUE	chr12	96328999	96329323	+	L1MB3	LINE	L1	553
TRINITY_GG_494308_c0_g1_i1	1	OK	negbinomial.size	3.48747e-05	0.000732508	6	TRUE	chr11	110443744	110444317	-	L1P4	LINE	L1	554
TRINITY_GG_494432_c0_g1_i1	1	OK	negbinomial.size	5.17429e-06	0.000260662	6	TRUE	chr3	170144044	170144356	+	AluSq	SINE	Alu	555
TRINITY_GG_494803_c0_g1_i1	1	OK	negbinomial.size	1.61507e-06	0.000132307	5	TRUE	chr16	70308254	70308536	-	AluSx	SINE	Alu	556
TRINITY_GG_495541_c0_g1_i1	3	OK	negbinomial.size	5.03424e-05	0.000915511	5	TRUE	chr12	51224308	51224605	-	AluSz	SINE	Alu	557
TRINITY_GG_496806_c0_g1_i1	2	OK	negbinomial.size	6.60729e-06	0.000300864	4	TRUE	chr7	157187573	157187875	-	AluYe5	SINE	Alu	558
TRINITY_GG_496963_c0_g1_i1	2	OK	negbinomial.size	1.6836e-07	2.838e-05	4	TRUE	chr9	132302076	132302377	+	AluY	SINE	Alu	559
TRINITY_GG_497185_c0_g1_i1	1	OK	negbinomial.size	4.67583e-05	0.000877329	6	TRUE	chr3	10261694	10262527	-	HAL1	LINE	L1	560
TRINITY_GG_497255_c0_g1_i1	3	OK	negbinomial.size	1.71594e-06	0.000134296	4	TRUE	chr5	159366641	159373414	+	Harlequin-int	LTR	ERV1	561
TRINITY_GG_497289_c0_g1_i1	1	OK	negbinomial.size	1.95681e-05	0.000531939	6	TRUE	chr16	11972879	11973184	+	AluSp	SINE	Alu	562
TRINITY_GG_497445_c0_g1_i1	1	OK	negbinomial.size	1.042e-05	0.000383768	7	TRUE	chr18	76636807	76637240	-	L1ME3E	LINE	L1	563
TRINITY_GG_497988_c0_g1_i1	1	OK	negbinomial.size	9.76962e-06	0.000368615	5	TRUE	chrX	65597060	65597348	-	AluJb	SINE	Alu	564
TRINITY_GG_498074_c0_g1_i1	1	OK	negbinomial.size	5.51355e-06	0.000273046	4	TRUE	chr22	41651818	41652083	-	AluSx	SINE	Alu	565
TRINITY_GG_498317_c1_g1_i1	3	OK	negbinomial.size	3.40101e-06	0.0002028	4	TRUE	chr12	11143878	11145122	-	L1PBa1	LINE	L1	566
TRINITY_GG_498987_c0_g1_i1	2	OK	negbinomial.size	1.00148e-05	0.00037435	4	TRUE	chr11	117249970	117250228	-	L2c	LINE	L2	567
TRINITY_GG_499530_c0_g1_i1	1	OK	negbinomial.size	2.92888e-05	0.000659131	4	TRUE	chr2	23962594	23962908	-	AluSp	SINE	Alu	568
TRINITY_GG_499614_c0_g1_i1	1	OK	negbinomial.size	1.6169e-05	0.000481007	7	TRUE	chr20	36675059	36675359	-	AluSx	SINE	Alu	569
TRINITY_GG_501754_c0_g1_i1	1	OK	negbinomial.size	2.23886e-05	0.000569865	5	TRUE	chr2	224560164	224561238	+	L2a	LINE	L2	570
TRINITY_GG_502682_c0_g1_i1	1	OK	negbinomial.size	2.77484e-05	0.000644383	4	TRUE	chr15	50838804	50839208	-	L1MC1	LINE	L1	571
TRINITY_GG_503193_c0_g1_i1	1	OK	negbinomial.size	1.01917e-05	0.000379342	4	TRUE	chr4	88089850	88090157	+	AluYm1	SINE	Alu	572
TRINITY_GG_504846_c0_g1_i1	1	OK	negbinomial.size	2.8266e-05	0.000644383	6	TRUE	chr1	246656662	246656957	+	AluJo	SINE	Alu	573
TRINITY_GG_505713_c0_g1_i1	3	OK	negbinomial.size	6.84132e-06	0.00030991	6	TRUE	chr3	122431792	122432101	-	AluSg	SINE	Alu	574
TRINITY_GG_506349_c0_g1_i1	2	OK	negbinomial.size	1.79938e-09	3.505e-06	6	TRUE	chr13	97602891	97606405	+	L1PA6	LINE	L1	575
TRINITY_GG_506368_c0_g1_i1	3	OK	negbinomial.size	3.43623e-05	0.000726665	7	TRUE	chr12	110311903	110312170	+	AluJb	SINE	Alu	576
TRINITY_GG_507054_c0_g1_i1	2	OK	negbinomial.size	2.00797e-07	3.20016e-05	5	TRUE	chr10	133600654	133602002	-	L1MDa	LINE	L1	577
TRINITY_GG_507173_c1_g1_i1	1	OK	negbinomial.size	2.30575e-05	0.000576878	5	TRUE	chr7	104315674	104316516	+	L1MB2	LINE	L1	578
TRINITY_GG_507274_c0_g1_i1	1	OK	negbinomial.size	5.1655e-05	0.000927832	4	TRUE	chr3	144330139	144330450	+	AluSx	SINE	Alu	579
TRINITY_GG_507361_c0_g1_i1	1	OK	negbinomial.size	1.59287e-05	0.000480364	4	TRUE	chr14	98005832	98006148	+	AluSp	SINE	Alu	580
TRINITY_GG_507906_c0_g1_i1	2	OK	negbinomial.size	6.42354e-06	0.000293842	4	TRUE	chr3	152566397	152567450	+	L1M4	LINE	L1	581
TRINITY_GG_507952_c0_g1_i1	1	OK	negbinomial.size	1.3293e-05	0.00044228	4	TRUE	chr2	237890204	237890501	-	AluJb	SINE	Alu	582
TRINITY_GG_508287_c0_g1_i1	1	OK	negbinomial.size	2.82378e-05	0.000644383	4	TRUE	chr12	110291640	110291946	-	AluSq2	SINE	Alu	583
TRINITY_GG_509322_c0_g1_i1	2	OK	negbinomial.size	1.39003e-06	0.000125712	4	TRUE	chr4	136214911	136220901	-	L1PA13	LINE	L1	584
TRINITY_GG_50976_c1_g1_i1	1	OK	negbinomial.size	2.18693e-06	0.000154241	5	TRUE	chr4	25161175	25161752	+	LTR26	LTR	ERV1	585
TRINITY_GG_509817_c0_g1_i1	2	OK	negbinomial.size	4.13301e-06	0.00022929	4	TRUE	chr13	69427068	69430420	+	L1PB1	LINE	L1	586
TRINITY_GG_510989_c0_g1_i1	1	OK	negbinomial.size	1.54793e-05	0.00047692	4	TRUE	chr2	61293732	61294042	+	AluJr	SINE	Alu	587
TRINITY_GG_512142_c0_g1_i1	1	OK	negbinomial.size	5.71786e-06	0.000277305	4	TRUE	chr4	37574463	37578780	-	L1MA3	LINE	L1	588
TRINITY_GG_512628_c0_g1_i1	1	OK	negbinomial.size	1.81182e-05	0.000509022	4	TRUE	chr20	45072397	45072644	+	L2a	LINE	L2	589
TRINITY_GG_512981_c0_g1_i1	2	OK	negbinomial.size	6.32161e-08	1.39789e-05	4	TRUE	chr2	166318217	166318596	+	HAL1ME	LINE	L1	590
TRINITY_GG_513085_c0_g1_i1	2	OK	negbinomial.size	4.70523e-08	1.39789e-05	4	TRUE	chr1	182007528	182007843	+	AluSz	SINE	Alu	591
TRINITY_GG_51349_c0_g1_i1	2	OK	negbinomial.size	2.54002e-08	1.23692e-05	4	TRUE	chr8	72595313	72595622	-	AluSx4	SINE	Alu	592
TRINITY_GG_514950_c0_g1_i1	1	OK	negbinomial.size	1.96112e-05	0.000531939	4	TRUE	chr12	55923795	55924096	+	AluSx4	SINE	Alu	593
TRINITY_GG_515146_c0_g1_i1	2	OK	negbinomial.size	4.28137e-09	4.12214e-06	4	TRUE	chr1	218987596	218990390	-	L1PA13	LINE	L1	594
TRINITY_GG_515388_c0_g1_i1	1	OK	negbinomial.size	1.89469e-05	0.000520625	4	TRUE	chr5	164763095	164763817	-	LTR8	LTR	ERV1	595
TRINITY_GG_516927_c0_g1_i1	2	OK	negbinomial.size	1.1281e-07	2.05041e-05	5	TRUE	chr12	85579568	85579876	-	AluY	SINE	Alu	596
TRINITY_GG_517144_c0_g1_i1	1	OK	negbinomial.size	2.69034e-07	3.89788e-05	7	TRUE	chr15	45679421	45679636	+	AluSg7	SINE	Alu	597
TRINITY_GG_517229_c0_g1_i1	2	OK	negbinomial.size	4.99515e-05	0.000913138	5	TRUE	chrX	51151292	51151955	-	ERV3-16A3_I-int	LTR	ERVL	598
TRINITY_GG_518003_c0_g1_i1	2	OK	negbinomial.size	1.39003e-06	0.000125712	4	TRUE	chr15	52043742	52044073	-	AluSx4	SINE	Alu	599
TRINITY_GG_518061_c0_g1_i1	1	OK	negbinomial.size	4.61275e-05	0.000869344	4	TRUE	chr1	178881018	178881428	-	L2c	LINE	L2	600
TRINITY_GG_518677_c0_g1_i1	2	OK	negbinomial.size	1.71065e-06	0.000134296	4	TRUE	chr13	94586457	94586751	+	L1MEd	LINE	L1	601
TRINITY_GG_51905_c0_g1_i1	1	OK	negbinomial.size	5.38376e-06	0.000268897	8	TRUE	chr2	86768442	86768810	-	LTR16	LTR	ERVL	602
TRINITY_GG_519159_c0_g1_i1	2	OK	negbinomial.size	5.29117e-07	6.67334e-05	4	TRUE	chr3	12061317	12062659	+	L1MC3	LINE	L1	603
TRINITY_GG_51961_c0_g1_i1	2	OK	negbinomial.size	1.41187e-06	0.000125712	4	TRUE	chr8	60579633	60579926	-	AluY	SINE	Alu	604
TRINITY_GG_522655_c0_g1_i1	2	OK	negbinomial.size	7.73311e-07	8.31713e-05	5	TRUE	chr17	16359223	16359517	-	AluSq	SINE	Alu	605
TRINITY_GG_522942_c1_g1_i1	1	OK	negbinomial.size	1.46529e-05	0.000467904	4	TRUE	chr15	99881809	99883079	-	L1PA4	LINE	L1	606
TRINITY_GG_523501_c0_g1_i1	1	OK	negbinomial.size	2.53263e-06	0.00016818	5	TRUE	chr14	21239230	21239488	+	AluSc8	SINE	Alu	607
TRINITY_GG_524038_c0_g1_i1	1	OK	negbinomial.size	5.46219e-05	0.000965202	4	TRUE	chr5	69252528	69252807	-	AluJr	SINE	Alu	608
TRINITY_GG_524495_c0_g1_i1	1	OK	negbinomial.size	5.10932e-05	0.00092057	5	TRUE	chr15	30393915	30394212	+	AluY	SINE	Alu	609
TRINITY_GG_525048_c0_g1_i1	2	OK	negbinomial.size	1.01191e-07	1.9075e-05	4	TRUE	chr18	46505183	46505481	-	AluJo	SINE	Alu	610
TRINITY_GG_52517_c0_g1_i1	3	OK	negbinomial.size	4.10497e-05	0.000814737	5	TRUE	chr7	73152004	73152312	-	AluSg	SINE	Alu	611
TRINITY_GG_525358_c0_g1_i1	2	OK	negbinomial.size	5.42591e-08	1.39789e-05	4	TRUE	chr5	117409204	117409515	-	AluSg	SINE	Alu	612
TRINITY_GG_527117_c0_g1_i1	2	OK	negbinomial.size	8.07117e-07	8.59908e-05	4	TRUE	chr18	23487222	23487515	+	AluSx1	SINE	Alu	613
TRINITY_GG_5284_c0_g1_i1	2	OK	negbinomial.size	9.24956e-09	5.06731e-06	4	TRUE	chr1	41059955	41060637	+	L1MC1	LINE	L1	614
TRINITY_GG_528596_c0_g1_i1	1	OK	negbinomial.size	2.27449e-05	0.000574781	4	TRUE	chr10	73494304	73494594	-	AluSz6	SINE	Alu	615
TRINITY_GG_529396_c0_g1_i1	2	OK	negbinomial.size	3.20207e-06	0.000197328	4	TRUE	chr14	102803915	102804206	+	AluJb	SINE	Alu	616
TRINITY_GG_530316_c0_g1_i1	1	OK	negbinomial.size	4.5596e-05	0.000867637	4	TRUE	chr6	31684423	31684733	-	AluJb	SINE	Alu	617
TRINITY_GG_531770_c0_g1_i1	3	OK	negbinomial.size	2.66449e-05	0.000629881	4	TRUE	chr3	122328220	122328519	+	AluSx1	SINE	Alu	618
TRINITY_GG_532370_c0_g1_i1	1	OK	negbinomial.size	5.06197e-05	0.000917699	4	TRUE	chr13	85060170	85060483	+	AluY	SINE	Alu	619
TRINITY_GG_532876_c0_g1_i1	1	OK	negbinomial.size	2.36956e-05	0.000589712	8	TRUE	chr2	24515220	24515537	-	AluJb	SINE	Alu	620
TRINITY_GG_533714_c0_g1_i1	1	OK	negbinomial.size	2.00224e-06	0.000145648	4	TRUE	chrX	142564133	142565981	-	L1MA2	LINE	L1	621
TRINITY_GG_535612_c0_g1_i1	2	OK	negbinomial.size	1.3757e-05	0.000449802	5	TRUE	chr15	77271928	77275323	+	L1PB1	LINE	L1	622
TRINITY_GG_535742_c0_g1_i1	1	OK	negbinomial.size	4.58212e-06	0.000242025	5	TRUE	chr12	132627587	132628061	-	Tigger1	DNA	TcMar-Tigger	623
TRINITY_GG_53587_c0_g1_i1	2	OK	negbinomial.size	3.52182e-06	0.000208584	4	TRUE	chr16	22566259	22566558	+	AluSz	SINE	Alu	624
TRINITY_GG_535958_c0_g1_i1	1	OK	negbinomial.size	2.04279e-05	0.000540914	4	TRUE	chr1	25682755	25683053	+	AluSz	SINE	Alu	625
TRINITY_GG_536713_c0_g1_i1	1	OK	negbinomial.size	5.57353e-05	0.000975302	4	TRUE	chr19	19517240	19517510	-	AluJb	SINE	Alu	626
TRINITY_GG_53687_c0_g1_i1	2	OK	negbinomial.size	4.70523e-08	1.39789e-05	4	TRUE	chrX	94531619	94534561	+	L1PA4	LINE	L1	627
TRINITY_GG_538076_c0_g1_i1	2	OK	negbinomial.size	1.43537e-07	2.51634e-05	4	TRUE	chr7	103230380	103230691	+	AluSq2	SINE	Alu	628
TRINITY_GG_53851_c0_g1_i1	1	OK	negbinomial.size	4.34439e-05	0.000841045	5	TRUE	chr8	144749204	144749509	+	AluJb	SINE	Alu	629
TRINITY_GG_539286_c0_g1_i1	1	OK	negbinomial.size	1.78553e-05	0.000504873	8	TRUE	chr12	28440437	28440776	+	L1ME2z	LINE	L1	630
TRINITY_GG_540302_c0_g1_i1	1	OK	negbinomial.size	5.69977e-06	0.000277305	6	TRUE	chr7	149246385	149246689	-	AluY	SINE	Alu	631
TRINITY_GG_54061_c0_g1_i1	1	OK	negbinomial.size	1.37896e-05	0.000449802	4	TRUE	chr3	86552940	86553249	+	AluY	SINE	Alu	632
TRINITY_GG_541059_c0_g1_i1	1	OK	negbinomial.size	8.11216e-06	0.000334622	4	TRUE	chr11	27587756	27588229	-	L1MC4a	LINE	L1	633
TRINITY_GG_541112_c0_g1_i1	2	OK	negbinomial.size	7.01694e-08	1.39789e-05	4	TRUE	chr4	95942994	95943305	-	AluSc	SINE	Alu	634
TRINITY_GG_541399_c0_g1_i1	2	OK	negbinomial.size	2.80643e-06	0.000183581	4	TRUE	chr12	66129383	66129683	-	AluYm1	SINE	Alu	635
TRINITY_GG_541436_c0_g1_i1	1	OK	negbinomial.size	1.63822e-05	0.000481007	4	TRUE	chr1	34861370	34861943	-	LTR48B	LTR	ERV1	636
TRINITY_GG_541583_c0_g1_i1	2	OK	negbinomial.size	5.74015e-09	4.12214e-06	4	TRUE	chr5	150476125	150476434	-	AluSx4	SINE	Alu	637
TRINITY_GG_542203_c0_g1_i1	1	OK	negbinomial.size	1.96318e-05	0.000531939	7	TRUE	chr4	83061837	83062074	-	L1MC4	LINE	L1	638
TRINITY_GG_542308_c0_g1_i1	3	OK	negbinomial.size	2.0182e-05	0.000538524	5	TRUE	chrX	19083931	19084483	+	L1PA10	LINE	L1	639
TRINITY_GG_543338_c0_g1_i1	1	OK	negbinomial.size	1.29396e-05	0.000436675	4	TRUE	chr14	98239451	98239724	+	AluYc	SINE	Alu	640
TRINITY_GG_543553_c1_g1_i1	2	OK	negbinomial.size	1.42844e-06	0.000125839	4	TRUE	chr2	78053949	78055846	-	L1PBa	LINE	L1	641
TRINITY_GG_544624_c0_g1_i1	1	OK	negbinomial.size	5.43696e-05	0.000962781	4	TRUE	chr1	2348073	2348304	-	L1MC4	LINE	L1	642
TRINITY_GG_546140_c0_g1_i1	1	OK	negbinomial.size	3.66682e-05	0.000758055	4	TRUE	chr2	46899450	46899834	-	HAL1	LINE	L1	643
TRINITY_GG_546913_c0_g1_i1	1	OK	negbinomial.size	2.82047e-05	0.000644383	5	TRUE	chr4	184312317	184312959	+	MER4B	LTR	ERV1	644
TRINITY_GG_547762_c0_g1_i1	2	OK	negbinomial.size	6.32161e-08	1.39789e-05	4	TRUE	chr10	35266068	35266399	-	AluSx	SINE	Alu	645
TRINITY_GG_548066_c0_g1_i1	1	OK	negbinomial.size	4.00829e-08	1.39789e-05	5	TRUE	chr1	206570393	206571354	-	L1MB3	LINE	L1	646
TRINITY_GG_548210_c0_g1_i1	1	OK	negbinomial.size	2.01066e-05	0.000538524	4	TRUE	chr15	58908673	58908916	+	L1MC5	LINE	L1	647
TRINITY_GG_548758_c0_g1_i1	1	OK	negbinomial.size	2.37634e-05	0.000589712	4	TRUE	chr12	31961311	31961547	+	MIR	SINE	MIR	648
TRINITY_GG_549556_c0_g1_i1	1	OK	negbinomial.size	4.5028e-05	0.000861774	4	TRUE	chr7	6390619	6390863	-	L1M5	LINE	L1	649
TRINITY_GG_550318_c0_g1_i1	3	OK	negbinomial.size	3.59164e-05	0.000746427	7	TRUE	chr4	102712524	102712827	-	AluJb	SINE	Alu	650
TRINITY_GG_552404_c0_g1_i1	3	OK	negbinomial.size	4.89855e-09	4.12214e-06	4	TRUE	chr9	62688341	62690042	+	L1PA16	LINE	L1	651
TRINITY_GG_553914_c0_g1_i1	1	OK	negbinomial.size	2.08038e-05	0.00054516	4	TRUE	chrX	64066275	64068866	-	L1PA13	LINE	L1	652
TRINITY_GG_554086_c0_g1_i1	1	OK	negbinomial.size	4.24707e-05	0.000833465	4	TRUE	chr20	59552038	59556596	-	Harlequin-int	LTR	ERV1	653
TRINITY_GG_554324_c0_g1_i1	2	OK	negbinomial.size	1.71313e-06	0.000134296	5	TRUE	chr17	63653220	63653437	+	Tigger19b	DNA	TcMar-Tigger	654
TRINITY_GG_555950_c0_g1_i1	1	OK	negbinomial.size	2.80267e-05	0.000644383	4	TRUE	chr2	127266709	127267015	-	AluSx	SINE	Alu	655
TRINITY_GG_556059_c0_g1_i1	2	OK	negbinomial.size	1.3517e-06	0.000124719	4	TRUE	chr2	98598595	98598883	+	AluJb	SINE	Alu	656
TRINITY_GG_557204_c0_g1_i1	1	OK	negbinomial.size	4.69759e-05	0.000877329	5	TRUE	chr12	120447409	120447747	+	L2a	LINE	L2	657
TRINITY_GG_557418_c0_g1_i1	2	OK	negbinomial.size	4.70523e-08	1.39789e-05	4	TRUE	chrX	90793758	90797331	+	MER57-int	LTR	ERV1	658
TRINITY_GG_55940_c0_g1_i1	1	OK	negbinomial.size	1.74135e-05	0.000498004	15	TRUE	chr10	45511415	45513240	+	SVA_D	Retroposon	SVA	659
TRINITY_GG_559448_c0_g1_i1	3	OK	negbinomial.size	2.60664e-05	0.000620882	4	TRUE	chr7	140809586	140809852	+	MLT1K	LTR	ERVL-MaLR	660
TRINITY_GG_561204_c0_g1_i1	2	OK	negbinomial.size	9.50633e-08	1.83138e-05	5	TRUE	chr4	76685264	76685497	-	MER30	DNA	hAT-Charlie	661
TRINITY_GG_562168_c0_g1_i1	1	OK	negbinomial.size	4.09045e-06	0.00022765	4	TRUE	chr13	49663655	49663952	+	AluY	SINE	Alu	662
TRINITY_GG_562601_c0_g1_i1	2	OK	negbinomial.size	6.49201e-07	7.39036e-05	4	TRUE	chr5	160103839	160104152	+	AluSz	SINE	Alu	663
TRINITY_GG_563088_c0_g1_i1	1	OK	negbinomial.size	4.3317e-05	0.000841045	4	TRUE	chr11	118532549	118532770	-	MIR	SINE	MIR	664
TRINITY_GG_563437_c0_g1_i1	1	OK	negbinomial.size	4.69069e-05	0.000877329	4	TRUE	chr4	78622962	78623345	+	MLT2D	LTR	ERVL	665
TRINITY_GG_564033_c0_g1_i1	2	OK	negbinomial.size	1.69896e-06	0.000134296	4	TRUE	chr4	2594820	2595043	-	AluSx	SINE	Alu	666
TRINITY_GG_564615_c0_g1_i1	1	OK	negbinomial.size	2.7069e-06	0.000177733	5	TRUE	chr1	45820887	45821199	-	AluJb	SINE	Alu	667
TRINITY_GG_564706_c0_g1_i1	1	OK	negbinomial.size	1.91068e-05	0.00052256	7	TRUE	chr12	51119910	51120204	+	AluSx	SINE	Alu	668
TRINITY_GG_564819_c0_g1_i1	2	OK	negbinomial.size	1.85528e-07	3.03971e-05	4	TRUE	chr3	155234056	155240696	-	L1PA15	LINE	L1	669
TRINITY_GG_566551_c0_g1_i1	2	OK	negbinomial.size	4.80926e-05	0.000892635	5	TRUE	chr19	45673583	45673876	+	AluSc	SINE	Alu	670
TRINITY_GG_566648_c0_g1_i1	1	OK	negbinomial.size	2.81855e-05	0.000644383	6	TRUE	chr8	30774678	30774962	+	AluSq2	SINE	Alu	671
TRINITY_GG_568060_c0_g1_i1	1	OK	negbinomial.size	4.38449e-05	0.000845593	5	TRUE	chr10	95808720	95810561	-	SVA_B	Retroposon	SVA	672
TRINITY_GG_568425_c0_g1_i1	1	OK	negbinomial.size	3.39162e-06	0.0002028	5	TRUE	chr3	50023655	50023947	-	AluSx1	SINE	Alu	673
TRINITY_GG_568915_c0_g1_i1	3	OK	negbinomial.size	4.09204e-05	0.00081372	5	TRUE	chr3	197823789	197824063	-	HAL1	LINE	L1	674
TRINITY_GG_570273_c0_g1_i1	1	OK	negbinomial.size	1.51596e-05	0.000472047	4	TRUE	chr7	128308710	128308996	+	AluSg	SINE	Alu	675
TRINITY_GG_570275_c0_g1_i1	1	OK	negbinomial.size	1.79886e-05	0.000507456	8	TRUE	chr19	4881321	4881659	+	AluJb	SINE	Alu	676
TRINITY_GG_571172_c0_g1_i1	1	OK	negbinomial.size	1.50272e-05	0.000470432	4	TRUE	chr3	171464709	171464912	+	L1MEi	LINE	L1	677
TRINITY_GG_57194_c0_g1_i1	1	OK	negbinomial.size	2.00996e-05	0.000538524	4	TRUE	chrY	22288842	22289462	+	L1PA2	LINE	L1	678
TRINITY_GG_572299_c0_g1_i1	1	OK	negbinomial.size	2.41597e-05	0.000594242	4	TRUE	chr16	350850	351147	+	AluSp	SINE	Alu	679
TRINITY_GG_573091_c0_g1_i1	1	OK	negbinomial.size	4.28322e-05	0.00083665	4	TRUE	chr12	132835016	132835218	-	MLT1D	LTR	ERVL-MaLR	680
TRINITY_GG_574276_c0_g1_i1	1	OK	negbinomial.size	8.3879e-06	0.000338042	4	TRUE	chr14	49836075	49836279	+	AluSg4	SINE	Alu	681
TRINITY_GG_574454_c0_g1_i1	1	OK	negbinomial.size	5.1371e-05	0.000924626	6	TRUE	chr8	95076915	95077247	+	MLT1B	LTR	ERVL-MaLR	682
TRINITY_GG_575729_c0_g1_i1	1	OK	negbinomial.size	8.52262e-06	0.000342684	7	TRUE	chr1	67360810	67361988	+	L1MCa	LINE	L1	683
TRINITY_GG_575846_c0_g1_i1	2	OK	negbinomial.size	5.75775e-06	0.000277305	4	TRUE	chr19	11078359	11078671	-	AluY	SINE	Alu	684
TRINITY_GG_577301_c0_g1_i1	2	OK	negbinomial.size	2.54491e-07	3.74914e-05	7	TRUE	chr12	35099	35508	+	L1MB5	LINE	L1	685
TRINITY_GG_58041_c0_g1_i1	1	OK	negbinomial.size	5.45875e-05	0.000965202	5	TRUE	chr4	165100968	165101274	-	AluY	SINE	Alu	686
TRINITY_GG_581117_c0_g1_i1	2	OK	negbinomial.size	3.45085e-06	0.000205074	4	TRUE	chr5	69879508	69879814	+	AluSq2	SINE	Alu	687
TRINITY_GG_581139_c0_g1_i1	2	OK	negbinomial.size	1.85972e-06	0.000141137	4	TRUE	chr11	113800010	113800304	-	AluY	SINE	Alu	688
TRINITY_GG_58162_c0_g1_i1	3	OK	negbinomial.size	2.99565e-05	0.000667461	4	TRUE	chr1	212756844	212757408	-	L2a	LINE	L2	689
TRINITY_GG_582801_c0_g1_i1	1	OK	negbinomial.size	3.7379e-05	0.000765481	4	TRUE	chr15	89099637	89099914	+	AluSz6	SINE	Alu	690
TRINITY_GG_583605_c0_g1_i1	1	OK	negbinomial.size	1.24172e-06	0.000118308	5	TRUE	chr15	65473059	65473346	+	AluSz	SINE	Alu	691
TRINITY_GG_58367_c0_g1_i1	1	OK	negbinomial.size	1.39784e-05	0.000454165	4	TRUE	chr3	47658837	47659135	+	AluSg	SINE	Alu	692
TRINITY_GG_585325_c1_g1_i1	2	OK	negbinomial.size	6.32161e-08	1.39789e-05	4	TRUE	chr4	119818734	119819237	-	ERVL-E-int	LTR	ERVL	693
TRINITY_GG_586687_c0_g1_i1	2	OK	negbinomial.size	1.6127e-06	0.000132307	4	TRUE	chr19	54609275	54609858	+	L1PA13	LINE	L1	694
TRINITY_GG_587233_c0_g1_i1	1	OK	negbinomial.size	1.61832e-05	0.000481007	4	TRUE	chr1	212748182	212748753	+	L1ME3	LINE	L1	695
TRINITY_GG_5875_c0_g1_i1	1	OK	negbinomial.size	2.68726e-05	0.000634057	4	TRUE	chr7	107896324	107896537	-	MIRb	SINE	MIR	696
TRINITY_GG_587983_c0_g1_i1	1	OK	negbinomial.size	2.7816e-05	0.000644383	5	TRUE	chr4	165262567	165262878	-	AluJr	SINE	Alu	697
TRINITY_GG_588656_c0_g1_i1	1	OK	negbinomial.size	2.86226e-05	0.0006506	4	TRUE	chr4	122321240	122321979	-	L1MCa	LINE	L1	698
TRINITY_GG_589337_c0_g1_i1	1	OK	negbinomial.size	7.86096e-06	0.000330481	6	TRUE	chr19	6028792	6029091	+	AluSz	SINE	Alu	699
TRINITY_GG_589483_c0_g1_i1	1	OK	negbinomial.size	3.19642e-06	0.000197328	6	TRUE	chr22	46705750	46706051	+	AluJb	SINE	Alu	700
TRINITY_GG_589741_c0_g1_i1	1	OK	negbinomial.size	4.81399e-05	0.000892635	4	TRUE	chr9	137549285	137549588	+	AluY	SINE	Alu	701
TRINITY_GG_590752_c0_g1_i1	2	OK	negbinomial.size	1.458e-06	0.000127165	4	TRUE	chr4	146049529	146049833	+	AluSq2	SINE	Alu	702
TRINITY_GG_591494_c0_g1_i1	1	OK	negbinomial.size	4.32331e-05	0.000841045	4	TRUE	chr1	9632001	9632310	-	AluSp	SINE	Alu	703
TRINITY_GG_591496_c0_g1_i1	2	OK	negbinomial.size	6.58377e-09	4.12214e-06	5	TRUE	chr10	99073656	99076395	-	L1MB1	LINE	L1	704
TRINITY_GG_591822_c0_g1_i1	1	OK	negbinomial.size	1.76367e-05	0.000499496	6	TRUE	chr15	91019114	91019420	-	AluSx	SINE	Alu	705
TRINITY_GG_592753_c0_g1_i1	1	OK	negbinomial.size	3.57573e-06	0.000209653	4	TRUE	chr16	66166720	66167467	-	LTR1B	LTR	ERV1	706
TRINITY_GG_594348_c0_g1_i1	2	OK	negbinomial.size	4.98798e-05	0.000913138	5	TRUE	chr17	81041561	81041871	-	AluSp	SINE	Alu	707
TRINITY_GG_59440_c0_g1_i1	3	OK	negbinomial.size	5.10682e-05	0.00092057	4	FALSE	chr5	78448331	78448718	+	L1ME1	LINE	L1	708
TRINITY_GG_594508_c0_g1_i1	1	OK	negbinomial.size	4.39595e-05	0.000846872	10	TRUE	chr3	48896483	48896819	-	AluSx1	SINE	Alu	709
TRINITY_GG_594575_c0_g1_i1	3	OK	negbinomial.size	3.72317e-05	0.000765481	6	TRUE	chr19	18046252	18046714	-	L2a	LINE	L2	710
TRINITY_GG_594946_c1_g1_i1	1	OK	negbinomial.size	3.82875e-05	0.000775974	6	TRUE	chr2	158671609	158672052	-	L2a	LINE	L2	711
TRINITY_GG_595263_c0_g1_i1	1	OK	negbinomial.size	6.00843e-07	7.15463e-05	6	TRUE	chr10	43655779	43656100	+	AluJb	SINE	Alu	712
TRINITY_GG_595762_c0_g1_i1	1	OK	negbinomial.size	2.14563e-08	1.10633e-05	4	TRUE	chr21	37068238	37069391	-	HAL1	LINE	L1	713
TRINITY_GG_59581_c0_g1_i1	1	OK	negbinomial.size	4.70112e-05	0.000877329	5	TRUE	chr6	149665366	149665860	+	L1MEf	LINE	L1	714
TRINITY_GG_596939_c0_g1_i1	1	OK	negbinomial.size	5.21241e-06	0.00026146	5	TRUE	chr19	47488637	47488932	+	AluY	SINE	Alu	715
TRINITY_GG_597104_c0_g1_i1	1	OK	negbinomial.size	7.79192e-06	0.000329157	5	TRUE	chrX	153415711	153416141	-	L1MC4	LINE	L1	716
TRINITY_GG_597272_c0_g1_i1	2	OK	negbinomial.size	7.36193e-06	0.000318182	4	TRUE	chr10	81823251	81823554	-	AluY	SINE	Alu	717
TRINITY_GG_59740_c0_g1_i1	3	OK	negbinomial.size	1.53244e-05	0.00047465	4	TRUE	chr9	123338281	123338584	-	AluJo	SINE	Alu	718
TRINITY_GG_59788_c0_g1_i1	1	OK	negbinomial.size	1.54306e-05	0.00047692	5	TRUE	chr1	8439791	8440092	+	AluSq2	SINE	Alu	719
TRINITY_GG_598584_c0_g1_i1	2	OK	negbinomial.size	1.53904e-06	0.000130937	4	TRUE	chr1	153325789	153326099	+	AluSx1	SINE	Alu	720
TRINITY_GG_599411_c0_g1_i1	1	OK	negbinomial.size	2.96697e-05	0.000664291	10	TRUE	chr12	11175704	11176056	+	MLT1A0	LTR	ERVL-MaLR	721
TRINITY_GG_599461_c0_g1_i1	2	OK	negbinomial.size	6.03278e-08	1.39789e-05	5	TRUE	chr17	53154254	53154760	-	L1MC2	LINE	L1	722
TRINITY_GG_599640_c0_g1_i1	1	OK	negbinomial.size	1.89041e-05	0.000520625	4	TRUE	chr14	70705730	70705936	+	L2c	LINE	L2	723
TRINITY_GG_600144_c0_g1_i1	1	OK	negbinomial.size	6.81154e-07	7.70407e-05	5	TRUE	chr10	17864546	17864849	+	AluSq2	SINE	Alu	724
TRINITY_GG_601022_c0_g1_i1	3	OK	negbinomial.size	4.6218e-05	0.000869365	5	TRUE	chr13	51708210	51708505	+	AluJo	SINE	Alu	725
TRINITY_GG_601429_c0_g1_i1	3	OK	negbinomial.size	3.35413e-06	0.0002028	5	TRUE	chr11	59588723	59589036	+	AluSz	SINE	Alu	726
TRINITY_GG_601759_c0_g1_i1	1	OK	negbinomial.size	2.42729e-05	0.000594628	5	TRUE	chr12	8961401	8961716	-	AluSq2	SINE	Alu	727
TRINITY_GG_60206_c0_g1_i1	1	OK	negbinomial.size	4.54302e-06	0.000242025	4	TRUE	chr7	136705135	136706495	+	HAL1	LINE	L1	728
TRINITY_GG_602509_c0_g1_i1	2	OK	negbinomial.size	2.35988e-07	3.57849e-05	4	TRUE	chr2	48299754	48300058	-	AluSp	SINE	Alu	729
TRINITY_GG_602748_c0_g1_i1	1	OK	negbinomial.size	5.25217e-07	6.67334e-05	5	TRUE	chr7	138267213	138267541	+	AluJb	SINE	Alu	730
TRINITY_GG_603122_c0_g2_i1	1	OK	negbinomial.size	1.30453e-05	0.000437278	5	TRUE	chr11	65738456	65739557	-	MER66-int	LTR	ERV1	731
TRINITY_GG_604223_c0_g1_i1	1	OK	negbinomial.size	4.59734e-05	0.000869344	4	TRUE	chr11	33299491	33299743	+	Tigger1	DNA	TcMar-Tigger	732
TRINITY_GG_604272_c0_g1_i1	3	OK	negbinomial.size	5.37263e-05	0.000953316	6	TRUE	chr11	122720963	122721271	+	AluSc8	SINE	Alu	733
TRINITY_GG_605611_c0_g1_i1	1	OK	negbinomial.size	1.87516e-05	0.000518508	5	TRUE	chr19	12764004	12764312	-	AluSz	SINE	Alu	734
TRINITY_GG_605894_c0_g1_i1	1	OK	negbinomial.size	5.08651e-05	0.000919295	4	TRUE	chr8	27920330	27920641	+	AluSx	SINE	Alu	735
TRINITY_GG_606624_c0_g1_i1	2	OK	negbinomial.size	5.49937e-09	4.12214e-06	4	TRUE	chr2	130978275	130979453	-	LOR1-int	LTR	ERV1	736
TRINITY_GG_607981_c0_g1_i1	1	OK	negbinomial.size	1.22539e-05	0.000423282	8	TRUE	chr9	72317998	72318290	-	AluSx	SINE	Alu	737
TRINITY_GG_608793_c1_g1_i1	1	OK	negbinomial.size	1.9612e-05	0.000531939	4	TRUE	chr12	11469181	11469828	+	L1PA14	LINE	L1	738
TRINITY_GG_609474_c0_g1_i1	2	OK	negbinomial.size	6.32161e-08	1.39789e-05	4	TRUE	chr8	48225649	48227968	+	HUERS-P3b-int	LTR	ERV1	739
TRINITY_GG_610304_c1_g1_i1	1	OK	negbinomial.size	2.47641e-05	0.000603811	4	TRUE	chr4	77643578	77648326	+	L1MA1	LINE	L1	740
TRINITY_GG_61126_c0_g1_i1	1	OK	negbinomial.size	3.89568e-05	0.000786811	9	TRUE	chrY	2932116	2932468	+	MLT1B	LTR	ERVL-MaLR	741
TRINITY_GG_612285_c0_g1_i1	1	OK	negbinomial.size	1.9132e-06	0.000142485	6	TRUE	chr10	93370314	93370614	-	AluJb	SINE	Alu	742
TRINITY_GG_612382_c0_g1_i1	1	OK	negbinomial.size	5.11415e-07	6.6412e-05	6	TRUE	chr15	58315108	58317552	-	L1PA11	LINE	L1	743
TRINITY_GG_613161_c0_g1_i1	1	OK	negbinomial.size	1.64449e-05	0.000481007	4	TRUE	chr13	20784942	20785166	-	AluSz6	SINE	Alu	744
TRINITY_GG_613231_c0_g1_i1	1	OK	negbinomial.size	2.64737e-06	0.000174478	4	TRUE	chr14	47115624	47117918	+	L1MB1	LINE	L1	745
TRINITY_GG_613325_c0_g1_i1	1	OK	negbinomial.size	7.41041e-06	0.000319194	4	TRUE	chr6	45077344	45077656	+	AluJr	SINE	Alu	746
TRINITY_GG_613772_c0_g1_i1	1	OK	negbinomial.size	1.49587e-05	0.000470432	4	TRUE	chr12	45936138	45936441	-	AluSx	SINE	Alu	747
TRINITY_GG_613917_c0_g1_i1	1	OK	negbinomial.size	3.26359e-06	0.000200049	6	TRUE	chr9	92596126	92596347	-	AluJr4	SINE	Alu	748
TRINITY_GG_614695_c0_g1_i1	2	OK	negbinomial.size	2.62598e-08	1.24422e-05	4	TRUE	chr1	108329	108564	+	AluJb	SINE	Alu	749
TRINITY_GG_616155_c0_g1_i1	1	OK	negbinomial.size	2.2638e-05	0.000573506	4	TRUE	chr22	24191252	24191550	-	LTR33A	LTR	ERVL	750
TRINITY_GG_617175_c0_g1_i1	1	OK	negbinomial.size	2.35331e-05	0.000586856	4	TRUE	chr12	45866685	45866902	-	L1MC1	LINE	L1	751
TRINITY_GG_617345_c0_g1_i1	2	OK	negbinomial.size	4.70523e-08	1.39789e-05	4	TRUE	chr9	102045347	102046456	-	L1PA17	LINE	L1	752
TRINITY_GG_617408_c0_g1_i1	1	OK	negbinomial.size	3.20008e-05	0.000693171	5	TRUE	chrY	2653447	2654103	+	L1MB5	LINE	L1	753
TRINITY_GG_617497_c0_g1_i1	1	OK	negbinomial.size	8.09346e-06	0.000334622	6	TRUE	chr5	117048703	117051812	-	HERVH-int	LTR	ERV1	754
TRINITY_GG_618690_c0_g1_i1	1	OK	negbinomial.size	1.50255e-05	0.000470432	4	TRUE	chr11	38056909	38057302	-	L1PREC2	LINE	L1	755
TRINITY_GG_618840_c0_g1_i1	2	OK	negbinomial.size	1.98639e-06	0.000145098	5	TRUE	chr13	52346942	52347232	-	AluSx1	SINE	Alu	756
TRINITY_GG_619316_c0_g1_i1	2	OK	negbinomial.size	9.69775e-08	1.84795e-05	4	TRUE	chr13	62132967	62134677	+	MER4-int	LTR	ERV1	757
TRINITY_GG_619362_c0_g1_i1	1	OK	negbinomial.size	9.79834e-06	0.000368615	6	TRUE	chr12	120070341	120070731	-	L1MC5	LINE	L1	758
TRINITY_GG_619527_c1_g1_i1	1	OK	negbinomial.size	5.74634e-06	0.000277305	5	TRUE	chr9	95974747	95976766	-	HAL1M8	LINE	L1	759
TRINITY_GG_619744_c0_g1_i1	1	OK	negbinomial.size	2.30092e-06	0.00015754	4	TRUE	chr3	196306129	196306458	+	AluJo	SINE	Alu	760
TRINITY_GG_619940_c0_g1_i1	2	OK	negbinomial.size	1.16432e-06	0.000112772	4	TRUE	chr13	41037514	41037825	+	AluSx4	SINE	Alu	761
TRINITY_GG_61999_c0_g1_i1	1	OK	negbinomial.size	7.26554e-06	0.000316846	4	TRUE	chr13	32122465	32123345	+	L1PB	LINE	L1	762
TRINITY_GG_620004_c1_g1_i1	3	OK	negbinomial.size	5.05877e-05	0.000917699	5	TRUE	chr5	180932665	180933758	+	L1M3b	LINE	L1	763
TRINITY_GG_620068_c0_g1_i1	2	OK	negbinomial.size	1.12212e-06	0.000109899	4	TRUE	chr7	76224075	76224379	-	AluSx	SINE	Alu	764
TRINITY_GG_621235_c0_g1_i1	1	OK	negbinomial.size	5.57353e-05	0.000975302	4	TRUE	chr4	26777800	26778064	+	AluJo	SINE	Alu	765
TRINITY_GG_621457_c0_g1_i1	3	OK	negbinomial.size	1.48973e-05	0.000470432	4	TRUE	chr3	185590272	185590568	+	AluSx1	SINE	Alu	766
TRINITY_GG_621459_c0_g1_i1	1	OK	negbinomial.size	3.55228e-05	0.000741369	4	TRUE	chr1	236481481	236481799	+	AluJb	SINE	Alu	767
TRINITY_GG_621878_c0_g1_i1	1	OK	negbinomial.size	1.03175e-05	0.000382403	5	TRUE	chr19	5275063	5275369	-	AluSc8	SINE	Alu	768
TRINITY_GG_622569_c0_g1_i1	1	OK	negbinomial.size	3.08031e-06	0.000195655	4	TRUE	chr7	89928228	89928451	-	MER30	DNA	hAT-Charlie	769
TRINITY_GG_623356_c0_g1_i1	1	OK	negbinomial.size	7.09386e-06	0.000314842	4	TRUE	chr2	27641598	27641898	-	AluJb	SINE	Alu	770
TRINITY_GG_623831_c0_g1_i1	1	OK	negbinomial.size	5.33936e-05	0.000948372	4	TRUE	chr17	67373083	67373386	+	AluJb	SINE	Alu	771
TRINITY_GG_625066_c0_g1_i1	1	OK	negbinomial.size	3.84738e-06	0.00022042	4	TRUE	chr11	4028396	4028709	-	AluSx	SINE	Alu	772
TRINITY_GG_626060_c0_g1_i1	1	OK	negbinomial.size	3.33346e-06	0.0002028	4	TRUE	chr8	62624359	62625243	-	L1MCa	LINE	L1	773
TRINITY_GG_626191_c0_g1_i1	1	OK	negbinomial.size	4.80817e-06	0.000247433	4	TRUE	chr2	181310957	181311254	+	AluJb	SINE	Alu	774
TRINITY_GG_626642_c0_g1_i1	1	OK	negbinomial.size	6.96766e-06	0.00031149	4	TRUE	chr6	10794028	10794240	+	L3	LINE	CR1	775
TRINITY_GG_626659_c0_g1_i1	1	OK	negbinomial.size	9.34454e-07	9.58006e-05	4	TRUE	chr15	22485293	22485603	-	AluY	SINE	Alu	776
TRINITY_GG_627083_c0_g1_i1	2	OK	negbinomial.size	2.2911e-06	0.000157511	4	TRUE	chr11	40102800	40105251	+	MER61-int	LTR	ERV1	777
TRINITY_GG_62824_c0_g1_i1	1	OK	negbinomial.size	2.50745e-05	0.000606318	4	TRUE	chr9	32635707	32636008	-	AluY	SINE	Alu	778
TRINITY_GG_629994_c0_g1_i1	2	OK	negbinomial.size	5.54484e-08	1.39789e-05	6	TRUE	chr17	10112454	10112768	+	AluSp	SINE	Alu	779
TRINITY_GG_630572_c0_g1_i1	1	OK	negbinomial.size	3.90963e-06	0.000221811	4	TRUE	chr3	44923519	44923812	+	AluJr	SINE	Alu	780
TRINITY_GG_630801_c0_g1_i1	1	OK	negbinomial.size	2.38831e-05	0.000589712	4	TRUE	chr4	39158264	39158551	-	AluSz6	SINE	Alu	781
TRINITY_GG_630893_c0_g1_i1	3	OK	negbinomial.size	2.58635e-05	0.000617729	4	TRUE	chr5	62400255	62400552	-	AluJo	SINE	Alu	782
TRINITY_GG_631104_c0_g1_i1	1	OK	negbinomial.size	1.62332e-05	0.000481007	4	TRUE	chr17	7656654	7656980	-	AluSp	SINE	Alu	783
TRINITY_GG_631499_c0_g1_i1	1	OK	negbinomial.size	5.04675e-07	6.62972e-05	5	TRUE	chr6	23060244	23060666	-	SVA_A	Retroposon	SVA	784
TRINITY_GG_633252_c0_g1_i1	1	OK	negbinomial.size	3.90923e-05	0.000788639	5	TRUE	chr1	52622727	52623003	+	AluY	SINE	Alu	785
TRINITY_GG_633260_c0_g1_i1	1	OK	negbinomial.size	1.96856e-05	0.000532574	4	TRUE	chr15	28964787	28965841	-	L1MD2	LINE	L1	786
TRINITY_GG_634126_c0_g1_i1	2	OK	negbinomial.size	1.71065e-06	0.000134296	4	TRUE	chr19	10562349	10562632	-	AluJr	SINE	Alu	787
TRINITY_GG_634899_c0_g1_i1	2	OK	negbinomial.size	7.96569e-06	0.000332492	8	TRUE	chr14	103436807	103437105	+	AluSq	SINE	Alu	788
TRINITY_GG_635567_c0_g1_i1	2	OK	negbinomial.size	1.71858e-05	0.000494455	6	TRUE	chr19	41573883	41575357	+	L1MB4	LINE	L1	789
TRINITY_GG_636957_c1_g1_i1	1	OK	negbinomial.size	2.99695e-05	0.000667461	4	TRUE	chr12	76472367	76473376	-	LTR13	LTR	ERVK	790
TRINITY_GG_638944_c0_g1_i1	2	OK	negbinomial.size	1.73517e-07	2.89707e-05	6	TRUE	chr8	144566573	144566884	+	AluSz	SINE	Alu	791
TRINITY_GG_639280_c0_g1_i1	1	OK	negbinomial.size	1.02468e-05	0.000380585	4	TRUE	chr20	62184077	62184381	+	AluSx3	SINE	Alu	792
TRINITY_GG_639722_c0_g1_i1	2	OK	negbinomial.size	2.50715e-07	3.72482e-05	4	TRUE	chr7	157339647	157339924	-	AluSq2	SINE	Alu	793
TRINITY_GG_640574_c0_g1_i1	3	OK	negbinomial.size	1.59963e-05	0.000480364	4	TRUE	chr10	68494182	68494471	+	AluSc	SINE	Alu	794
TRINITY_GG_640986_c4_g1_i1	1	OK	negbinomial.size	3.99102e-05	0.000802368	12	TRUE	chr2	63325556	63328053	+	HERV9N-int	LTR	ERV1	795
TRINITY_GG_640995_c0_g1_i1	1	OK	negbinomial.size	2.55094e-05	0.000615067	4	TRUE	chr12	42233888	42234207	+	AluSx1	SINE	Alu	796
TRINITY_GG_641464_c0_g1_i1	3	OK	negbinomial.size	1.60982e-05	0.000480778	5	TRUE	chr3	172520810	172522223	+	L1PA8	LINE	L1	797
TRINITY_GG_641876_c0_g1_i1	1	OK	negbinomial.size	9.70265e-06	0.000368176	4	TRUE	chr2	157863414	157863725	+	AluSx	SINE	Alu	798
TRINITY_GG_642325_c0_g1_i1	1	OK	negbinomial.size	5.01116e-05	0.000915111	9	TRUE	chr1	28244295	28244603	-	AluSx1	SINE	Alu	799
TRINITY_GG_642484_c0_g1_i1	1	OK	negbinomial.size	1.00087e-05	0.00037435	5	TRUE	chr11	61988536	61991425	+	L1PA10	LINE	L1	800
TRINITY_GG_642989_c0_g1_i1	1	OK	negbinomial.size	2.65261e-05	0.000629881	5	TRUE	chr18	3314472	3314717	-	HAL1b	LINE	L1	801
TRINITY_GG_643524_c0_g1_i1	2	OK	negbinomial.size	7.01694e-08	1.39789e-05	4	TRUE	chr1	31053814	31054120	+	AluSx	SINE	Alu	802
TRINITY_GG_643809_c0_g1_i1	1	OK	negbinomial.size	2.23967e-05	0.000569865	4	TRUE	chr12	45902535	45902810	-	AluSx3	SINE	Alu	803
TRINITY_GG_644699_c0_g1_i1	2	OK	negbinomial.size	2.73889e-07	3.9357e-05	5	TRUE	chr13	41682762	41683593	+	L1ME1	LINE	L1	804
TRINITY_GG_645465_c0_g1_i1	1	OK	negbinomial.size	9.78045e-06	0.000368615	6	TRUE	chr12	14752597	14752901	+	AluYe5	SINE	Alu	805
TRINITY_GG_645638_c0_g1_i1	3	OK	negbinomial.size	8.25338e-06	0.000337273	4	TRUE	chr18	23505884	23506183	+	AluSz	SINE	Alu	806
TRINITY_GG_648279_c1_g1_i1	1	OK	negbinomial.size	1.38038e-05	0.000449802	4	TRUE	chr5	108277903	108284700	+	L1PB4	LINE	L1	807
TRINITY_GG_650168_c0_g1_i1	3	OK	negbinomial.size	1.2055e-05	0.000420988	7	TRUE	chr8	123801927	123802424	-	L2c	LINE	L2	808
TRINITY_GG_650260_c0_g1_i1	2	OK	negbinomial.size	3.98526e-07	5.58925e-05	4	TRUE	chr1	178996547	178996859	-	AluY	SINE	Alu	809
TRINITY_GG_650575_c0_g1_i1	1	OK	negbinomial.size	1.36199e-05	0.000449802	4	TRUE	chr10	105446754	105447423	-	L1PA17	LINE	L1	810
TRINITY_GG_650807_c0_g1_i1	1	OK	negbinomial.size	1.33847e-05	0.000444408	6	TRUE	chr3	142465723	142466039	+	AluJb	SINE	Alu	811
TRINITY_GG_651298_c0_g1_i1	1	OK	negbinomial.size	2.00913e-05	0.000538524	4	TRUE	chr16	3397894	3398584	+	LTR8A	LTR	ERV1	812
TRINITY_GG_652209_c0_g1_i1	2	OK	negbinomial.size	4.58656e-09	4.12214e-06	4	TRUE	chr16	28778715	28779007	-	AluSx	SINE	Alu	813
TRINITY_GG_652237_c0_g1_i1	1	OK	negbinomial.size	2.95982e-05	0.000663799	7	TRUE	chr7	107569226	107570201	-	L1MB2	LINE	L1	814
TRINITY_GG_652476_c0_g1_i1	1	OK	negbinomial.size	3.82812e-05	0.000775974	4	TRUE	chr4	74381694	74382013	+	AluY	SINE	Alu	815
TRINITY_GG_653281_c0_g1_i1	2	OK	negbinomial.size	2.48276e-06	0.000166763	4	TRUE	chr11	70288069	70288369	-	AluSg7	SINE	Alu	816
TRINITY_GG_654091_c0_g1_i1	2	OK	negbinomial.size	6.32161e-08	1.39789e-05	4	TRUE	chr19	14505144	14505455	+	AluSx	SINE	Alu	817
TRINITY_GG_654276_c0_g1_i1	1	OK	negbinomial.size	3.23109e-05	0.000697149	4	TRUE	chr20	34432672	34432984	+	AluSz6	SINE	Alu	818
TRINITY_GG_65574_c0_g1_i1	1	OK	negbinomial.size	2.87902e-05	0.0006506	4	TRUE	chr4	52634827	52635536	+	L2b	LINE	L2	819
TRINITY_GG_657969_c0_g1_i1	1	OK	negbinomial.size	1.37832e-05	0.000449802	5	TRUE	chr15	44657590	44657852	-	Charlie5	DNA	hAT-Charlie	820
TRINITY_GG_658180_c0_g1_i1	1	OK	negbinomial.size	2.27539e-05	0.000574781	4	TRUE	chr2	238621205	238623834	+	L1PA16	LINE	L1	821
TRINITY_GG_659556_c0_g1_i1	1	OK	negbinomial.size	9.96112e-06	0.000373937	4	TRUE	chr4	66422099	66422861	-	L2a	LINE	L2	822
TRINITY_GG_660412_c1_g1_i1	3	OK	negbinomial.size	2.43197e-05	0.000594628	4	TRUE	chr1	160853037	160853529	+	L1ME3	LINE	L1	823
TRINITY_GG_660932_c0_g1_i1	2	OK	negbinomial.size	7.01694e-08	1.39789e-05	4	TRUE	chr14	80276345	80276896	+	MLT1L	LTR	ERVL-MaLR	824
TRINITY_GG_661233_c0_g1_i1	3	OK	negbinomial.size	1.27542e-05	0.000434165	6	TRUE	chr9	121199976	121200184	-	MIR	SINE	MIR	825
TRINITY_GG_661730_c0_g1_i1	1	OK	negbinomial.size	4.06138e-05	0.000810935	4	TRUE	chr10	72543909	72544367	+	LTR2	LTR	ERV1	826
TRINITY_GG_662216_c0_g1_i1	2	OK	negbinomial.size	7.01694e-08	1.39789e-05	4	TRUE	chr8	29641577	29641885	+	AluSq	SINE	Alu	827
TRINITY_GG_662652_c0_g1_i1	1	OK	negbinomial.size	2.66004e-05	0.000629881	5	TRUE	chr17	41708609	41708907	-	AluJb	SINE	Alu	828
TRINITY_GG_663398_c0_g1_i1	1	OK	negbinomial.size	5.30723e-05	0.000943622	4	TRUE	chr1	35033643	35034048	+	MLT1A1	LTR	ERVL-MaLR	829
TRINITY_GG_663704_c0_g1_i1	1	OK	negbinomial.size	5.61554e-05	0.000979799	5	TRUE	chr1	39263418	39263757	-	L1ME3Cz	LINE	L1	830
TRINITY_GG_663886_c0_g1_i1	2	OK	negbinomial.size	1.1345e-07	2.05041e-05	4	TRUE	chr19	54892486	54892783	+	AluSg	SINE	Alu	831
TRINITY_GG_664415_c0_g1_i1	1	OK	negbinomial.size	3.13558e-05	0.000683704	4	TRUE	chrX	46241864	46242365	+	L1M4	LINE	L1	832
TRINITY_GG_664585_c0_g1_i1	2	OK	negbinomial.size	5.63253e-06	0.000276594	4	TRUE	chr14	52381835	52384291	+	L1P3	LINE	L1	833
TRINITY_GG_664817_c0_g1_i1	1	OK	negbinomial.size	2.42108e-05	0.000594453	6	TRUE	chr3	50299971	50300194	+	MIR	SINE	MIR	834
TRINITY_GG_665899_c0_g1_i1	3	OK	negbinomial.size	2.413e-05	0.000594242	4	TRUE	chr9	83679165	83679411	+	LTR54	LTR	ERV1	835
TRINITY_GG_666207_c1_g1_i1	1	OK	negbinomial.size	2.99558e-05	0.000667461	4	TRUE	chr7	7852205	7853157	-	MER21A	LTR	ERVL	836
TRINITY_GG_668141_c1_g1_i1	2	OK	negbinomial.size	5.42591e-08	1.39789e-05	4	TRUE	chr11	15086411	15089390	-	L1ME4b	LINE	L1	837
TRINITY_GG_669125_c0_g1_i1	3	OK	negbinomial.size	2.19075e-06	0.000154241	5	TRUE	chrX	23834718	23835021	-	AluSx1	SINE	Alu	838
TRINITY_GG_669286_c0_g1_i1	1	OK	negbinomial.size	5.62249e-05	0.000979799	4	TRUE	chr12	40176815	40177121	-	AluY	SINE	Alu	839
TRINITY_GG_66936_c0_g1_i1	3	OK	negbinomial.size	4.16041e-05	0.000821497	4	TRUE	chr13	29542172	29542463	+	AluSq2	SINE	Alu	840
TRINITY_GG_669399_c0_g1_i1	1	OK	negbinomial.size	1.9004e-05	0.000520689	5	TRUE	chr12	3637418	3637906	+	LTR10D	LTR	ERV1	841
TRINITY_GG_669692_c0_g1_i1	2	OK	negbinomial.size	6.49201e-07	7.39036e-05	4	TRUE	chr3	46308218	46309970	-	L1MDa	LINE	L1	842
TRINITY_GG_670069_c0_g1_i1	3	OK	negbinomial.size	2.72003e-05	0.000638049	4	TRUE	chr20	41128088	41129203	-	L1PA3	LINE	L1	843
TRINITY_GG_670092_c0_g1_i1	1	OK	negbinomial.size	1.80046e-05	0.000507456	4	TRUE	chr11	65408066	65408373	-	AluSp	SINE	Alu	844
TRINITY_GG_670581_c0_g1_i1	1	OK	negbinomial.size	7.50184e-06	0.000321552	5	TRUE	chr12	89697893	89698117	-	AluSz	SINE	Alu	845
TRINITY_GG_671047_c1_g1_i1	1	OK	negbinomial.size	3.35601e-06	0.0002028	4	TRUE	chr3	138291432	138292024	-	L2a	LINE	L2	846
TRINITY_GG_67131_c0_g1_i1	3	OK	negbinomial.size	2.8009e-05	0.000644383	4	TRUE	chr10	73145657	73145942	-	AluSc	SINE	Alu	847
TRINITY_GG_671863_c0_g1_i1	1	OK	negbinomial.size	1.58308e-05	0.000480364	11	TRUE	chr1	42782552	42782843	+	AluJo	SINE	Alu	848
TRINITY_GG_67221_c0_g1_i1	3	OK	negbinomial.size	2.66449e-05	0.000629881	4	TRUE	chr8	1806238	1806611	+	MLT1D	LTR	ERVL-MaLR	849
TRINITY_GG_672420_c0_g1_i1	1	OK	negbinomial.size	1.47491e-05	0.000469346	4	TRUE	chr12	121693670	121693974	+	AluSx	SINE	Alu	850
TRINITY_GG_673569_c0_g1_i1	1	OK	negbinomial.size	9.85217e-07	9.92635e-05	5	TRUE	chr4	165073131	165074121	+	LTR5B	LTR	ERVK	851
TRINITY_GG_674178_c0_g1_i1	1	OK	negbinomial.size	3.31367e-05	0.000708439	5	TRUE	chr5	134903961	134904268	+	AluY	SINE	Alu	852
TRINITY_GG_67442_c0_g1_i1	1	OK	negbinomial.size	7.19445e-06	0.000316253	4	TRUE	chr19	40615477	40615782	+	AluSg	SINE	Alu	853
TRINITY_GG_674717_c0_g1_i1	2	OK	negbinomial.size	9.55291e-07	9.73675e-05	4	TRUE	chr12	6642969	6643267	+	AluJo	SINE	Alu	854
TRINITY_GG_675794_c0_g1_i1	3	OK	negbinomial.size	2.3405e-05	0.000584491	4	TRUE	chr15	25723066	25723375	+	AluSz	SINE	Alu	855
TRINITY_GG_675972_c0_g1_i1	1	OK	negbinomial.size	3.73536e-05	0.000765481	4	TRUE	chr15	64160951	64161261	-	AluSq	SINE	Alu	856
TRINITY_GG_675997_c1_g1_i1	1	OK	negbinomial.size	2.81109e-05	0.000644383	4	TRUE	chr1	207422458	207424199	-	HERVL18-int	LTR	ERVL	857
TRINITY_GG_676222_c1_g1_i1	1	OK	negbinomial.size	1.62722e-05	0.000481007	5	TRUE	chr5	43086525	43089167	-	SVA_E	Retroposon	SVA	858
TRINITY_GG_676999_c0_g1_i1	1	OK	negbinomial.size	3.49311e-05	0.000732508	7	TRUE	chr4	79439	79976	-	L1M2	LINE	L1	859
TRINITY_GG_677207_c0_g1_i1	2	OK	negbinomial.size	6.03278e-08	1.39789e-05	5	TRUE	chr1	77642466	77642761	+	AluJo	SINE	Alu	860
TRINITY_GG_679466_c0_g1_i1	1	OK	negbinomial.size	7.95881e-06	0.000332492	4	TRUE	chr19	9535542	9535863	+	AluJr	SINE	Alu	861
TRINITY_GG_680809_c0_g1_i1	2	OK	negbinomial.size	5.42591e-08	1.39789e-05	4	TRUE	chr3	142017545	142017850	-	AluSg	SINE	Alu	862
TRINITY_GG_682103_c1_g1_i1	1	OK	negbinomial.size	6.08109e-06	0.000286551	8	TRUE	chr10	73205890	73206708	+	MSTA-int	LTR	ERVL-MaLR	863
TRINITY_GG_682328_c0_g1_i1	2	OK	negbinomial.size	7.01694e-08	1.39789e-05	4	TRUE	chr8	28086134	28086479	-	AluJr	SINE	Alu	864
TRINITY_GG_684859_c0_g1_i1	1	OK	negbinomial.size	3.62358e-05	0.000750886	5	TRUE	chr8	70168314	70168620	-	AluSz6	SINE	Alu	865
TRINITY_GG_685886_c1_g1_i1	2	OK	negbinomial.size	1.55709e-07	2.67621e-05	4	TRUE	chr12	132858075	132858385	+	AluSx	SINE	Alu	866
TRINITY_GG_686095_c0_g1_i1	1	OK	negbinomial.size	4.78812e-05	0.000890483	4	TRUE	chr19	330264	330573	+	AluYf1	SINE	Alu	867
TRINITY_GG_688469_c1_g1_i1	1	OK	negbinomial.size	2.02002e-06	0.000145733	5	TRUE	chr2	127786853	127789665	-	SVA_F	Retroposon	SVA	868
TRINITY_GG_689816_c0_g1_i1	1	OK	negbinomial.size	4.37491e-06	0.000237451	5	TRUE	chr5	41834020	41834842	+	L1M1	LINE	L1	869
TRINITY_GG_690035_c1_g1_i1	1	OK	negbinomial.size	1.69943e-05	0.000490818	5	TRUE	chr4	150955896	150956916	+	L1M4	LINE	L1	870
TRINITY_GG_690244_c1_g1_i1	1	OK	negbinomial.size	4.60415e-05	0.000869344	4	TRUE	chr12	80982846	80983464	+	MER4B	LTR	ERV1	871
TRINITY_GG_690456_c0_g1_i1	2	OK	negbinomial.size	2.21227e-07	3.43817e-05	4	TRUE	chr4	103007591	103007854	-	AluJo	SINE	Alu	872
TRINITY_GG_69059_c0_g1_i1	2	OK	negbinomial.size	5.42591e-08	1.39789e-05	4	TRUE	chr5	121652666	121653760	+	L2b	LINE	L2	873
TRINITY_GG_691018_c0_g1_i1	1	OK	negbinomial.size	1.66065e-06	0.000134161	5	TRUE	chr11	40313912	40315182	+	L1MA5A	LINE	L1	874
TRINITY_GG_693345_c0_g1_i1	1	OK	negbinomial.size	3.97273e-06	0.000224664	5	TRUE	chr14	19989066	19991148	+	L1PA17	LINE	L1	875
TRINITY_GG_694316_c0_g1_i1	1	OK	negbinomial.size	3.6005e-08	1.39789e-05	4	TRUE	chr8	25430253	25430773	+	MER1A	DNA	hAT-Charlie	876
TRINITY_GG_694549_c0_g1_i1	1	OK	negbinomial.size	7.25958e-07	7.90482e-05	5	TRUE	chrX	117367758	117368101	+	L1PA16	LINE	L1	877
TRINITY_GG_69707_c0_g1_i1	1	OK	negbinomial.size	2.21894e-05	0.000569428	8	TRUE	chr16	12744396	12744699	+	L1MEc	LINE	L1	878
TRINITY_GG_697610_c0_g1_i1	1	OK	negbinomial.size	3.73631e-05	0.000765481	4	TRUE	chr14	68903296	68903550	+	AluSx1	SINE	Alu	879
TRINITY_GG_699122_c0_g1_i1	1	OK	negbinomial.size	4.25504e-05	0.000833465	7	TRUE	chr1	32643070	32643372	-	AluSp	SINE	Alu	880
TRINITY_GG_699450_c1_g1_i1	2	OK	negbinomial.size	7.04141e-10	2.29766e-06	5	TRUE	chr12	75435898	75438581	-	L1PA15-16	LINE	L1	881
TRINITY_GG_699661_c0_g1_i1	1	OK	negbinomial.size	4.40311e-05	0.000847118	5	TRUE	chr11	101416176	101417200	-	L1MA5	LINE	L1	882
TRINITY_GG_701145_c0_g1_i1	1	OK	negbinomial.size	4.17773e-06	0.000230314	7	TRUE	chr4	112603940	112604235	+	AluSz	SINE	Alu	883
TRINITY_GG_701148_c0_g1_i1	1	OK	negbinomial.size	7.14295e-06	0.000315423	4	TRUE	chr11	18977845	18981683	-	L1PB1	LINE	L1	884
TRINITY_GG_703938_c0_g1_i1	2	OK	negbinomial.size	6.32161e-08	1.39789e-05	4	TRUE	chr17	10974325	10974797	+	MER39	LTR	ERV1	885
TRINITY_GG_704077_c0_g1_i1	1	OK	negbinomial.size	4.54919e-05	0.000867637	4	TRUE	chr13	49103411	49104121	-	L2	LINE	L2	886
TRINITY_GG_704178_c0_g1_i1	1	OK	negbinomial.size	6.13234e-06	0.000286551	4	TRUE	chr8	38708722	38709022	+	AluSx1	SINE	Alu	887
TRINITY_GG_704487_c0_g1_i1	2	OK	negbinomial.size	5.39316e-07	6.70549e-05	4	TRUE	chr8	54099693	54099983	-	AluSz	SINE	Alu	888
TRINITY_GG_704693_c0_g1_i1	2	OK	negbinomial.size	3.39005e-07	4.79283e-05	5	TRUE	chr5	67516035	67516354	+	AluSx	SINE	Alu	889
TRINITY_GG_705290_c0_g1_i1	1	OK	negbinomial.size	2.95694e-05	0.000663799	4	TRUE	chr8	73832630	73832819	-	Tigger4a	DNA	TcMar-Tigger	890
TRINITY_GG_706419_c0_g1_i1	2	OK	negbinomial.size	7.01694e-08	1.39789e-05	4	TRUE	chrX	110324296	110325171	-	L1MB7	LINE	L1	891
TRINITY_GG_709188_c0_g1_i1	2	OK	negbinomial.size	1.65938e-07	2.82432e-05	4	TRUE	chr2	8553382	8554096	-	Charlie1	DNA	hAT-Charlie	892
TRINITY_GG_709488_c1_g1_i1	3	OK	negbinomial.size	2.56547e-05	0.000616059	5	TRUE	chr4	128932452	128933180	+	L1M2	LINE	L1	893
TRINITY_GG_709627_c0_g1_i1	2	OK	negbinomial.size	4.70523e-08	1.39789e-05	4	TRUE	chr17	59919474	59919801	-	HAL1	LINE	L1	894
TRINITY_GG_709870_c0_g1_i1	2	OK	negbinomial.size	6.58377e-09	4.12214e-06	5	TRUE	chr4	82350963	82351257	+	AluSq	SINE	Alu	895
TRINITY_GG_709893_c0_g1_i1	1	OK	negbinomial.size	1.54605e-06	0.000130937	4	TRUE	chr11	65359540	65360206	+	MER76	LTR	ERVL	896
TRINITY_GG_710111_c0_g1_i1	1	OK	negbinomial.size	2.4574e-05	0.000600009	4	TRUE	chrX	136729932	136730136	+	L1ME4a	LINE	L1	897
TRINITY_GG_71203_c0_g1_i1	1	OK	negbinomial.size	1.22655e-05	0.000423282	4	TRUE	chr19	58399487	58399896	-	MLT1D	LTR	ERVL-MaLR	898
TRINITY_GG_712058_c0_g1_i1	1	OK	negbinomial.size	1.22242e-05	0.000423282	7	TRUE	chr18	57820741	57821130	+	MER1A	DNA	hAT-Charlie	899
TRINITY_GG_712153_c0_g1_i1	1	OK	negbinomial.size	5.50476e-05	0.000967943	4	TRUE	chr7	65725366	65725663	+	AluSx	SINE	Alu	900
TRINITY_GG_712595_c0_g1_i1	1	OK	negbinomial.size	1.2801e-05	0.00043491	4	TRUE	chr15	30767122	30767428	+	AluJb	SINE	Alu	901
TRINITY_GG_714100_c0_g1_i1	1	OK	negbinomial.size	4.35989e-05	0.000841776	6	TRUE	chr9	15499591	15499891	+	AluSz	SINE	Alu	902
TRINITY_GG_714571_c0_g1_i1	1	OK	negbinomial.size	1.73767e-05	0.000497762	5	TRUE	chr1	221422053	221422350	+	AluY	SINE	Alu	903
TRINITY_GG_714717_c0_g1_i1	2	OK	negbinomial.size	4.70523e-08	1.39789e-05	4	TRUE	chr10	18715506	18715804	+	AluSx1	SINE	Alu	904
TRINITY_GG_715093_c0_g1_i1	2	OK	negbinomial.size	6.58377e-09	4.12214e-06	5	TRUE	chr3	131626913	131627223	+	AluSg4	SINE	Alu	905
TRINITY_GG_715706_c0_g1_i1	3	OK	negbinomial.size	1.48973e-05	0.000470432	4	TRUE	chr20	32461412	32461721	-	AluY	SINE	Alu	906
TRINITY_GG_715775_c0_g1_i1	1	OK	negbinomial.size	3.98417e-05	0.000801911	4	TRUE	chr19	45493741	45493989	-	AluSz	SINE	Alu	907
TRINITY_GG_715876_c0_g1_i1	1	OK	negbinomial.size	3.72852e-06	0.000215015	4	TRUE	chr8	74528764	74529396	-	L1PB1	LINE	L1	908
TRINITY_GG_716040_c0_g1_i1	2	OK	negbinomial.size	5.42591e-08	1.39789e-05	4	TRUE	chr5	93950663	93950944	+	AluSx3	SINE	Alu	909
TRINITY_GG_71692_c0_g1_i1	2	OK	negbinomial.size	1.36063e-09	2.98166e-06	5	TRUE	chr15	65543894	65544203	+	AluY	SINE	Alu	910
TRINITY_GG_717050_c0_g1_i1	3	OK	negbinomial.size	2.96099e-05	0.000663799	6	TRUE	chr5	172884244	172884545	-	AluJr	SINE	Alu	911
TRINITY_GG_717249_c0_g1_i1	1	OK	negbinomial.size	4.58401e-05	0.000869344	5	TRUE	chr12	50518743	50519043	-	AluJo	SINE	Alu	912
TRINITY_GG_717269_c0_g1_i1	1	OK	negbinomial.size	3.20008e-05	0.000693171	5	TRUE	chrY	2653447	2654103	+	L1MB5	LINE	L1	913
TRINITY_GG_717481_c2_g1_i1	3	OK	negbinomial.size	4.72586e-06	0.000246574	5	TRUE	chr3	11331794	11332441	+	L1ME3A	LINE	L1	914
TRINITY_GG_718379_c0_g1_i1	1	OK	negbinomial.size	2.55094e-05	0.000615067	4	TRUE	chr19	21713630	21714229	+	LTR43	LTR	ERV1	915
TRINITY_GG_718634_c0_g1_i1	2	OK	negbinomial.size	1.30971e-05	0.000437343	5	TRUE	chr10	130344479	130344819	-	L1ME1	LINE	L1	916
TRINITY_GG_719558_c0_g1_i1	2	OK	negbinomial.size	1.98621e-06	0.000145098	4	TRUE	chr10	68481623	68481903	-	AluSx	SINE	Alu	917
TRINITY_GG_71982_c0_g1_i1	1	OK	negbinomial.size	1.57615e-05	0.000480364	4	TRUE	chr10	124874614	124874923	-	AluSc	SINE	Alu	918
TRINITY_GG_720855_c0_g1_i1	3	OK	negbinomial.size	2.58635e-05	0.000617729	4	TRUE	chr10	31597441	31597693	-	L2a	LINE	L2	919
TRINITY_GG_721095_c3_g1_i1	3	OK	negbinomial.size	2.27068e-06	0.000156722	4	TRUE	chr19	40107224	40109750	-	SVA_F	Retroposon	SVA	920
TRINITY_GG_721587_c0_g1_i1	1	OK	negbinomial.size	4.7407e-05	0.000883201	4	TRUE	chr1	150984879	150985171	+	AluJb	SINE	Alu	921
TRINITY_GG_722690_c0_g1_i1	2	OK	negbinomial.size	1.12212e-06	0.000109899	4	TRUE	chr16	6072339	6072719	-	L1MB1	LINE	L1	922
TRINITY_GG_722834_c0_g1_i1	1	OK	negbinomial.size	1.58998e-05	0.000480364	4	TRUE	chr17	68202825	68203120	-	AluSx1	SINE	Alu	923
TRINITY_GG_724608_c0_g1_i1	3	OK	negbinomial.size	5.77377e-06	0.000277315	4	TRUE	chr10	92991155	92991458	+	AluSx4	SINE	Alu	924
TRINITY_GG_724808_c0_g1_i1	2	OK	negbinomial.size	1.07945e-07	1.99199e-05	5	TRUE	chr12	122619023	122619407	-	AluSg4	SINE	Alu	925
TRINITY_GG_724900_c0_g1_i1	1	OK	negbinomial.size	2.30672e-05	0.000576878	4	TRUE	chr1	192888827	192889195	-	MLT1A	LTR	ERVL-MaLR	926
TRINITY_GG_725710_c0_g1_i1	3	OK	negbinomial.size	6.31081e-06	0.000291144	4	TRUE	chrX	139888138	139888430	-	AluSx1	SINE	Alu	927
TRINITY_GG_726356_c0_g1_i1	1	OK	negbinomial.size	1.57009e-05	0.000480364	4	TRUE	chr7	7328452	7328768	-	AluJo	SINE	Alu	928
TRINITY_GG_726796_c0_g1_i1	2	OK	negbinomial.size	6.58377e-09	4.12214e-06	5	TRUE	chr6	47492810	47494791	-	L1MCa	LINE	L1	929
TRINITY_GG_72706_c1_g1_i1	3	OK	negbinomial.size	4.0185e-05	0.000805124	5	TRUE	chr2	32242172	32242764	+	L1MD	LINE	L1	930
TRINITY_GG_727170_c0_g1_i1	1	OK	negbinomial.size	2.01229e-05	0.000538524	5	TRUE	chr15	34073507	34073820	-	AluSp	SINE	Alu	931
TRINITY_GG_729045_c0_g1_i1	1	OK	negbinomial.size	4.78994e-05	0.000890483	5	TRUE	chr1	107605568	107605900	+	Tigger4b	DNA	TcMar-Tigger	932
TRINITY_GG_730672_c0_g1_i1	2	OK	negbinomial.size	2.36783e-07	3.57849e-05	4	TRUE	chr2	179138667	179138900	+	AluJb	SINE	Alu	933
TRINITY_GG_731550_c0_g1_i1	1	OK	negbinomial.size	3.03563e-05	0.000672702	7	TRUE	chr17	42496558	42496842	+	AluSz	SINE	Alu	934
TRINITY_GG_732975_c0_g1_i1	2	OK	negbinomial.size	1.23648e-06	0.000118308	4	TRUE	chr2	230824870	230825179	+	AluSp	SINE	Alu	935
TRINITY_GG_733409_c0_g1_i1	1	OK	negbinomial.size	1.21418e-06	0.000116955	5	TRUE	chr11	113762893	113764543	-	L1PA8A	LINE	L1	936
TRINITY_GG_733835_c0_g1_i1	2	OK	negbinomial.size	1.79762e-07	2.97303e-05	4	TRUE	chr6	31219139	31219595	-	LTR49-int	LTR	ERV1	937
TRINITY_GG_733904_c0_g1_i1	1	OK	negbinomial.size	7.05643e-06	0.000313975	4	TRUE	chr16	89780646	89780944	+	AluJr	SINE	Alu	938
TRINITY_GG_735059_c0_g1_i1	1	OK	negbinomial.size	4.29782e-06	0.00023472	5	TRUE	chr2	223752774	223753087	-	AluSq2	SINE	Alu	939
TRINITY_GG_73554_c0_g1_i1	1	OK	negbinomial.size	9.77972e-07	9.91031e-05	5	TRUE	chr9	120800116	120800418	-	AluSx1	SINE	Alu	940
TRINITY_GG_735583_c0_g1_i1	2	OK	negbinomial.size	7.01694e-08	1.39789e-05	4	TRUE	chr7	57532835	57533135	+	AluSg4	SINE	Alu	941
TRINITY_GG_736381_c0_g1_i1	1	OK	negbinomial.size	7.44858e-06	0.000320051	4	TRUE	chr11	130008139	130008482	+	AluJb	SINE	Alu	942
TRINITY_GG_737046_c0_g1_i1	1	OK	negbinomial.size	4.09389e-05	0.00081372	4	TRUE	chr2	231754910	231755252	+	MLT1A0	LTR	ERVL-MaLR	943
TRINITY_GG_7371_c0_g1_i1	3	OK	negbinomial.size	2.04922e-05	0.000541037	4	TRUE	chr6	166924094	166924398	-	AluSx4	SINE	Alu	944
TRINITY_GG_737546_c0_g1_i1	1	OK	negbinomial.size	4.78743e-06	0.000247433	4	TRUE	chr2	74470738	74471019	+	AluSz6	SINE	Alu	945
TRINITY_GG_737845_c0_g1_i1	1	OK	negbinomial.size	2.2638e-05	0.000573506	4	TRUE	chr5	138948719	138949061	+	MSTD	LTR	ERVL-MaLR	946
TRINITY_GG_738199_c0_g1_i1	1	OK	negbinomial.size	4.68401e-06	0.000245121	4	TRUE	chr17	45522241	45522527	-	AluJb	SINE	Alu	947
TRINITY_GG_738249_c0_g1_i1	1	OK	negbinomial.size	1.27403e-05	0.000434165	5	TRUE	chr3	133666180	133666470	-	AluSx4	SINE	Alu	948
TRINITY_GG_740037_c0_g1_i1	1	OK	negbinomial.size	3.8868e-06	0.000221232	6	TRUE	chr3	154203412	154204321	-	L1MA1	LINE	L1	949
TRINITY_GG_740448_c0_g1_i1	2	OK	negbinomial.size	7.24099e-07	7.90482e-05	4	TRUE	chr1	174903669	174903973	+	AluSp	SINE	Alu	950
TRINITY_GG_741635_c0_g1_i1	2	OK	negbinomial.size	8.78913e-07	9.22359e-05	4	TRUE	chr10	36733168	36733474	+	AluYf1	SINE	Alu	951
TRINITY_GG_741654_c0_g1_i1	2	OK	negbinomial.size	3.80203e-09	4.12214e-06	4	TRUE	chr9	78660690	78661559	-	L1PA8	LINE	L1	952
TRINITY_GG_742330_c0_g1_i1	1	OK	negbinomial.size	5.19632e-05	0.000929558	5	TRUE	chr17	32941260	32941516	+	MER102a	DNA	hAT-Charlie	953
TRINITY_GG_742993_c0_g1_i1	1	OK	negbinomial.size	1.9971e-05	0.000538524	5	TRUE	chr20	45445605	45446221	-	L2a	LINE	L2	954
TRINITY_GG_743209_c0_g1_i1	1	OK	negbinomial.size	4.15023e-06	0.000229519	6	TRUE	chr20	35660202	35660518	-	AluSz	SINE	Alu	955
TRINITY_GG_743212_c0_g1_i1	1	OK	negbinomial.size	2.22285e-05	0.000569428	4	TRUE	chr17	59667579	59667802	-	MER20	DNA	hAT-Charlie	956
TRINITY_GG_744228_c0_g1_i1	1	OK	negbinomial.size	2.08038e-05	0.00054516	4	TRUE	chr22	40786028	40786325	+	AluSz	SINE	Alu	957
TRINITY_GG_744613_c0_g1_i1	1	OK	negbinomial.size	3.24211e-05	0.000698249	4	TRUE	chr7	105299610	105299913	+	AluSx1	SINE	Alu	958
TRINITY_GG_745794_c0_g1_i1	1	OK	negbinomial.size	6.14587e-06	0.000286551	4	TRUE	chr7	7218830	7219136	-	AluY	SINE	Alu	959
TRINITY_GG_745844_c0_g1_i1	1	OK	negbinomial.size	3.40535e-05	0.000721877	4	TRUE	chr6	99422591	99422899	+	AluSz6	SINE	Alu	960
TRINITY_GG_74641_c0_g1_i1	2	OK	negbinomial.size	5.06749e-07	6.62972e-05	4	TRUE	chr7	3604589	3604901	-	AluSp	SINE	Alu	961
TRINITY_GG_747297_c0_g1_i1	1	OK	negbinomial.size	3.69233e-05	0.00076243	4	TRUE	chr2	216155029	216155255	+	AluJo	SINE	Alu	962
TRINITY_GG_748848_c0_g1_i1	1	OK	negbinomial.size	1.89469e-05	0.000520625	4	TRUE	chr16	83054680	83055837	+	L1ME3	LINE	L1	963
TRINITY_GG_751010_c0_g1_i1	2	OK	negbinomial.size	5.3766e-07	6.70549e-05	4	TRUE	chr7	97122974	97125088	-	L1PA8	LINE	L1	964
TRINITY_GG_753021_c0_g1_i1	1	OK	negbinomial.size	1.53092e-05	0.00047465	5	TRUE	chr1	169130507	169130807	+	AluSg	SINE	Alu	965
TRINITY_GG_753221_c1_g1_i1	1	OK	negbinomial.size	5.01937e-05	0.00091518	4	TRUE	chr1	12501629	12502031	-	L2c	LINE	L2	966
TRINITY_GG_753478_c0_g1_i1	1	OK	negbinomial.size	5.62227e-06	0.000276594	4	TRUE	chr19	11072794	11073099	+	AluSg	SINE	Alu	967
TRINITY_GG_753880_c0_g1_i1	3	OK	negbinomial.size	4.25257e-05	0.000833465	5	TRUE	chr1	112683404	112683638	-	AluJo	SINE	Alu	968
TRINITY_GG_755874_c0_g1_i1	1	OK	negbinomial.size	5.28272e-07	6.67334e-05	9	TRUE	chr22	24404031	24404719	+	L2	LINE	L2	969
TRINITY_GG_756354_c0_g1_i1	1	OK	negbinomial.size	5.48929e-05	0.000966193	4	TRUE	chr3	188765861	188766170	-	AluSx1	SINE	Alu	970
TRINITY_GG_756365_c0_g1_i1	3	OK	negbinomial.size	6.1768e-06	0.000287229	4	TRUE	chr8	98755859	98756158	+	AluSc	SINE	Alu	971
TRINITY_GG_756449_c0_g1_i1	1	OK	negbinomial.size	3.07909e-05	0.0006807	11	TRUE	chr16	5081939	5082229	-	AluSq2	SINE	Alu	972
TRINITY_GG_756635_c0_g1_i1	2	OK	negbinomial.size	1.29345e-05	0.000436675	5	TRUE	chr1	41016714	41017007	-	AluSg	SINE	Alu	973
TRINITY_GG_758150_c0_g1_i1	2	OK	negbinomial.size	1.9122e-07	3.10396e-05	4	TRUE	chr10	45507721	45508423	+	LTR37-int	LTR	ERV1	974
TRINITY_GG_758957_c0_g1_i1	3	OK	negbinomial.size	5.25433e-05	0.000938021	4	TRUE	chr17	75376064	75376367	+	AluSx	SINE	Alu	975
TRINITY_GG_75911_c0_g1_i1	1	OK	negbinomial.size	5.2627e-05	0.00093856	6	TRUE	chr12	30260829	30262606	+	L1MA2	LINE	L1	976
TRINITY_GG_759506_c0_g1_i1	1	OK	negbinomial.size	3.48284e-05	0.000732508	4	TRUE	chr19	53091055	53091304	+	AluJb	SINE	Alu	977
TRINITY_GG_76270_c0_g1_i1	3	OK	negbinomial.size	4.46157e-05	0.000855753	5	TRUE	chr20	51528106	51528366	+	L1ME4b	LINE	L1	978
TRINITY_GG_76302_c0_g1_i1	2	OK	negbinomial.size	4.70523e-08	1.39789e-05	4	TRUE	chr13	112046231	112047186	-	L1M4a1	LINE	L1	979
TRINITY_GG_76824_c0_g1_i1	1	OK	negbinomial.size	2.30949e-06	0.00015754	5	TRUE	chr4	2655648	2655933	+	AluJo	SINE	Alu	980
TRINITY_GG_77454_c0_g1_i1	2	OK	negbinomial.size	1.02283e-07	1.90758e-05	4	TRUE	chr14	38566500	38567860	+	L1P4	LINE	L1	981
TRINITY_GG_77875_c0_g1_i1	1	OK	negbinomial.size	4.3499e-05	0.000841045	5	TRUE	chr16	32189456	32189757	-	AluSc	SINE	Alu	982
TRINITY_GG_78755_c0_g1_i1	2	OK	negbinomial.size	7.9722e-08	1.5529e-05	4	TRUE	chr10	21238417	21238739	+	AluSq2	SINE	Alu	983
TRINITY_GG_80127_c0_g1_i1	1	OK	negbinomial.size	1.06348e-06	0.000106536	6	TRUE	chr19	49953047	49955205	+	HERV3-int	LTR	ERV1	984
TRINITY_GG_80609_c0_g1_i1	1	OK	negbinomial.size	1.4044e-06	0.000125712	4	TRUE	chr18	47079392	47079654	-	AluSx1	SINE	Alu	985
TRINITY_GG_8159_c0_g1_i1	3	OK	negbinomial.size	1.52211e-05	0.000473123	4	TRUE	chr7	140879726	140880031	-	AluSx	SINE	Alu	986
TRINITY_GG_81822_c0_g1_i1	1	OK	negbinomial.size	1.66558e-05	0.000484235	4	TRUE	chr17	28932664	28932958	+	AluSz6	SINE	Alu	987
TRINITY_GG_82364_c0_g1_i1	2	OK	negbinomial.size	6.58377e-09	4.12214e-06	5	TRUE	chr11	28279928	28281622	-	L1MEg	LINE	L1	988
TRINITY_GG_83530_c0_g1_i1	1	OK	negbinomial.size	8.07645e-06	0.000334622	4	TRUE	chr7	100056468	100056762	-	AluSx1	SINE	Alu	989
TRINITY_GG_87523_c3_g1_i1	1	OK	negbinomial.size	1.38016e-05	0.000449802	7	TRUE	chr13	40864571	40870598	-	L1PA3	LINE	L1	990
TRINITY_GG_87728_c0_g1_i1	2	OK	negbinomial.size	4.06107e-07	5.60587e-05	4	TRUE	chr6	2031306	2031780	-	L2a	LINE	L2	991
TRINITY_GG_88045_c0_g1_i1	2	OK	negbinomial.size	2.23868e-08	1.12132e-05	6	TRUE	chr8	126591595	126591898	+	AluSx	SINE	Alu	992
TRINITY_GG_9145_c0_g1_i1	1	OK	negbinomial.size	3.02419e-05	0.000671102	4	TRUE	chr6	35284700	35285001	-	AluJb	SINE	Alu	993
TRINITY_GG_92841_c0_g1_i1	1	OK	negbinomial.size	2.69566e-05	0.000635184	4	TRUE	chr1	212198847	212199154	+	AluSq2	SINE	Alu	994
TRINITY_GG_93142_c0_g1_i1	2	OK	negbinomial.size	6.41462e-06	0.000293842	4	TRUE	chr19	38754297	38754514	+	HERVH-int	LTR	ERV1	995
TRINITY_GG_93427_c1_g1_i1	1	OK	negbinomial.size	1.64625e-05	0.000481007	4	TRUE	chr11	2501004	2503393	+	L1MA3	LINE	L1	996
TRINITY_GG_93686_c0_g1_i1	3	OK	negbinomial.size	4.92523e-05	0.000908886	5	TRUE	chr20	48770429	48770720	+	AluSx	SINE	Alu	997
TRINITY_GG_9403_c0_g1_i1	2	OK	negbinomial.size	1.47345e-10	1.29155e-06	4	TRUE	chr15	83236355	83236651	-	AluSx1	SINE	Alu	998
TRINITY_GG_94180_c0_g1_i1	2	OK	negbinomial.size	3.21628e-08	1.39789e-05	4	TRUE	chr2	31860946	31861259	-	AluJb	SINE	Alu	999
TRINITY_GG_95361_c0_g1_i1	1	OK	negbinomial.size	3.40535e-05	0.000721877	4	TRUE	chr2	40546076	40546365	+	AluSp	SINE	Alu	1000
TRINITY_GG_96183_c0_g1_i1	2	OK	negbinomial.size	1.51342e-06	0.000130937	4	TRUE	chr10	87014656	87014959	-	AluSp	SINE	Alu	1001
TRINITY_GG_96747_c1_g1_i1	2	OK	negbinomial.size	1.41266e-06	0.000125712	4	TRUE	chr15	59798905	59799219	+	AluJo	SINE	Alu	1002
TRINITY_GG_9808_c1_g1_i1	2	OK	negbinomial.size	2.82707e-06	0.000184243	7	TRUE	chr6	2327556	2328223	-	L1M4c	LINE	L1	1003
TRINITY_GG_98949_c0_g1_i1	2	OK	negbinomial.size	5.13342e-06	0.000259349	7	TRUE	chr5	38942452	38942754	-	AluJr	SINE	Alu	1004
TRINITY_GG_9956_c0_g1_i1	1	OK	negbinomial.size	4.51269e-06	0.000241933	5	TRUE	chr12	111623132	111623434	-	AluJb	SINE	Alu	1005
TRINITY_GG_99898_c0_g1_i1	3	OK	negbinomial.size	2.59568e-05	0.000619115	4	TRUE	chr5	118890562	118890868	-	AluSc	SINE	Alu	1006
