# Supplementary material for: A retrotransposon storm marks clinical phenoconversion to late-onset Alzheimer’s disease
Source: GeroScience. 2022 May 19;44(3):1525–50. doi: 10.1007/s11357-022-00580-w (PMC9213607; doi:10.1007/s11357-022-00580-w)
Supplement: Supplementary file 7 — Supplementary file7 (XLSX 86.7 KB) [file 11357_2022_580_MOESM7_ESM.xlsx]

## Sheet: Supp_table5
CHR_transcript	START_transcript	END_transcript	TE	TE_TYPE	FAMILY	CHR	GENE_START	GENE_END	GENE	DESCRIPTION (UCSC Genome Browser)	REFERENCES	BRAIN	BLOOD	COMPARISON
chr6	36595498	36595779	L1MB5	LINE	L1	chr6	36594353	36605600	SRSF3	Homo sapiens serine and arginine rich splicing factor 3 (SRSF3). May be involved in RNA processing in relation with cellular proliferation and/or maturation.	Boutej et al. (2017). Diverging mRNA and Protein Networks in Activated Microglia Reveal SRSF3 Suppresses Translation of Highly Upregulated Innate Immune Transcripts. Cell Rep	TssA	TssAFlnK	PREvsPOST_DOWN
chr19	10730200	10730490	AluJb	SINE	Alu	chr19	10730197	10730490	DNM2	Homo sapiens dynamin 2 (DNM2). Microtubule-associated force-producing protein involved in producing microtubule bundles and able to bind and hydrolyze GTP. Most probably involved in vesicular trafficking processes, in particular endocytosis. Involved in cytokinesis.		Ehn	EhnG	PREvsPOST_DOWN
chr5	143350104	143350995	L2c	LINE	L2	chr5	143350094	143350994	NR3C1	Homo sapiens nuclear receptor subfamily 3 group C member 1 (NR3C1). Receptor for glucocorticoids (GC). Has a dual mode of action: as a transcription factor that binds to glucocorticoid response elements (GRE) and as a modulator of other transcription factors. Affects inflammatory responses, cellular proliferation and differentiation in target tissues. Could act as a coactivator for STAT5-dependen…		Ehn	Ehn	PREvsPOST_DOWN
chr22	38039994	38040310	AluJb	SINE	Alu	chr22	38039992	38040309	POLR2F	RNA polymerase II subunit F. This gene encodes the sixth largest subunit of RNA polymerase II, the polymerase responsible for synthesizing messenger RNA in eukaryotes. Alternative splicing results in multiple transcript variants.		Ehn	Quies	PREvsPOST_DOWN
chr17	42362558	42362766	MIR	SINE	MIR	chr17	42362548	42362765	STAT3	Homo sapiens signal transducer and activator of transcription 3 (STAT3). Signal transducer and transcription activator that mediates cellular responses to interleukins, KITLG/SCF and other growth factors. May mediate cellular responses to activated FGFR1, FGFR2, FGFR3 and FGFR4. Binds to the interleukin-6 (IL-6)- responsive elements identified in the promoters of various acute- phase protein gene…		Ehn	Ehn	PREvsPOST_DOWN
chr1	10075289	10075498	L2a	LINE	L2	chr1	10075287	10075497	UBE4B	Homo sapiens ubiquitination factor E4B (UBE4B). Binds to the ubiquitin moieties of preformed conjugates and catalyzes ubiquitin chain assembly in conjunction with E1, E2, and E3 (By similarity).	Gireud-Goss et al. (2020). The ubiquitin ligase UBE4B regulates amyloid precursor protein ubiquitination, endosomal trafficking, and amyloid β42 generation and secretion. Mol Cell Neurosci Marcovitz et al. (2016). "Reverse Genomics" Predicts Function of Human Conserved Noncoding Elements. Mol Bio Evo	Ehn	Tx	PREvsPOST_DOWN
chr10	22680992	22681338	MER34D	LTR	ERV1	chr10	22680780	22681341	PIP4K2A	Homo sapiens phosphatidylinositol-5-phosphate 4-kinase type 2 alpha (PIP4K2A). Catalyzes the phosphorylation of phosphatidylinositol 5- phosphate (PtdIns5P) on the fourth hydroxyl of the myo-inositol ring, to form phosphatidylinositol 4,5-bisphosphate (PtdIns(4,5)P2). May exert its function by regulating the levels of PtdIns5P, which functions in the cytosol by increasing AKT activity and in the …	Levchenko et al. (2020). NRG1, PIP4K2A, and HTR2C as Potential Candidate Biomarker Genes for Several Clinical Subphenotypes of Depression and Bipolar Disorder. Front. Genet	Ehn	TxWk	PREvsPOST_DOWN
chr20	50916232	50916694	L3	LINE	CR1	chr20	50916221	50916693	ADNP	Homo sapiens activity dependent neuroprotector homeobox (ADNP). Vasoactive intestinal peptide is a neuroprotective factor that has a stimulatory effect on the growth of some tumor cells and an inhibitory effect on others. This gene encodes a protein that is upregulated by vasoactive intestinal peptide and may be involved in its stimulatory effect on certain tumor cells. The encoded protein contai…	Hanly et al. (2021). Description of neurodevelopmental phenotypes associated with 10 genetic neurodevelopmental disorders: A scoping review. Clinic Genet Sun et al. (2020). ADNP promotes neural differentiation by modulating Wnt/β-catenin signaling. Nat Comm	Ehn	TxWk	PREvsPOST_DOWN
chr2			LTR16A1	LTR	ERVL	chr2	43055730	43056140				Ehn	Quies	PREvsPOST_DOWN
chr17	78894512	78894999	L1M4	LINE	L1	chr17	78894510	78894998	TIMP2	Homo sapiens TIMP metallopeptidase inhibitor 2 (TIMP2). The proteins encoded by this gene family are natural inhibitors of the matrix metalloproteinases, a group of peptidases involved in degradation of the extracellular matrix. In addition to an inhibitory role against metalloproteinases, the encoded protein has a unique role among TIMP family members in its ability to directly suppress the prol…	Wang et al. (2020). The MMP-2/TIMP-2 System in Alzheimer Disease. CNS Neurol Disord Drug Targets	Ehn	TxWk	PREvsPOST_DOWN
chr8	28711905	28712297	L2b	LINE	L2	chr8	28711903	28712458	EXTL3	Homo sapiens exostosin like glycosyltransferase 3 (EXTL3). This gene encodes a single-pass membrane protein which functions as a glycosyltransferase. The encoded protein catalyzes the transfer of N-acetylglucosamine to glycosaminoglycan chains. This reaction is important in heparin and heparan sulfate synthesis.	Varihl et al. (2020). Reg-1α Promotes Differentiation of Cortical Progenitors via Its N-Terminal Active Domain. Front Cell Dev Biol	Ehn	TxWk	PREvsPOST_DOWN
chr15	89095977	89096283	Charlie29a	DNA	hAT-Charlie	chr15	89095973	89096394	ABHD2	Homo sapiens abhydrolase domain containing 2 (ABHD2). This gene encodes a protein containing an alpha/beta hydrolase fold, which is a catalytic domain found in a wide range of enzymes. The encoded protein is an acylglycerol lipase that catalyzes the hydrolysis of endocannabinoid arachidonoylglycerol from the cell membrane. This leads to activation of the sperm calcium channel CatSper, which resul…		Ehn	TxWk	PREvsPOST_DOWN
chr7	105362531	105363196	L2	LINE	L2	chr7	105246376	105246653	SRPK2	Homo sapiens SRSF protein kinase 2 (SRPK2). Serine/arginine-rich protein-specific kinase which specifically phosphorylates its substrates at serine residues located in regions rich in arginine/serine dipeptides, known as RS domains and is involved in the phosphorylation of SR splicing factors and the regulation of splicing. Promotes neuronal apoptosis by up-regulating cyclin-D1 (CCND1) expression…	Arancibia et al. (2019). Serine-Arginine Protein Kinase SRPK2 Modulates the Assembly of the Active Zone Scaffolding Protein CAST1/ERC2. Cells Wang et al. (2017). Delta-Secretase Phosphorylation by SRPK2 Enhances Its Enzymatic Activity, Provoking Pathogenesis in Alzheimer's Disease. Mol Cell	Ehn	TxWk	PREvsNORMAL_UP
