# Supplementary material for: A retrotransposon storm marks clinical phenoconversion to late-onset Alzheimer’s disease
Source: GeroScience. 2022 May 19;44(3):1525–50. doi: 10.1007/s11357-022-00580-w (PMC9213607; doi:10.1007/s11357-022-00580-w)
Supplement: Supplementary file 8 — Supplementary file8 (XLSX 343 KB) [file 11357_2022_580_MOESM8_ESM.xlsx]

## Sheet: Pre vs Post
TRINITY_transcript	chr.transc	start.trasc	end.transc	reference_TE	Comparison	logFC	pval	chr_gene	start_gene	end_gene	gene	ensembl	order	mciad	normal	post	pre	super	...8	mciad.normal	pre.normal	post.pre	Significant_in_PREvsPOST
TRINITY_GG_100444_c0_g1_i1	chr11	78178643	78179203	chr11:78178638-78179202_MER51C	PRE/POST	1.66141	0.00121747	chr11	78171249	78188822	KCTD21	ENSG00000188997	571428	0.65	1.019	0.354	2.993	0.853	NA	0.63788	2.93719	0.118276	X
TRINITY_GG_100573_c0_g1_i1	chr8	38959576	38959963	chr8:38959575-38959962_L2b	PRE/POST	1.55611	0.00934903	chr8	38901235	38973909	PLEKHA2	ENSG00000169499	179212	1.079	0.905	0.108	2.059	0.944	NA	1.19227	2.27514	0.0524526	X
TRINITY_GG_100720_c0_g1_i1	chr5	170265913	170266147	chr5:170265912-170266146_MIRb	PRE/POST	1.59072	0.00458443	chr5	170246237	170298227	LCP2	ENSG00000043462	468257	0.863	0.377	0	1.258	0.228	NA	2.28912	3.33687	0	X
TRINITY_GG_100720_c0_g1_i1	chr5	170265913	170266147	chr5:170265912-170266146_MIRb	PRE/POST	1.59072	0.00458443	chr5	170246237	170298227	LCP2	ENSG00000043462	468257	0.863	0.377	0	1.258	0.228	NA	2.28912	3.33687	0	X
TRINITY_GG_100768_c0_g1_i1	chr20	8424749	8425029	chr20:8424748-8425415_MER51A	PRE/POST	1.67894	0.00472071	chr20	8077251	8968360	PLCB1	ENSG00000182621	163670	0.628	0.356	0.133	2.342	0.461	NA	1.76404	6.57865	0.0567891	X
TRINITY_GG_101009_c1_g1_i1	chr18	21078624	21079137	chr18:21078509-21080065_HUERS-P3-int	PRE/POST	1.63624	0.00351752	chr18	20946906	21111851	ROCK1	ENSG00000067900	657968	0.178	0.235	0	0.522	0.146	NA	0.757447	2.22128	0	X
TRINITY_GG_101572_c3_g1_i1	chr7	77588003	77588685	chr7:77586601-77588686_Tigger1	PRE/POST	1.79304	0.00242149	chr7	77537275	77640071	PTPN12	ENSG00000127947	33676	0.291	0.405	0.173	1.138	0.696	NA	0.718519	2.80988	0.152021	X
TRINITY_GG_101981_c0_g1_i1	chr1	145104169	145105393	chr1:145104168-145105392_Tigger1	PRE/POST	1.64604	0.00236325	chr1	145096000	145112696	FAM72D	ENSG00000215784	433180	0.708	0.629	0.223	0.975	0.784	NA	1.1256	1.55008	0.228718	X
TRINITY_GG_102733_c0_g1_i1	chr19	2323455	2323752	chr19:2323454-2323751_AluSz	PRE/POST	1.62688	0.00394002	chr19	2269525	2341172	LLfos-48D6.2	ENSG00000273734	614881	0.952	0.379	0	1.463	0.457	NA	2.51187	3.86016	0	X
TRINITY_GG_102733_c0_g1_i1	chr19	2323455	2323752	chr19:2323454-2323751_AluSz	PRE/POST	1.62688	0.00394002	chr19	2321517	2328620	LSM7	ENSG00000130332	614881	0.952	0.379	0	1.463	0.457	NA	2.51187	3.86016	0	X
TRINITY_GG_102790_c0_g1_i1	chr20	46389572	46389871	chr20:46389571-46389870_AluJr4	PRE/POST	1.94384	0.000740387	chr20	46366049	46432985	ELMO2	ENSG00000062598	124885	0.724	0.322	0	2.184	0.311	NA	2.24845	6.78261	0	X
TRINITY_GG_102790_c0_g1_i1	chr20	46389572	46389871	chr20:46389571-46389870_AluJr4	PRE/POST	1.94384	0.000740387	chr20	46364551	46390885	RP11-394O2.3	ENSG00000273828	124885	0.724	0.322	0	2.184	0.311	NA	2.24845	6.78261	0	X
TRINITY_GG_102937_c0_g1_i1	chr11	35154869	35155227	chr11:35154817-35155314_MLT1L	PRE/POST	1.99292	0.000624373	chr11	35138870	35232402	CD44	ENSG00000026508	776591	0.442	0.351	0.116	2.641	0.547	NA	1.25926	7.52422	0.0439228	X
TRINITY_GG_103472_c0_g1_i1	chr19	9775764	9776771	chr19:9775763-9776770_LTR13	PRE/POST	1.5868	0.00362356	chr19	9751993	9793180	ZNF846	ENSG00000196605	348120	1.041	1.039	0.445	1.664	1.291	NA	1.00192	1.60154	0.267428	X
TRINITY_GG_103875_c0_g1_i1	chr3	69233967	69234261	chr3:69233965-69234262_AluSz	PRE/POST	-1.62688	0.00394002	chr3	69169990	69542583	FRMD4B	ENSG00000114541	201760	0.408	0.349	1.372	0	1.317	NA	1.16905	0	NA	X
TRINITY_GG_104182_c0_g1_i1	chr8	73966490	73966772	chr8:73966489-73966773_AluJb	PRE/POST	1.55611	0.00934903	chr8	73939169	73972287	ELOC	ENSG00000154582	581632	0.741	0.34	0.133	2.738	0.605	NA	2.17941	8.05294	0.0485756	X
TRINITY_GG_105088_c0_g1_i1	chr8	144750013	144750847	chr8:144750012-144750846_L1MC1	PRE/POST	-1.62688	0.00394002	chr8	144720907	144756417	ZNF251	ENSG00000198169	519652	0.449	0.609	0.55	0	0.407	NA	0.737274	0	NA	X
TRINITY_GG_105309_c0_g1_i1	chr12	79918505	79918831	chr12:79918504-79918830_L2c	PRE/POST	1.79647	0.00168636	chr12	79773563	79935460	PPP1R12A	ENSG00000058272	599560	0.659	0.949	0.12	1.989	1.418	NA	0.694415	2.09589	0.0603318	X
TRINITY_GG_106326_c0_g1_i1	chr7	28089461	28089777	chr7:28089450-28089933_MLT-int	PRE/POST	1.7454	0.00216584	chr7	27830573	28180743	JAZF1	ENSG00000153814	45007	0.388	0.318	0	1.327	0.22	NA	1.22013	4.17296	0	X
TRINITY_GG_106495_c1_g1_i1	chr14	91807263	91807675	chr14:91806266-91807829_THE1B-int	PRE/POST	1.67887	0.00491924	chr14	91779751	91867536	TC2N	ENSG00000165929	264682	0.484	0.388	0.121	1.28	0.714	NA	1.24742	3.29897	0.0945312	X
TRINITY_GG_107310_c0_g1_i1	chr10	7752123	7753030	chr10:7752122-7753029_L1MC1	PRE/POST	1.77132	0.00191092	chr10	7750962	7787981	KIN	ENSG00000151657	407429	0.409	0.464	0	0.511	0.277	NA	0.881466	1.10129	0	X
TRINITY_GG_107823_c2_g1_i1	chr8	7500882	7501626	chr8:7500001-7502767_HERVK-int	PRE/POST	1.79241	0.0016595	chr8	7495846	7509311	DEFB107B	ENSG00000198129	190235	0.229	0.381	0	0.506	0.352	NA	0.60105	1.32808	0	X
TRINITY_GG_108086_c1_g1_i1	chr1	120318065	120318752	chr1:120317924-120319123_L1P4	PRE/POST	1.70569	0.00416219	chr1	120267334	120341871	CH17-472G23.2	ENSG00000223804	501638	0.703	0.212	0.138	0.609	0.491	NA	3.31604	2.87264	0.226601	X
TRINITY_GG_108086_c1_g1_i1	chr1	120318065	120318752	chr1:120317924-120319123_L1P4	PRE/POST	1.70569	0.00416219	chr1	120197085	120319680	CH17-472G23.1	ENSG00000274642	501638	0.703	0.212	0.138	0.609	0.491	NA	3.31604	2.87264	0.226601	X
TRINITY_GG_109348_c0_g1_i1	chr2	97677935	97678223	chr2:97677931-97678222_AluY	PRE/POST	1.79647	0.00168636	chr2	97664217	97703064	LINC01125	ENSG00000228486	737640	0.312	0.488	0	1.9	0.622	NA	0.639344	3.89344	0	X
TRINITY_GG_109929_c0_g1_i1	chr9	121324977	121325224	chr9:121324976-121325223_MIR	PRE/POST	-1.6677	0.00336676	chr9	121207794	121332843	GSN	ENSG00000148180	517747	1.239	0.859	3.492	0.461	0.651	NA	1.44237	0.536671	7.57484	X
TRINITY_GG_110928_c0_g1_i1	chr16	81760905	81761197	chr16:81760904-81761196_AluJb	PRE/POST	1.55611	0.00934903	chr16	81739097	81962693	PLCG2	ENSG00000197943	591521	0.146	0.398	0.13	1.893	0.451	NA	0.366834	4.75628	0.0686741	X
TRINITY_GG_110928_c0_g1_i1	chr16	81760905	81761197	chr16:81760904-81761196_AluJb	PRE/POST	1.55611	0.00934903	chr16	81738248	81767868	RP11-960L18.1	ENSG00000261218	591521	0.146	0.398	0.13	1.893	0.451	NA	0.366834	4.75628	0.0686741	X
TRINITY_GG_111432_c0_g1_i1	chr10	72609103	72609305	chr10:72609037-72609358_L1MB4	PRE/POST	1.62688	0.00394002	chr10	72367327	72626191	MICU1	ENSG00000107745	770722	0.709	0.277	0.167	1.852	0.266	NA	2.55957	6.68592	0.0901728	X
TRINITY_GG_11190_c0_g1_i1	chr6	46709738	46710093	chr6:46709737-46710092_L2c	PRE/POST	-1.67894	0.00472071	chr6	46704201	46735693	PLA2G7	ENSG00000146070	304664	0.723	0.575	1.883	0.226	0.754	NA	1.25739	0.393043	8.33186	X
TRINITY_GG_11273_c0_g1_i1	chr1	245088713	245088949	chr1:245088712-245088948_L2c	PRE/POST	1.59072	0.00458443	chr1	244969705	245127164	EFCAB2	ENSG00000203666	386666	0.821	0.694	0	1.236	0.505	NA	1.183	1.78098	0	X
TRINITY_GG_11309_c0_g1_i1	chr1	145194639	145194936	chr1:145194638-145194935_AluYj4	PRE/POST	1.66711	0.00507257	chr1	145164099	145216058	RP11-403I13.8	ENSG00000272419	6961	0.515	0.541	0.127	1.872	0.824	NA	0.951941	3.46026	0.0678419	X
TRINITY_GG_114374_c0_g1_i1	chr3	37059853	37060291	chr3:37059852-37060290_L2	PRE/POST	1.7454	0.00216584	chr3	37052656	37183689	LRRFIP2	ENSG00000093167	497356	0.241	0.039	0	0.836	0.47	NA	6.17949	21.4359	0	X
TRINITY_GG_11493_c0_g1_i1	chr6	36035197	36035937	chr6:36035196-36035941_Tigger1	PRE/POST	1.66559	0.00310065	chr6	36027677	36111236	MAPK14	ENSG00000112062	501495	0.33	0.161	0.102	0.599	0.272	NA	2.04969	3.7205	0.170284	X
TRINITY_GG_115379_c0_g1_i1	chr14	91842857	91843159	chr14:91842856-91843281_MLT1H	PRE/POST	1.94384	0.000740387	chr14	91779751	91867536	TC2N	ENSG00000165929	702077	0.394	0.522	0	2.155	0.436	NA	0.754789	4.12835	0	X
TRINITY_GG_117517_c0_g1_i1	chr14	103411301	103411610	chr14:103411300-103411609_L1M5	PRE/POST	1.79647	0.00168636	chr14	103385392	103503831	MARK3	ENSG00000075413	791112	0.68	0.809	0	1.744	0.588	NA	0.840544	2.15575	0	X
TRINITY_GG_118190_c0_g1_i1	chr5	76520073	76520339	chr5:76519077-76520338_L1ME1	PRE/POST	1.79647	0.00168636	chr5	76403249	76708132	IQGAP2	ENSG00000145703	631594	0.238	0.435	0	1.679	0.339	NA	0.547126	3.85977	0	X
TRINITY_GG_118334_c0_g1_i1	chr2	143180973	143181947	chr2:143180972-143181946_Tigger1	PRE/POST	1.97514	0.000621007	chr2	143091362	143768352	ARHGAP15	ENSG00000075884	294239	0.269	0.2	0	0.475	0.257	NA	1.345	2.375	0	X
TRINITY_GG_118660_c0_g1_i1	chr10	35359721	35360145	chr10:35359637-35360144_L1MB3	PRE/POST	1.59072	0.00458443	chr10	35247025	35572669	CCNY	ENSG00000108100	315514	0.056	0.134	0	0.811	0.078	NA	0.41791	6.05224	0	X
TRINITY_GG_118845_c0_g1_i1	chr2	69625821	69626182	chr2:69625812-69626181_L2	PRE/POST	1.62688	0.00394002	chr2	69457997	69674349	AAK1	ENSG00000115977	355602	0.42	0.391	0.11	1.256	0.173	NA	1.07417	3.21228	0.0875796	X
TRINITY_GG_119121_c0_g1_i1	chr17	64904730	64905004	chr17:64904729-64905011_AluSc	PRE/POST	1.86638	0.0015042	chr17	64854312	64919480	LRRC37A3	ENSG00000176809	716638	0.378	0.725	0.135	2.356	0.215	NA	0.521379	3.24966	0.0573005	X
TRINITY_GG_119121_c0_g1_i1	chr17	64904730	64905004	chr17:64904729-64905011_AluSc	PRE/POST	1.86638	0.0015042	chr17	64892729	64910180	RP11-927P21.1	ENSG00000265218	716638	0.378	0.725	0.135	2.356	0.215	NA	0.521379	3.24966	0.0573005	X
TRINITY_GG_119771_c0_g1_i1	chr1	247138835	247139258	chr1:247138834-247139257_MER4A1	PRE/POST	1.51395	0.00621474	chr1	247121975	247172016	ZNF124	ENSG00000196418	262345	1.429	1.612	0.802	2.034	0.814	NA	0.886476	1.26179	0.394297	X
TRINITY_GG_119963_c0_g1_i1	chr15	77453893	77454177	chr15:77453892-77454184_AluJr	PRE/POST	1.62688	0.00394002	chr15	77420412	77485607	HMG20A	ENSG00000140382	245235	0.41	0.335	0.161	1.651	0.455	NA	1.22388	4.92836	0.0975167	X
TRINITY_GG_120236_c0_g1_i1	chr4	144995941	144996587	chr4:144995940-144996586_L1M2a1	PRE/POST	-1.52873	0.00586356	chr4	144967112	145098541	ANAPC10	ENSG00000164162	62012	0.181	0.046	0.593	0.012	0.153	NA	3.93478	0.26087	49.4167	X
TRINITY_GG_121024_c1_g1_i1	chr4	168367595	168368316	chr4:168367543-168369120_THE1B-int	PRE/POST	1.61412	0.00689868	chr4	168356735	168537786	DDX60L	ENSG00000181381	407610	0.761	1.083	0.076	0.872	0.262	NA	0.702678	0.805171	0.087156	X
TRINITY_GG_121408_c0_g1_i1	chr19	10737490	10737785	chr19:10737487-10737784_AluSx	PRE/POST	1.90781	0.000911181	chr19	10718079	10833488	DNM2	ENSG00000079805	769532	0.31	0.768	0	1.653	0.737	NA	0.403646	2.15234	0	X
TRINITY_GG_12201_c0_g1_i1	chr7	99022252	99022609	chr7:99022072-99022608_L1M4c	PRE/POST	1.77132	0.00191092	chr7	99013165	99048240	AC004893.11	ENSG00000242687	711858	0.629	0.409	0	1.145	0.515	NA	1.5379	2.79951	0	X
TRINITY_GG_122015_c0_g1_i1	chr4	99904130	99904655	chr4:99904129-99904654_Tigger4	PRE/POST	1.59072	0.00458443	chr4	99896248	99946726	DNAJB14	ENSG00000164031	213534	0.103	0.229	0	0.849	0.306	NA	0.449782	3.70742	0	X
TRINITY_GG_122355_c0_g1_i1	chr10	103122677	103123086	chr10:103122675-103123085_MER39	PRE/POST	1.66711	0.00507257	chr10	103088017	103193306	NT5C2	ENSG00000076685	719584	0.592	1.06	0.106	1.464	1.879	NA	0.558491	1.38113	0.0724044	X
TRINITY_GG_12277_c0_g1_i1	chr17	35464266	35464690	chr17:35464265-35464689_L1PA14	PRE/POST	2.04813	0.000395749	chr17	35464249	35537861	SLFN12L	ENSG00000205045	222162	0.606	0.439	0.097	1.364	0.969	NA	1.38041	3.10706	0.0711144	X
TRINITY_GG_122950_c0_g1_i1	chr21	44308561	44308856	chr21:44308560-44308861_AluSx1	PRE/POST	-1.59072	0.00458443	chr21	44300051	44327376	PFKL	ENSG00000141959	133569	0.069	0.27	1.113	0	0.225	NA	0.255556	0	NA	X
TRINITY_GG_123292_c0_g1_i1	chr16	48591086	48592152	chr16:48591085-48592151_HERV35I-int	PRE/POST	1.79737	0.000727883	chr16	48538726	48620148	N4BP1	ENSG00000102921	569343	0.238	0.278	0.152	1.413	0.226	NA	0.856115	5.08273	0.107573	X
TRINITY_GG_123341_c0_g1_i1	chr3	75443950	75444902	chr3:75443583-75444971_LTR12C	PRE/POST	2.04829	7.26e-05	chr3	75435348	75457486	LINC02018	ENSG00000272690	237552	0.356	0.826	0.21	1.535	0.475	NA	0.430993	1.85835	0.136808	X
TRINITY_GG_123617_c0_g1_i1	chr8	23193211	23193573	chr8:23193210-23193572_LOR1-int	PRE/POST	1.69154	0.00447511	chr8	23190452	23225126	TNFRSF10A	ENSG00000104689	614464	0.612	0.816	0.113	2.112	1.079	NA	0.75	2.58824	0.0535038	X
TRINITY_GG_123758_c0_g1_i1	chr20	36932456	36932699	chr20:36932455-36932715_AluSx	PRE/POST	1.55467	0.00958179	chr20	36890229	36951843	SAMHD1	ENSG00000101347	497439	0.38	0.388	0.148	1.971	0.737	NA	0.979381	5.0799	0.0750888	X
TRINITY_GG_125576_c0_g1_i1	chr14	56190417	56190732	chr14:56190377-56190731_L1ME3A	PRE/POST	1.59072	0.00458443	chr14	56117814	56301526	PELI2	ENSG00000139946	431391	0.385	0.377	0	1.014	0.193	NA	1.02122	2.68966	0	X
TRINITY_GG_125807_c0_g1_i1	chr21	15784591	15785359	chr21:15784590-15787473_L1M1	PRE/POST	1.71389	0.0039572	chr21	15730025	15880069	USP25	ENSG00000155313	208684	0.299	0.33	0.074	0.589	0.589	NA	0.906061	1.78485	0.125637	X
TRINITY_GG_126124_c0_g1_i1	chr2	160364559	160365185	chr2:160364557-160365298_L3	PRE/POST	1.88915	0.00101101	chr2	160272151	160493794	RBMS1	ENSG00000153250	320296	0.432	0.22	0.083	0.839	0.387	NA	1.96364	3.81364	0.0989273	X
TRINITY_GG_126290_c0_g1_i1	chr14	102834713	102835922	chr14:102834712-102835921_L1PREC2	PRE/POST	-1.82019	0.00145025	chr14	102777476	102911500	TRAF3	ENSG00000131323	220596	0.382	0.341	0.614	0.166	0.253	NA	1.12023	0.486804	3.6988	X
TRINITY_GG_126514_c0_g1_i1	chr3	52588244	52588520	chr3:52588243-52588519_L2b	PRE/POST	1.67894	0.00472071	chr3	52545352	52685917	PBRM1	ENSG00000163939	123932	0.728	0.698	0.276	2.669	1.413	NA	1.04298	3.82378	0.10341	X
TRINITY_GG_1267_c0_g1_i1	chr12	3731134	3731518	chr12:3731133-3731517_LTR105_Mam	PRE/POST	1.59072	0.00458443	chr12	3606633	3764819	CRACR2A	ENSG00000130038	34414	0.06	0.226	0	1.07	0.082	NA	0.265487	4.73451	0	X
TRINITY_GG_127653_c0_g1_i1	chr10	112969092	112969378	chr10:112969091-112969544_L1ME3	PRE/POST	1.79647	0.00168636	chr10	112950250	113167678	TCF7L2	ENSG00000148737	296137	0.317	0.351	0	1.596	0.326	NA	0.903134	4.54701	0	X
TRINITY_GG_127986_c0_g1_i1	chr12	46234441	46234708	chr12:46234436-46234714_AluYk4	PRE/POST	1.77132	0.00191092	chr12	46183063	46270017	SLC38A1	ENSG00000111371	434937	0.792	0.605	0	1.812	0.219	NA	1.30909	2.99504	0	X
TRINITY_GG_128106_c0_g1_i1	chr12	26642941	26643303	chr12:26642940-26643302_MLT1A0	PRE/POST	2.0038	0.000521265	chr12	26623369	26649479	RP11-666F17.1	ENSG00000234428	15680	0.278	0.353	0	1.394	0	NA	0.787535	3.94901	0	X
TRINITY_GG_128106_c0_g1_i1	chr12	26642941	26643303	chr12:26642940-26643302_MLT1A0	PRE/POST	2.0038	0.000521265	chr12	26336515	26833198	ITPR2	ENSG00000123104	15680	0.278	0.353	0	1.394	0	NA	0.787535	3.94901	0	X
TRINITY_GG_12877_c2_g1_i1	chr7	76564362	76564801	chr7:76561202-76567355_L1PA4	PRE/POST	1.57096	0.00878132	chr7	76549360	76627982	AC004980.7	ENSG00000205485	28513	0.33	0.507	0.241	1.676	0.908	NA	0.650888	3.30572	0.143795	X
TRINITY_GG_130201_c0_g1_i1	chr6	108901101	108901415	chr6:108901099-108901414_AluSx3	PRE/POST	1.77132	0.00191092	chr6	108848416	108974472	ARMC2	ENSG00000118690	559860	0.711	0.321	0	1.535	0.433	NA	2.21495	4.78193	0	X
TRINITY_GG_131307_c0_g1_i1	chr7	2248545	2248853	chr7:2248543-2248857_AluJo	PRE/POST	1.62688	0.00394002	chr7	2242222	2251146	NUDT1	ENSG00000106268	119248	0.731	0.547	0	1.239	0.888	NA	1.33638	2.26508	0	X
TRINITY_GG_132954_c0_g1_i1	chr4	25167034	25167603	chr4:25166701-25167736_MER89-int	PRE/POST	1.84297	0.000991922	chr4	25160663	25277306	RP11-717K11.2	ENSG00000281028	788562	0.502	0.286	0.187	1.869	0.381	NA	1.75524	6.53497	0.100054	X
TRINITY_GG_132954_c0_g1_i1	chr4	25167034	25167603	chr4:25166701-25167736_MER89-int	PRE/POST	1.84297	0.000991922	chr4	25160641	25201440	SEPSECS-AS1	ENSG00000281501	788562	0.502	0.286	0.187	1.869	0.381	NA	1.75524	6.53497	0.100054	X
TRINITY_GG_133825_c0_g1_i1	chr7	76551604	76551902	chr7:76551600-76551901_AluSx	PRE/POST	1.52876	0.00586356	chr7	76549360	76627982	AC004980.7	ENSG00000205485	383973	0.083	0.048	0	1.07	0.365	NA	1.72917	22.2917	0	X
TRINITY_GG_134450_c2_g1_i1	chrX	155592592	155592810	chrX:155591651-155594855_L1MA8	PRE/POST	1.7454	0.00216584	chrX	155466540	155611616	TMLHE-AS1	ENSG00000224533	67661	0.388	0.607	0	1.469	0.251	NA	0.639209	2.4201	0	X
TRINITY_GG_134450_c2_g1_i1	chrX	155592592	155592810	chrX:155591651-155594855_L1MA8	PRE/POST	1.7454	0.00216584	chrX	155490115	155669944	TMLHE	ENSG00000185973	67661	0.388	0.607	0	1.469	0.251	NA	0.639209	2.4201	0	X
TRINITY_GG_134451_c0_g1_i1	chr10	125820242	125820617	chr10:125820124-125820616_MLT2B1	PRE/POST	1.79647	0.00168636	chr10	125784980	125823248	UROS	ENSG00000188690	715830	0.195	0.583	0	1.521	0.382	NA	0.334477	2.60892	0	X
TRINITY_GG_134704_c0_g1_i1	chr4	88418301	88418709	chr4:88418300-88418708_LTR57	PRE/POST	1.55611	0.00934903	chr4	88378739	88443111	HERC6	ENSG00000138642	64100	0.481	1.135	0.222	1.635	0.707	NA	0.423789	1.44053	0.13578	X
TRINITY_GG_135113_c1_g1_i1	chr1	205156069	205156431	chr1:205155693-205156793_THE1C-int	PRE/POST	1.62688	0.00394002	chr1	205142505	205211566	DSTYK	ENSG00000133059	223429	0.835	0.369	0	1.57	0.82	NA	2.26287	4.25474	0	X
TRINITY_GG_135642_c0_g1_i1	chr8	27332172	27332363	chr8:27332171-27332362_MIRc	PRE/POST	1.62688	0.00394002	chr8	27311482	27459391	PTK2B	ENSG00000120899	451055	0.829	0.2	0.168	1.866	0.126	NA	4.145	9.33	0.0900322	X
TRINITY_GG_13600_c1_g1_i1	chr3	135003569	135004078	chr3:135002248-135005976_L1HS	PRE/POST	1.89395	0.000686793	chr3	134597801	135260467	EPHB1	ENSG00000154928	793182	1.106	0.575	0.189	1.588	0.713	NA	1.92348	2.76174	0.119018	X
TRINITY_GG_136154_c0_g1_i1	chr5	177790268	177792188	chr5:177786199-177792316_L1PA5	PRE/POST	1.83854	0.000120346	chr5	177782197	177794396	RP11-1026M7.2	ENSG00000249109	213696	0.513	0.541	0.334	0.799	0.581	NA	0.948244	1.47689	0.418023	X
TRINITY_GG_136538_c0_g1_i1	chr8	111495999	111496226	chr8:111495725-111496994_L1PA7	PRE/POST	-1.59072	0.00458443	chr8	111376639	111542973	RP11-1101K5.1	ENSG00000253434	796499	0.555	0.393	1.311	0	0.241	NA	1.41221	0	NA	X
TRINITY_GG_136639_c0_g1_i1	chr5	10253046	10253340	chr5:10253045-10253339_AluSx	PRE/POST	1.55306	0.0053365	chr5	10249921	10266412	CCT5	ENSG00000150753	370468	0.714	0.629	0	0.883	0.443	NA	1.13514	1.40382	0	X
TRINITY_GG_137335_c0_g1_i1	chrX	75327784	75329360	chrX:75326408-75329359_HERVK9-int	PRE/POST	-1.71273	0.00398791	chrX	75326772	75327999	RP11-311P8.2	ENSG00000232186	409599	0.201	0.099	0.401	0.045	0.128	NA	2.0303	0.454545	8.91111	X
TRINITY_GG_138395_c0_g1_i1	chr12	26998356	26998873	chr12:26998133-26998872_L2	PRE/POST	1.74573	0.00203866	chr12	26973195	27014434	TM7SF3	ENSG00000064115	743595	1.421	0.563	0.197	1.296	1.525	NA	2.52398	2.30195	0.152006	X
TRINITY_GG_139318_c0_g1_i1	chr19	38139680	38140058	chr19:38139679-38140057_MLT1A1	PRE/POST	2.06132	0.000362695	chr19	37907228	38208372	SIPA1L3	ENSG00000105738	194424	0.193	0.59	0.111	1.828	0.491	NA	0.327119	3.09831	0.0607221	X
TRINITY_GG_139340_c0_g1_i1	chr5	179885309	179885608	chr5:179885308-179885607_AluSx1	PRE/POST	1.57096	0.00878132	chr5	179862066	179907859	TBC1D9B	ENSG00000197226	25207	0.335	1.162	0.128	1.85	0.773	NA	0.288296	1.59208	0.0691892	X
TRINITY_GG_139754_c0_g1_i1	chr4	140126466	140127132	chr4:140126465-140127214_L2	PRE/POST	1.77132	0.00191092	chr4	139716753	140154184	MAML3	ENSG00000196782	595237	0.138	0.031	0	0.726	0	NA	4.45161	23.4194	0	X
TRINITY_GG_139773_c0_g1_i1	chr7	32516347	32516790	chr7:32516285-32517293_MER4B-int	PRE/POST	2.07425	0.000332424	chr7	32495426	32588721	AVL9	ENSG00000105778	216112	0.463	0.791	0.102	1.559	0.344	NA	0.585335	1.97092	0.0654266	X
TRINITY_GG_139878_c0_g1_i1	chr3	30669296	30669903	chr3:30669295-30669902_LTR9	PRE/POST	1.92603	0.00082131	chr3	30606502	30694142	TGFBR2	ENSG00000163513	32945	0.814	0.765	0.691	2.08	0.807	NA	1.06405	2.71895	0.332212	X
TRINITY_GG_140301_c0_g1_i1	chr2	28820864	28821162	chr2:28820862-28821163_L1MC5	PRE/POST	1.79647	0.00168636	chr2	28782517	28850611	SPDYA	ENSG00000163806	601574	0.312	0.21	0	1.557	0.203	NA	1.48571	7.41429	0	X
TRINITY_GG_141478_c0_g1_i1	chr9	62869985	62870498	chr9:62869984-62870854_L1MD2	PRE/POST	1.52274	0.00224443	chr9	62856999	62898087	RP11-262H14.3	ENSG00000234665	757268	0.499	0.638	0.602	1.91	0.547	NA	0.782132	2.99373	0.315183	X
TRINITY_GG_141986_c0_g1_i1	chr2	8280131	8280427	chr2:8280130-8280426_AluSq2	PRE/POST	-2.06132	0.000362695	chr2	8007771	8383621	LINC00299	ENSG00000236790	556558	0.61	0.774	2.096	0.125	1.143	NA	0.788114	0.161499	16.768	X
TRINITY_GG_142142_c0_g1_i1	chr7	30125555	30126147	chr7:30125554-30126597_LTR37-int	PRE/POST	-1.55306	0.0053365	chr7	30027404	30130483	PLEKHA8	ENSG00000106086	590586	0.163	0.214	0.588	0	0.284	NA	0.761682	0	NA	X
TRINITY_GG_142544_c0_g1_i1	chr1	28063354	28063645	chr1:28063353-28063647_AluSz6	PRE/POST	1.59072	0.00458443	chr1	27970344	28088696	EYA3	ENSG00000158161	750507	0.314	0.271	0	1.344	0.097	NA	1.15867	4.95941	0	X
TRINITY_GG_142668_c0_g1_i1	chr14	22950420	22950882	chr14:22950419-22950881_L1ME4a	PRE/POST	-1.56755	0.0090501	chr14	22946270	22982258	RP11-298I3.5	ENSG00000259132	623476	0.362	0.075	1.156	0.094	0.151	NA	4.82667	1.25333	12.2979	X
TRINITY_GG_142668_c0_g1_i1	chr14	22950420	22950882	chr14:22950419-22950881_L1ME4a	PRE/POST	-1.56755	0.0090501	chr14	22946228	22957161	HAUS4	ENSG00000092036	623476	0.362	0.075	1.156	0.094	0.151	NA	4.82667	1.25333	12.2979	X
TRINITY_GG_142668_c0_g1_i1	chr14	22950420	22950882	chr14:22950419-22950881_L1ME4a	PRE/POST	-1.56755	0.0090501	chr14	22929609	22955562	RP11-298I3.1	ENSG00000257285	623476	0.362	0.075	1.156	0.094	0.151	NA	4.82667	1.25333	12.2979	X
TRINITY_GG_142907_c0_g1_i1	chr14	61340692	61341136	chr14:61340685-61341135_L2c	PRE/POST	1.52627	0.00341544	chr14	61187559	61550976	PRKCH	ENSG00000027075	592845	0.539	0.993	0.512	3.239	0.472	NA	0.5428	3.26183	0.158073	X
TRINITY_GG_143089_c0_g1_i1	chr4	6979347	6979634	chr4:6979345-6979633_AluJr4	PRE/POST	1.62688	0.00394002	chr4	6909242	7033118	TBC1D14	ENSG00000132405	436484	0.229	0.35	0	1.296	0.205	NA	0.654286	3.70286	0	X
TRINITY_GG_143739_c0_g1_i1	chr11	66092278	66093154	chr11:66091521-66093259_L1PA3	PRE/POST	1.81188	0.00127739	chr11	66070363	66244747	PACS1	ENSG00000175115	349861	0.167	0.264	0.145	1.069	0.277	NA	0.632576	4.04924	0.135641	X
TRINITY_GG_144213_c1_g1_i1	chr12	9075511	9075755	chr12:9075174-9075893_L1ME3C	PRE/POST	1.59072	0.00458443	chr12	9067664	9116229	A2M	ENSG00000175899	779258	0.36	0.24	0	1.591	0.552	NA	1.5	6.62917	0	X
TRINITY_GG_144473_c0_g1_i1	chr6	154225906	154226869	chr6:154225905-154226868_L2c	PRE/POST	1.75503	0.000268913	chr6	154010496	154246867	OPRM1	ENSG00000112038	152782	1.443	1.25	0.398	2.293	1.763	NA	1.1544	1.8344	0.173572	X
TRINITY_GG_144473_c0_g1_i1	chr6	154225906	154226869	chr6:154225905-154226868_L2c	PRE/POST	1.75503	0.000268913	chr6	154154496	154356792	IPCEF1	ENSG00000074706	152782	1.443	1.25	0.398	2.293	1.763	NA	1.1544	1.8344	0.173572	X
TRINITY_GG_144750_c0_g1_i1	chr11	66099855	66100177	chr11:66099854-66100176_AluSq2	PRE/POST	1.59072	0.00458443	chr11	66070363	66244747	PACS1	ENSG00000175115	688376	0.471	0.573	0	1.236	0.192	NA	0.82199	2.15707	0	X
TRINITY_GG_144760_c0_g1_i1	chr12	44249567	44250893	chr12:44249373-44251014_L1PA8	PRE/POST	1.69962	0.00267443	chr12	43835967	44389762	TMEM117	ENSG00000139173	763561	0.414	0.454	0	0.367	0.263	NA	0.911894	0.80837	0	X
TRINITY_GG_144760_c0_g1_i1	chr12	44249567	44250893	chr12:44249373-44251014_L1PA8	PRE/POST	1.69962	0.00267443	chr12	44244394	44263982	RP11-46I1.1	ENSG00000257947	763561	0.414	0.454	0	0.367	0.263	NA	0.911894	0.80837	0	X
TRINITY_GG_144856_c0_g1_i1	chr4	6795600	6795890	chr4:6795599-6795890_AluJr	PRE/POST	1.79647	0.00168636	chr4	6781375	6884170	KIAA0232	ENSG00000170871	766577	0.615	0.225	0	1.579	0.098	NA	2.73333	7.01778	0	X
TRINITY_GG_14542_c0_g1_i1	chr16	87961959	87962256	chr16:87961958-87962260_AluSx	PRE/POST	-1.79647	0.00168636	chr16	87949244	88077318	BANP	ENSG00000172530	797348	0.635	0.711	2.009	0	0.48	NA	0.893108	0	NA	X
TRINITY_GG_146470_c0_g1_i1	chr1	35823473	35823731	chr1:35823420-35823730_AluSx	PRE/POST	1.62688	0.00394002	chr1	35808172	35857890	AGO4	ENSG00000134698	35948	0.801	0.364	0	1.771	0.352	NA	2.20055	4.86538	0	X
TRINITY_GG_146801_c0_g1_i1	chr14	71345926	71346198	chr14:71345925-71346205_AluSc	PRE/POST	1.94384	0.000740387	chr14	71320449	71741229	SIPA1L1	ENSG00000197555	574803	0.534	0.352	0	2.035	0.101	NA	1.51705	5.78125	0	X
TRINITY_GG_146919_c0_g1_i1	chr19	43929683	43929942	chr19:43929682-43929963_LTR53B	PRE/POST	1.59072	0.00458443	chr19	43912629	43935278	ZNF45	ENSG00000124459	667341	0.341	0.294	0	1.498	0.222	NA	1.15986	5.09524	0	X
TRINITY_GG_147089_c1_g1_i1	chr5	94027694	94028057	chr5:94027204-94028098_MER21B	PRE/POST	1.59072	0.00458443	chr5	93618069	94111699	FAM172A	ENSG00000113391	237277	0.623	0.291	0	0.925	0.675	NA	2.14089	3.17869	0	X
TRINITY_GG_147179_c1_g1_i1	chr3	128335514	128335739	chr3:128335148-128336032_L2a	PRE/POST	1.62688	0.00394002	chr3	128153454	128408646	EEFSEC	ENSG00000132394	2206	0.176	0.269	0	1.661	0.392	NA	0.654275	6.17472	0	X
TRINITY_GG_147290_c0_g1_i1	chr21	38264332	38264554	chr21:38264331-38264553_L2c	PRE/POST	1.62688	0.00394002	chr21	38157034	38307357	KCNJ15	ENSG00000157551	49063	1.035	0.248	0	1.596	0.38	NA	4.17339	6.43548	0	X
TRINITY_GG_147624_c0_g1_i1	chr12	360293	361047	chr12:360288-361046_L2	PRE/POST	1.65266	0.0037564	chr12	280129	389454	KDM5A	ENSG00000073614	527759	0.281	0.228	0.29	1.39	0.188	NA	1.23246	6.09649	0.208633	X
TRINITY_GG_147702_c0_g1_i1	chr17	65039027	65039813	chr17:65039026-65039856_L2c	PRE/POST	2.351	5.01e-05	chr17	65010715	65056839	GNA13	ENSG00000120063	441345	0.182	0	0.115	0.927	0.113	NA	NA	NA	0.124056	X
TRINITY_GG_147866_c0_g1_i1	chr9	85676486	85677101	chr9:85676105-85677330_L1MA4	PRE/POST	1.8938	0.000983068	chr9	85546539	85742029	AGTPBP1	ENSG00000135049	660728	0.278	0.375	0.084	0.798	0.477	NA	0.741333	2.128	0.105263	X
TRINITY_GG_148103_c1_g1_i1	chr7	55543333	55543747	chr7:55543215-55544233_L1MA4	PRE/POST	1.55467	0.00958179	chr7	55436056	55572988	VOPP1	ENSG00000154978	463324	0.838	0.929	0.106	1.235	0.627	NA	0.902045	1.32939	0.08583	X
TRINITY_GG_149600_c0_g1_i1	chr13	99633259	99633544	chr13:99633258-99633551_AluSz6	PRE/POST	1.62688	0.00394002	chr13	99606669	99897134	CLYBL	ENSG00000125246	703162	0.231	0.342	0.132	1.324	0.461	NA	0.675439	3.87135	0.0996979	X
TRINITY_GG_151017_c0_g1_i1	chr5	142777755	142778258	chr5:142777701-142778257_L2	PRE/POST	1.88976	0.00129951	chr5	142770384	143229011	ARHGAP26	ENSG00000145819	38244	0.352	0.401	0.094	1.73	1.121	NA	0.877805	4.31421	0.0543353	X
TRINITY_GG_151345_c0_g1_i1	chr4	146322223	146323550	chr4:146322220-146323726_L1PA5	PRE/POST	2.01002	0.000504088	chr4	146253975	146521964	SLC10A7	ENSG00000120519	67441	0.143	0.281	0	0.489	0.458	NA	0.508897	1.74021	0	X
TRINITY_GG_151643_c0_g1_i1	chr10	45860132	45860467	chr10:45860091-45860466_MLT1D	PRE/POST	1.59072	0.00458443	chr10	45854093	45972154	PARGP1	ENSG00000239883	668102	0.337	0.573	0	0.955	0.423	NA	0.588133	1.66667	0	X
TRINITY_GG_152075_c0_g1_i1	chr6	5267786	5268396	chr6:5267771-5268933_L1PA5	PRE/POST	1.87003	0.00112191	chr6	5261044	5771580	FARS2	ENSG00000145982	326892	0.17	0.125	0.115	0.647	0.219	NA	1.36	5.176	0.177743	X
TRINITY_GG_152318_c0_g1_i1	chr13	98455244	98455540	chr13:98455243-98455539_AluJr	PRE/POST	1.62688	0.00394002	chr13	98445185	98577940	STK24	ENSG00000102572	371523	0.22	0.338	0	1.235	0.437	NA	0.650888	3.65385	0	X
TRINITY_GG_152335_c0_g1_i1	chr19	43655660	43655973	chr19:43655659-43655972_MLT1J	PRE/POST	1.79647	0.00168636	chr19	43646095	43670547	PLAUR	ENSG00000011422	647266	0.296	0.376	0	1.453	0.855	NA	0.787234	3.86436	0	X
TRINITY_GG_15294_c0_g1_i1	chr9	128792839	128793201	chr9:128792838-128793200_L2b	PRE/POST	1.69062	0.00291543	chr9	128787204	128810432	TBC1D13	ENSG00000107021	13966	0.611	0.457	0.142	3.233	0.628	NA	1.33698	7.0744	0.0439221	X
TRINITY_GG_153352_c0_g1_i1	chr15	63258675	63259035	chr15:63258486-63259034_MER51A	PRE/POST	2.07425	0.000332424	chr15	63189469	63267782	RAB8B	ENSG00000166128	748815	0.351	0.525	0.113	2.155	0.178	NA	0.668571	4.10476	0.0524362	X
TRINITY_GG_153368_c0_g1_i1	chr17	42362558	42362766	chr17:42362549-42362765_MIR	PRE/POST	1.62688	0.00394002	chr17	42313324	42388568	STAT3	ENSG00000168610	485099	0.827	0.346	0	1.791	0.259	NA	2.39017	5.1763	0	X
TRINITY_GG_153701_c0_g1_i1	chr5	177645619	177646198	chr5:177644584-177646198_L1M4a1	PRE/POST	2.38784	3.55e-05	chr5	177619059	177672209	RP11-1277A3.2	ENSG00000246596	68658	0.619	0.708	0	1.541	0.918	NA	0.874294	2.17655	0	X
TRINITY_GG_154463_c0_g1_i1	chr2	70010981	70011283	chr2:70010980-70011282_L1PREC2	PRE/POST	1.74763	0.0031946	chr2	69962263	70103220	PCBP1-AS1	ENSG00000179818	322192	0.689	0.807	0.124	1.683	1.436	NA	0.853779	2.0855	0.073678	X
TRINITY_GG_154809_c1_g1_i1	chr8	47840873	47842122	chr8:47840872-47842882_L1PA16	PRE/POST	1.84572	0.00174851	chr8	47773108	47960183	PRKDC	ENSG00000253729	32616	0.236	0.236	0.163	0.536	0.149	NA	1	2.27119	0.304104	X
TRINITY_GG_154937_c0_g1_i1	chr18	35995255	35995558	chr18:35995253-35995567_AluSp	PRE/POST	-1.55611	0.00934903	chr18	35984387	36067576	RPRD1A	ENSG00000141425	635811	0.713	0.391	1.947	0.123	0.89	NA	1.82353	0.314578	15.8293	X
TRINITY_GG_155260_c0_g1_i1	chr17	16309801	16310137	chr17:16309797-16310136_AluSz	PRE/POST	1.62688	0.00394002	chr17	16217191	16351797	PIGL	ENSG00000108474	487120	0.651	0.422	0.118	1.408	0.669	NA	1.54265	3.33649	0.0838068	X
TRINITY_GG_155347_c0_g1_i1	chr10	29596956	29597221	chr10:29596955-29597421_MER50B	PRE/POST	1.62688	0.00394002	chr10	29457338	29736781	SVIL	ENSG00000197321	373710	0.242	0.165	0	1.402	0.217	NA	1.46667	8.49697	0	X
TRINITY_GG_155674_c0_g1_i1	chr6	42576524	42576820	chr6:42576523-42576820_AluSz	PRE/POST	1.59072	0.00458443	chr6	42564062	42693504	UBR2	ENSG00000024048	515170	0.07	0.267	0	1.06	0.443	NA	0.262172	3.97004	0	X
TRINITY_GG_15570_c0_g1_i1	chr20	3943929	3944231	chr20:3943928-3944230_AluSx	PRE/POST	1.67974	0.00480892	chr20	3927309	4015582	RNF24	ENSG00000101236	461341	0.301	0.666	0.127	1.861	0.431	NA	0.451952	2.79429	0.0682429	X
TRINITY_GG_156792_c0_g1_i1	chr17	50136988	50137263	chr17:50136987-50137262_L2b	PRE/POST	1.79647	0.00168636	chr17	50135586	50146176	AC002401.1	ENSG00000236472	661876	0.321	0.103	0	1.627	0.329	NA	3.1165	15.7961	0	X
TRINITY_GG_156792_c0_g1_i1	chr17	50136988	50137263	chr17:50136987-50137262_L2b	PRE/POST	1.79647	0.00168636	chr17	50133735	50150630	PPP1R9B	ENSG00000108819	661876	0.321	0.103	0	1.627	0.329	NA	3.1165	15.7961	0	X
TRINITY_GG_156993_c0_g1_i1	chr3	179787610	179787894	chr3:179787609-179787893_AluSz	PRE/POST	1.62688	0.00394002	chr3	179652755	179789401	USP13	ENSG00000058056	328647	0.222	0.279	0	1.26	0.581	NA	0.795699	4.51613	0	X
TRINITY_GG_157144_c0_g1_i1	chr11	2497381	2497887	chr11:2496521-2499174_L1PA8	PRE/POST	2.27257	8.67e-05	chr11	2444684	2849109	KCNQ1	ENSG00000053918	189853	0.264	0.305	0.094	1.362	0.287	NA	0.865574	4.46557	0.0690162	X
TRINITY_GG_15721_c0_g1_i2	chr12	48915525	48916026	chr12:48915111-48916626_SVA_D	PRE/POST	-1.55611	0.00934903	chr12	48904110	48931840	CCDC65	ENSG00000139537	163803	0.678	0.447	0.947	0.535	0.787	NA	1.51678	1.19687	1.77009	X
TRINITY_GG_15721_c0_g1_i2	chr12	48915525	48916026	chr12:48915111-48916626_SVA_D	PRE/POST	-1.55611	0.00934903	chr12	48903503	48957365	RP11-302B13.5	ENSG00000272822	163803	0.678	0.447	0.947	0.535	0.787	NA	1.51678	1.19687	1.77009	X
TRINITY_GG_157532_c0_g1_i1	chr5	154416160	154416463	chr5:154416159-154416462_AluSx	PRE/POST	1.79117	0.002387	chr5	154190730	154420984	GALNT10	ENSG00000164574	404061	0.602	0.324	0.127	2.541	1.065	NA	1.85802	7.84259	0.0499803	X
TRINITY_GG_157532_c0_g1_i1	chr5	154416160	154416463	chr5:154416159-154416462_AluSx	PRE/POST	1.79117	0.002387	chr5	154329437	154445850	SAP30L-AS1	ENSG00000245275	404061	0.602	0.324	0.127	2.541	1.065	NA	1.85802	7.84259	0.0499803	X
TRINITY_GG_158639_c1_g1_i1	chr14	68582271	68582702	chr14:68581573-68583162_L1PA7	PRE/POST	1.59072	0.00458443	chr14	67819779	68730218	RAD51B	ENSG00000182185	519212	0.057	0.331	0	0.832	0.252	NA	0.172205	2.5136	0	X
TRINITY_GG_159084_c0_g1_i1	chr19	6777264	6777679	chr19:6777263-6777678_L2a	PRE/POST	1.62031	0.00667203	chr19	6772714	6857366	VAV1	ENSG00000141968	39572	0.327	0.285	0.106	0.958	0.387	NA	1.14737	3.3614	0.110647	X
TRINITY_GG_159647_c0_g1_i1	chr2	20330257	20331004	chr2:20330256-20331006_MER21B	PRE/POST	1.50229	0.00401294	chr2	20248691	20352234	PUM2	ENSG00000055917	656432	0.275	0.361	0.338	1.502	0.178	NA	0.761773	4.16066	0.225033	X
TRINITY_GG_160051_c0_g1_i1	chr21	38283487	38283852	chr21:38283480-38283851_L1ME4a	PRE/POST	-1.62688	0.00394002	chr21	38157034	38307357	KCNJ15	ENSG00000157551	379577	0.842	0.833	1.116	0	0.384	NA	1.0108	0	NA	X
TRINITY_GG_160861_c0_g1_i1	chr4	15646048	15646351	chr4:15646047-15646350_MER58B	PRE/POST	1.55611	0.00934903	chr4	15604539	15681679	FBXL5	ENSG00000118564	34654	1.085	0.996	0.125	1.772	0.308	NA	1.08936	1.77912	0.0705418	X
TRINITY_GG_161212_c0_g1_i1	chr14	34864778	34865070	chr14:34864777-34865075_AluSc8	PRE/POST	1.55611	0.00934903	chr14	34752731	34875647	BAZ1A	ENSG00000198604	444036	0.609	0.27	0.292	2.275	0.321	NA	2.25556	8.42593	0.128352	X
TRINITY_GG_162706_c1_g1_i1	chr17	30434731	30435181	chr17:30434130-30435687_L1MB8	PRE/POST	1.59072	0.00458443	chr17	30378905	30469989	CPD	ENSG00000108582	196091	0.114	0.271	0	0.773	0.247	NA	0.420664	2.8524	0	X
TRINITY_GG_162708_c0_g1_i1	chr2	84995855	84996259	chr2:84995843-84996262_MER20B	PRE/POST	1.59072	0.00458443	chr2	84971093	85059472	KCMF1	ENSG00000176407	46223	0.579	0.434	0	1.046	0.421	NA	1.3341	2.41014	0	X
TRINITY_GG_162909_c0_g1_i1	chr10	63256955	63257278	chr10:63256954-63257277_AluSz	PRE/POST	1.62688	0.00394002	chr10	63167221	63521850	JMJD1C	ENSG00000171988	725648	0.787	0.504	0	1.444	0.584	NA	1.56151	2.86508	0	X
TRINITY_GG_164178_c0_g1_i1	chr7	139624398	139625158	chr7:139624323-139625176_L2c	PRE/POST	1.99325	0.000299037	chr7	139561570	139777778	HIPK2	ENSG00000064393	323870	0.19	0.377	0.155	2.047	0.415	NA	0.503979	5.42971	0.0757206	X
TRINITY_GG_164238_c0_g1_i1	chrX	20191038	20191543	chrX:20190871-20191695_L1PA7	PRE/POST	-1.76451	0.00285989	chrX	20149911	20267100	RPS6KA3	ENSG00000177189	426698	0.562	0.444	1.224	0.091	0.339	NA	1.26577	0.204955	13.4505	X
TRINITY_GG_164675_c0_g1_i1	chr19	3690542	3690827	chr19:3690504-3690826_L1M5	PRE/POST	1.77132	0.00191092	chr19	3630183	3700479	PIP5K1C	ENSG00000186111	504849	0.146	0.4	0	1.347	0.206	NA	0.365	3.3675	0	X
TRINITY_GG_165302_c0_g1_i1	chr10	101692475	101692769	chr10:101692474-101692768_AluSp	PRE/POST	-1.62688	0.00394002	chr10	101610664	101695295	FBXW4	ENSG00000107829	46467	0.406	0.859	1.347	0	0.588	NA	0.472643	0	NA	X
TRINITY_GG_165525_c0_g1_i1	chr9	105533501	105533721	chr9:105533417-105533720_AluSg	PRE/POST	-1.62688	0.00394002	chr9	105447796	105552433	FSD1L	ENSG00000106701	692071	0	0	1.796	0.151	0.116	NA	NA	NA	11.894	X
TRINITY_GG_167744_c0_g1_i1	chr7	32759985	32760232	chr7:32759984-32760231_L1M4	PRE/POST	1.94384	0.000740387	chr7	32580949	32761787	DPY19L1P1	ENSG00000229358	303027	0.244	0.359	0	2.532	0.642	NA	0.679666	7.05292	0	X
TRINITY_GG_167798_c0_g1_i1	chr1	198165558	198166758	chr1:198164444-198166949_Tigger1	PRE/POST	2.25778	2.48e-05	chr1	198156963	198322420	NEK7	ENSG00000151414	400493	0.282	0.397	0.116	1.41	0.389	NA	0.710327	3.55164	0.0822695	X
TRINITY_GG_168090_c0_g1_i1	chr19	21447596	21447979	chr19:21447595-21448359_L1PA7	PRE/POST	1.79647	0.00168636	chr19	21444241	21463908	CTD-2561J22.5	ENSG00000268119	661942	0.21	0.335	0	1.292	0.407	NA	0.626866	3.85672	0	X
TRINITY_GG_168090_c0_g1_i1	chr19	21447596	21447979	chr19:21447595-21448359_L1PA7	PRE/POST	1.79647	0.00168636	chr19	21405159	21491266	CTD-2561J22.3	ENSG00000269237	661942	0.21	0.335	0	1.292	0.407	NA	0.626866	3.85672	0	X
TRINITY_GG_168222_c0_g1_i1	chr10	88977983	88978259	chr10:88977488-88978396_L1PA2	PRE/POST	-1.7266	0.00130583	chr10	88935074	88991339	ACTA2	ENSG00000107796	317385	0.873	0.685	2.795	0.538	0.604	NA	1.27445	0.785401	5.19517	X
TRINITY_GG_168531_c0_g1_i1	chr19	4532672	4532968	chr19:4532671-4532967_AluJr	PRE/POST	1.67974	0.00480892	chr19	4528427	4540067	CTB-50L17.14	ENSG00000267385	69125	0.815	0.595	0.127	2.235	0.603	NA	1.36975	3.7563	0.0568233	X
TRINITY_GG_168531_c0_g1_i1	chr19	4532672	4532968	chr19:4532671-4532967_AluJr	PRE/POST	1.67974	0.00480892	chr19	4522531	4535224	PLIN5	ENSG00000214456	69125	0.815	0.595	0.127	2.235	0.603	NA	1.36975	3.7563	0.0568233	X
TRINITY_GG_168714_c0_g1_i1	chr17	28790379	28790851	chr17:28789629-28790850_L1MC4	PRE/POST	1.64726	0.00127446	chr17	28755978	28855232	FAM222B	ENSG00000173065	522375	0.492	1.194	0.544	3.084	0.971	NA	0.41206	2.58291	0.176394	X
TRINITY_GG_169446_c0_g1_i1	chr12	120772027	120772322	chr12:120772026-120772321_AluSq2	PRE/POST	1.62688	0.00394002	chr12	120762510	120904371	SPPL3	ENSG00000157837	126873	0.502	0.21	0	1.268	0.447	NA	2.39048	6.0381	0	X
TRINITY_GG_169481_c0_g1_i1	chr1	20857933	20858497	chr1:20857920-20858687_L2a	PRE/POST	1.59072	0.00458443	chr1	20806292	21176888	EIF4G3	ENSG00000075151	145186	0.268	0.143	0	0.835	0.723	NA	1.87413	5.83916	0	X
TRINITY_GG_169579_c1_g1_i1	chr2	111335044	111335375	chr2:111335028-111335948_L1ME3A	PRE/POST	1.90781	0.000911181	chr2	111196350	111495100	MIR4435-2HG	ENSG00000172965	569653	0.291	0.369	0	1.277	0.352	NA	0.788618	3.4607	0	X
TRINITY_GG_170139_c0_g1_i2	chr17	35501072	35507908	chr17:35501071-35507907_Harlequin-int	PRE/POST	3.12996	2.55e-08	chr17	35499690	35510270	RP11-1094M14.5	ENSG00000267074	463370	0.092	0.196	0	0.224	0.085	NA	0.469388	1.14286	0	X
TRINITY_GG_170139_c0_g1_i2	chr17	35501072	35507908	chr17:35501071-35507907_Harlequin-int	PRE/POST	3.12996	2.55e-08	chr17	35464249	35537861	SLFN12L	ENSG00000205045	463370	0.092	0.196	0	0.224	0.085	NA	0.469388	1.14286	0	X
TRINITY_GG_17024_c0_g1_i1	chr10	27513520	27514586	chr10:27513519-27514734_L1M7	PRE/POST	1.51395	0.00621474	chr10	27504174	27542237	RAB18	ENSG00000099246	93975	0.127	0.502	0	0.326	0.176	NA	0.252988	0.649402	0	X
TRINITY_GG_170907_c0_g1_i1	chr7	36519061	36519435	chr7:36519060-36519434_L2c	PRE/POST	-1.55306	0.0053365	chr7	36512949	36724549	AOAH	ENSG00000136250	351065	0.442	0.45	0.787	0	0.492	NA	0.982222	0	NA	X
TRINITY_GG_171069_c0_g1_i1	chr1	174901608	174902943	chr1:174901607-174902942_L1PA10	PRE/POST	1.87905	0.000349795	chr1	174159410	174995308	RABGAP1L	ENSG00000152061	15359	0.768	0.737	0.505	1.243	0.953	NA	1.04206	1.68657	0.406275	X
TRINITY_GG_171776_c0_g1_i1	chr2	202741834	202742699	chr2:202741833-202742802_L1M5	PRE/POST	1.67142	0.00303309	chr2	202635188	202769757	FAM117B	ENSG00000138439	119585	0.06	0.092	0	0.408	0	NA	0.652174	4.43478	0	X
TRINITY_GG_171884_c0_g1_i1	chr16	21631298	21636945	chr16:21631297-21636946_HERV9NC-int	PRE/POST	1.99472	3.48e-07	chr16	21597218	21657473	METTL9	ENSG00000197006	456760	0.31	0.439	0.122	0.638	0.393	NA	0.70615	1.4533	0.191223	X
TRINITY_GG_172036_c0_g1_i1	chr1	1848100	1848372	chr1:1848098-1848387_AluSx3	PRE/POST	1.59072	0.00458443	chr1	1785285	1891117	GNB1	ENSG00000078369	770287	0.431	0.223	0.137	1.159	0.341	NA	1.93274	5.19731	0.118205	X
TRINITY_GG_172197_c0_g1_i1	chr3	42078796	42079164	chr3:42078795-42079213_MLT1E2	PRE/POST	1.59072	0.00458443	chr3	42013802	42225889	TRAK1	ENSG00000182606	11498	0.813	0.618	0	0.902	0.532	NA	1.31553	1.45955	0	X
TRINITY_GG_172473_c0_g1_i1	chr22	37965990	37966343	chr22:37965989-37966342_L2c	PRE/POST	1.67894	0.00472071	chr22	37948352	38002889	RP5-1039K5.19	ENSG00000279010	779305	1.069	0.893	0.115	1.843	1.141	NA	1.19709	2.06383	0.0623983	X
TRINITY_GG_172473_c0_g1_i1	chr22	37965990	37966343	chr22:37965989-37966342_L2c	PRE/POST	1.67894	0.00472071	chr22	37952607	38041915	POLR2F	ENSG00000100142	779305	1.069	0.893	0.115	1.843	1.141	NA	1.19709	2.06383	0.0623983	X
TRINITY_GG_172556_c0_g1_i1	chr5	142856599	142856895	chr5:142856568-142856894_MER2	PRE/POST	1.62688	0.00394002	chr5	142770384	143229011	ARHGAP26	ENSG00000145819	281285	0.223	0.328	0	1.26	0.459	NA	0.679878	3.84146	0	X
TRINITY_GG_173187_c0_g1_i1	chr12	40292078	40292404	chr12:40292077-40292403_L1ME1	PRE/POST	1.66711	0.00507257	chr12	40196744	40369285	LRRK2	ENSG00000188906	651335	0.642	0.433	0.249	1.688	0.526	NA	1.48268	3.89838	0.147512	X
TRINITY_GG_173624_c0_g1_i1	chr6	111518207	111518540	chr6:111518206-111518926_L2a	PRE/POST	1.67974	0.00480892	chr6	111483511	111598302	TRAF3IP2-AS1	ENSG00000231889	303892	0.205	0.299	0.118	1.687	0.314	NA	0.685619	5.64214	0.0699467	X
TRINITY_GG_174041_c0_g1_i1	chr14	21245853	21246124	chr14:21245846-21246123_AluSx	PRE/POST	1.62688	0.00394002	chr14	21209136	21269494	HNRNPC	ENSG00000092199	617518	0.65	0.574	0.137	1.378	0.631	NA	1.1324	2.4007	0.0994194	X
TRINITY_GG_174830_c0_g1_i1	chr22	26684940	26685229	chr22:26684927-26685228_AluJr	PRE/POST	1.55467	0.00958179	chr22	26672767	26780207	MIATNB	ENSG00000244625	188102	0.315	0.174	0.277	1.649	0.206	NA	1.81034	9.47701	0.167981	X
TRINITY_GG_175042_c0_g1_i1	chr5	177922741	177923179	chr5:177922730-177923194_MLT1K	PRE/POST	1.98212	0.000684056	chr5	177809407	177950732	RP11-423H2.1	ENSG00000170089	131279	0.487	0.545	0.216	1.766	1.491	NA	0.893578	3.24037	0.12231	X
TRINITY_GG_175631_c2_g1_i1	chr16	17463364	17463840	chr16:17462817-17464208_L1MA4	PRE/POST	1.55467	0.00958179	chr16	17101769	17470881	XYLT1	ENSG00000103489	580112	0.111	0.264	0.098	1.097	0.328	NA	0.420455	4.1553	0.0893345	X
TRINITY_GG_175791_c0_g1_i1	chr19	45720123	45720433	chr19:45720121-45720432_AluSx	PRE/POST	1.55611	0.00934903	chr19	45710629	45730904	FBXO46	ENSG00000177051	706964	0.295	0.255	0.123	1.73	0.452	NA	1.15686	6.78431	0.0710983	X
TRINITY_GG_176178_c0_g1_i1	chr20	58820570	58820942	chr20:58820569-58820941_THE1B	PRE/POST	1.67894	0.00472071	chr20	58818919	58850903	GNAS-AS1	ENSG00000235590	249260	0.193	0.603	0.111	1.793	0.531	NA	0.320066	2.97347	0.0619074	X
TRINITY_GG_176428_c0_g1_i1	chr2	30241479	30241761	chr2:30241448-30241763_AluSq2	PRE/POST	1.94384	0.000740387	chr2	30231531	30323730	LBH	ENSG00000213626	559064	0.42	0.219	0	1.975	0.211	NA	1.91781	9.01826	0	X
TRINITY_GG_176431_c0_g1_i1	chr3	195425616	195426313	chr3:195425615-195426313_L2b	PRE/POST	1.88045	0.00135382	chr3	195274736	195443078	ACAP2	ENSG00000114331	105709	0.298	0.159	0.079	1.237	0.581	NA	1.87421	7.77987	0.0638642	X
TRINITY_GG_176824_c0_g1_i1	chr1	20646365	20646650	chr1:20646364-20646650_AluSc	PRE/POST	1.59072	0.00458443	chr1	20642657	20652193	PINK1-AS	ENSG00000117242	619705	1.014	0.718	0	1.358	0.324	NA	1.41226	1.89136	0	X
TRINITY_GG_176824_c0_g1_i1	chr1	20646365	20646650	chr1:20646364-20646650_AluSc	PRE/POST	1.59072	0.00458443	chr1	20633455	20651511	PINK1	ENSG00000158828	619705	1.014	0.718	0	1.358	0.324	NA	1.41226	1.89136	0	X
TRINITY_GG_177238_c3_g1_i1	chr16	57551371	57551621	chr16:57551045-57553283_Tigger1	PRE/POST	1.66711	0.00507257	chr16	57542421	57591681	ADGRG5	ENSG00000159618	755513	0.163	0.377	0.146	2.336	0.23	NA	0.432361	6.19629	0.0625	X
TRINITY_GG_177467_c0_g1_i1	chr11	108299362	108299597	chr11:108299331-108299596_AluSx	PRE/POST	1.77132	0.00191092	chr11	108222484	108369102	ATM	ENSG00000149311	166276	0.259	0.241	0	1.586	0.371	NA	1.07469	6.58091	0	X
TRINITY_GG_177481_c0_g1_i1	chr5	71240865	71241153	chr5:71240864-71241184_L2	PRE/POST	2.37212	4.12e-05	chr5	71220356	71259238	RP11-1198D22.1	ENSG00000235558	603575	0.887	1.492	0	2.207	2.305	NA	0.594504	1.47922	0	X
TRINITY_GG_177597_c2_g1_i1	chr17	75254539	75255178	chr17:75253054-75255974_HERVH-int	PRE/POST	1.56755	0.0090501	chr17	75236599	75262363	GGA3	ENSG00000125447	640081	0.165	0.561	0.148	0.894	0.556	NA	0.294118	1.59358	0.165548	X
TRINITY_GG_178439_c0_g1_i1	chr9	66924989	66925224	chr9:66924761-66925368_L1MEc	PRE/POST	-1.64425	0.00602294	chr9	66856426	66932141	ZNF658	ENSG00000274349	337007	0.688	1.176	2.201	0.279	1.46	NA	0.585034	0.237245	7.88889	X
TRINITY_GG_178623_c0_g1_i1	chr20	1388777	1389249	chr20:1388776-1389248_L2a	PRE/POST	1.57957	0.00367898	chr20	1317571	1393096	RP11-314N13.10	ENSG00000274322	486487	0.976	0.672	0.444	2.322	0.418	NA	1.45238	3.45536	0.191214	X
TRINITY_GG_178623_c0_g1_i1	chr20	1388777	1389249	chr20:1388776-1389248_L2a	PRE/POST	1.57957	0.00367898	chr20	1368978	1393172	FKBP1A	ENSG00000088832	486487	0.976	0.672	0.444	2.322	0.418	NA	1.45238	3.45536	0.191214	X
TRINITY_GG_179388_c0_g1_i1	chr9	32521271	32522739	chr9:32521163-32522738_LOR1-int	PRE/POST	1.87851	0.000777254	chr9	32455705	32526324	DDX58	ENSG00000107201	590389	0.172	0.16	0.102	0.671	0.128	NA	1.075	4.19375	0.152012	X
TRINITY_GG_179797_c0_g1_i1	chr16	20342	21271	chr16:19904-21270_L1P1	PRE/POST	-1.74153	0.0021095	chr16	17514	35195	Z84812.4	ENSG00000260803	761724	0.182	0.346	0.342	0	0.484	NA	0.526012	0	NA	X
TRINITY_GG_1808_c0_g1_i1	chr18	3264725	3264961	chr18:3264671-3264972_L1ME2	PRE/POST	1.62688	0.00394002	chr18	3261909	3278284	MYL12B	ENSG00000118680	86545	0.167	0.654	0	1.568	0.113	NA	0.255352	2.39755	0	X
TRINITY_GG_181025_c0_g1_i1	chr8	96926679	96926945	chr8:96926678-96926947_L1PA7	PRE/POST	1.55467	0.00958179	chr8	96645227	97149654	CPQ	ENSG00000104324	562632	0.789	0.615	0.139	2.185	0.509	NA	1.28293	3.55285	0.0636156	X
TRINITY_GG_181733_c0_g1_i1	chr6	7128693	7128978	chr6:7128687-7128977_AluSx1	PRE/POST	1.59072	0.00458443	chr6	7107597	7251980	RREB1	ENSG00000124782	582834	0.072	0.216	0	1.095	0.209	NA	0.333333	5.06944	0	X
TRINITY_GG_181904_c0_g1_i1	chr6	41691463	41692331	chr6:41691462-41692330_L2a	PRE/POST	1.89383	0.000983068	chr6	41683978	41736259	TFEB	ENSG00000112561	784895	0.597	0.571	0.312	1.328	0.418	NA	1.04553	2.32574	0.23494	X
TRINITY_GG_182193_c0_g1_i1	chr17	8245660	8245871	chr17:8245656-8245870_AluJb	PRE/POST	1.62688	0.00394002	chr17	8224821	8248044	CTC1	ENSG00000178971	117091	0.085	0.187	0	1.668	0	NA	0.454545	8.91979	0	X
TRINITY_GG_182402_c0_g1_i1	chr14	34521633	34521845	chr14:34521632-34521932_AluSc8	PRE/POST	-1.77132	0.00191092	chr14	34515929	34539711	EAPP	ENSG00000129518	535031	0.65	0.35	1.91	0	0.586	NA	1.85714	0	NA	X
TRINITY_GG_182587_c0_g1_i1	chr3	52728420	52729226	chr3:52728344-52729364_MER11A	PRE/POST	1.8005	0.000703287	chr3	52708449	52770949	NEK4	ENSG00000114904	701762	0.519	0.529	0.371	1.596	1.126	NA	0.981096	3.01701	0.232456	X
TRINITY_GG_183155_c0_g1_i1	chr11	95875272	95876138	chr11:95870738-95876262_L1PA4	PRE/POST	-1.99591	0.00055017	chr11	95832882	95925315	MTMR2	ENSG00000087053	304271	0.428	0.436	0.723	0	0.75	NA	0.981651	0	NA	X
TRINITY_GG_183420_c0_g1_i1	chr6	166805001	166805571	chr6:166804988-166807226_L1M4c	PRE/POST	1.79304	0.00242149	chr6	166409364	166906451	RPS6KA2	ENSG00000071242	766472	0.625	0.539	0.183	1.317	0.57	NA	1.15955	2.44341	0.138952	X
TRINITY_GG_184455_c0_g1_i1	chr3	125254268	125255237	chr3:125254267-125255236_L1ME3A	PRE/POST	1.74384	0.00208709	chr3	125225561	125375354	ZNF148	ENSG00000163848	410809	0.153	0.251	0.089	0.912	0.61	NA	0.609562	3.63347	0.0975877	X
TRINITY_GG_184997_c0_g1_i1	chr12	47161560	47162194	chr12:47161559-47162272_L1PA5	PRE/POST	2.02388	0.000461898	chr12	47079603	47236662	PCED1B	ENSG00000179715	771233	0.196	0.321	0	0.811	0.284	NA	0.610592	2.52648	0	X
TRINITY_GG_185572_c0_g1_i1	chr5	50718535	50719645	chr5:50718534-50719668_L1MA4	PRE/POST	1.69962	0.00267443	chr5	50665899	50846522	PARP8	ENSG00000151883	415731	0.203	0.13	0.101	0.396	0	NA	1.56154	3.04615	0.255051	X
TRINITY_GG_186154_c0_g1_i1	chr21	33604549	33604943	chr21:33604548-33605304_L1ME3B	PRE/POST	1.67974	0.00480892	chr21	33584687	33931607	AP000304.12	ENSG00000249209	446861	0.494	0.326	0.109	1.502	0.366	NA	1.51534	4.60736	0.0725699	X
TRINITY_GG_186154_c0_g1_i1	chr21	33604549	33604943	chr21:33604548-33605304_L1ME3B	PRE/POST	1.67974	0.00480892	chr21	33589341	33643926	CRYZL1	ENSG00000205758	446861	0.494	0.326	0.109	1.502	0.366	NA	1.51534	4.60736	0.0725699	X
TRINITY_GG_18713_c0_g1_i1	chr9	138229117	138230077	chr9:138229113-138230076_L1MD3	PRE/POST	1.59072	0.00458443	chr9	138217068	138253217	FAM157B	ENSG00000233013	81085	0.152	0.23	0	0.562	0.155	NA	0.66087	2.44348	0	X
TRINITY_GG_18731_c0_g1_i1	chr3	197534016	197534865	chr3:197534015-197534864_L1MD1	PRE/POST	1.55306	0.0053365	chr3	197509783	197573323	BDH1	ENSG00000161267	522032	0.807	0.486	0.32	0.708	0.517	NA	1.66049	1.45679	0.451977	X
TRINITY_GG_187438_c0_g1_i1	chr7	77370518	77371425	chr7:77370517-77371424_L2c	PRE/POST	1.5767	0.00609372	chr7	77310751	77416400	GSAP	ENSG00000186088	698110	1.598	1.082	0.833	1.736	1.439	NA	1.47689	1.60444	0.479839	X
TRINITY_GG_187558_c0_g1_i1	chr6	90247232	90247524	chr6:90247231-90247523_AluJr	PRE/POST	-1.55306	0.0053365	chr6	89926529	90296908	BACH2	ENSG00000112182	164100	0.821	0.635	0.917	0	0.903	NA	1.29291	0	NA	X
TRINITY_GG_187977_c1_g1_i1	chr2	111812885	111813232	chr2:111811519-111814293_MER52-int	PRE/POST	1.63301	0.00442027	chr2	111766271	111884690	ANAPC1	ENSG00000153107	345649	0.962	1.019	0.348	1.862	1.012	NA	0.944063	1.82728	0.186896	X
TRINITY_GG_18859_c0_g1_i1	chr7	5193577	5193877	chr7:5193576-5193876_AluJr	PRE/POST	1.62688	0.00394002	chr7	5190188	5233826	WIPI2	ENSG00000157954	591475	0.492	0.388	0	1.24	0.314	NA	1.26804	3.19588	0	X
TRINITY_GG_188604_c0_g1_i1	chr4	165246353	165246845	chr4:165245907-165246844_L2b	PRE/POST	1.57738	0.00597283	chr4	165207618	165323156	KLHL2	ENSG00000109466	532174	0.376	0.708	0.201	1.687	0.515	NA	0.531073	2.38277	0.119146	X
TRINITY_GG_189139_c0_g1_i1	chr9	92993468	92996214	chr9:92993467-92999588_L1PA5	PRE/POST	1.56672	0.000990265	chr9	92947451	93036236	FGD3	ENSG00000127084	70581	0.358	0.42	0.169	0.595	0.421	NA	0.852381	1.41667	0.284034	X
TRINITY_GG_189139_c2_g1_i1	chr9	92997430	92998025	chr9:92993467-92999588_L1PA5	PRE/POST	1.55092	0.00698828	chr9	92947451	93036236	FGD3	ENSG00000127084	328375	0.436	0.467	0.185	1.068	0.426	NA	0.933619	2.28694	0.173221	X
TRINITY_GG_189151_c0_g1_i1	chr12	76479494	76479848	chr12:76479492-76479847_L1MC5	PRE/POST	1.55467	0.00958179	chr12	76351797	76559809	OSBPL8	ENSG00000091039	644377	0.534	0.736	0.237	1.329	1.074	NA	0.725543	1.80571	0.17833	X
TRINITY_GG_19000_c0_g1_i1	chr2	24544865	24545590	chr2:24544807-24545589_L1MC3	PRE/POST	1.91628	0.000555636	chr2	24491914	24770702	NCOA1	ENSG00000084676	135837	0.627	0.511	0.16	1.988	0.508	NA	1.22701	3.89041	0.0804829	X
TRINITY_GG_190421_c1_g1_i1	chr1	11250367	11251197	chr1:11250366-11251615_L2a	PRE/POST	2.04813	0.000395749	chr1	11106535	11262507	MTOR	ENSG00000198793	213130	0.079	0.325	0	0.797	0.474	NA	0.243077	2.45231	0	X
TRINITY_GG_190630_c0_g1_i1	chr11	96268581	96268944	chr11:96268580-96268943_THE1B	PRE/POST	1.59072	0.00458443	chr11	95976598	96343180	MAML2	ENSG00000184384	377603	0.272	0.41	0.113	0.913	0.279	NA	0.663415	2.22683	0.123768	X
TRINITY_GG_191935_c0_g1_i1	chr1	40359105	40359399	chr1:40359102-40359398_AluSx	PRE/POST	1.59072	0.00458443	chr1	40344850	40423326	SMAP2	ENSG00000084070	475777	0.5	0.806	0	1.058	0.738	NA	0.620347	1.31266	0	X
TRINITY_GG_192094_c0_g1_i1	chr6	156981808	156982551	chr6:156981537-156982955_HAL1	PRE/POST	1.57004	0.0063683	chr6	156777374	157210779	ARID1B	ENSG00000049618	535722	0.61	0.67	0.245	1.014	1.092	NA	0.910448	1.51343	0.241617	X
TRINITY_GG_192254_c3_g1_i1	chr13	48069505	48069810	chr13:48067799-48071465_MER61-int	PRE/POST	1.79117	0.002387	chr13	48053323	48095131	MED4	ENSG00000136146	225452	0.486	0.309	0.127	3.403	0.095	NA	1.57282	11.0129	0.03732	X
TRINITY_GG_19232_c0_g1_i1	chr6	15415096	15415670	chr6:15414815-15416742_SVA_D	PRE/POST	1.57096	0.00878132	chr6	15246296	15522040	JARID2	ENSG00000008083	396208	0.384	0.19	0.088	1.112	0.216	NA	2.02105	5.85263	0.0791367	X
TRINITY_GG_192596_c0_g1_i1	chr9	96011082	96011473	chr9:96011081-96011472_MLT1A	PRE/POST	1.67974	0.00480892	chr9	95875701	96014571	ERCC6L2	ENSG00000182150	752094	0.681	0.702	0.109	1.517	1.027	NA	0.970085	2.16097	0.0718523	X
TRINITY_GG_193296_c0_g1_i1	chr12	29203719	29204029	chr12:29203718-29204028_AluY	PRE/POST	1.62688	0.00394002	chr12	29149103	29340980	FAR2	ENSG00000064763	622828	0.365	0.345	0.203	0.89	0.528	NA	1.05797	2.57971	0.22809	X
TRINITY_GG_193999_c1_g1_i1	chr4	67452660	67452914	chr4:67452632-67453267_MSTA-int	PRE/POST	1.66711	0.00507257	chr4	67417305	67468251	RP11-584P21.2	ENSG00000250075	147394	0.182	0.606	0.146	3.15	0.107	NA	0.30033	5.19802	0.0463492	X
TRINITY_GG_194037_c0_g1_i1	chr6	15534042	15534305	chr6:15533936-15534358_L1MB3	PRE/POST	1.59072	0.00458443	chr6	15522801	15663058	DTNBP1	ENSG00000047579	299266	0.23	0.972	0	1.368	0.936	NA	0.236626	1.40741	0	X
TRINITY_GG_1945_c3_g1_i1	chr1	207612534	207612784	chr1:207612533-207613603_LTR28C	PRE/POST	1.59072	0.00458443	chr1	207496147	207640647	CR1	ENSG00000203710	112416	0.345	0.053	0	1.511	0.224	NA	6.50943	28.5094	0	X
TRINITY_GG_194772_c0_g1_i1	chr12	96388683	96388941	chr12:96388680-96389022_MSTB	PRE/POST	1.62688	0.00394002	chr12	96278261	96400560	CDK17	ENSG00000059758	734664	0.344	0.516	0.142	1.858	0.497	NA	0.666667	3.60078	0.0764263	X
TRINITY_GG_19506_c0_g1_i1	chr9	85702796	85703295	chr9:85702795-85703294_L1M7	PRE/POST	1.66776	0.00516801	chr9	85546539	85742029	AGTPBP1	ENSG00000135049	144236	0.588	0.368	0.195	1.482	0.499	NA	1.59783	4.02717	0.131579	X
TRINITY_GG_195277_c0_g1_i1	chr5	40846610	40846890	chr5:40846445-40846889_MLT1C	PRE/POST	1.67894	0.00472071	chr5	40841184	40860175	CARD6	ENSG00000132357	571352	0.649	0.581	0.133	2.737	0.666	NA	1.11704	4.71084	0.0485934	X
TRINITY_GG_19600_c0_g1_i1	chr10	6824265	6825026	chr10:6824179-6825146_LTR5_Hs	PRE/POST	1.87003	0.00112191	chr10	6779598	6842906	LINC00707	ENSG00000238266	584618	0.614	0.27	0.132	0.568	0.195	NA	2.27407	2.1037	0.232394	X
TRINITY_GG_196156_c0_g1_i1	chr3	11375858	11376345	chr3:11375857-11376344_L1ME1	PRE/POST	1.56434	0.00639971	chr3	11272309	11557665	ATG7	ENSG00000197548	354105	0.989	0.507	0.2	1.749	0.071	NA	1.95069	3.4497	0.114351	X
TRINITY_GG_198467_c2_g1_i1	chr22	18082437	18082698	chr22:18081759-18083281_L1M2	PRE/POST	1.62688	0.00394002	chr22	18077920	18131138	PEX26	ENSG00000215193	168334	0.849	0.108	0	1.421	0.684	NA	7.86111	13.1574	0	X
TRINITY_GG_198992_c0_g1_i1	chr17	10719848	10721033	chr17:10719847-10721032_L1MC5	PRE/POST	1.57752	0.00586101	chr17	10699015	10730316	TMEM220	ENSG00000187824	787254	0.713	0.958	0.557	1.505	0.715	NA	0.744259	1.57098	0.3701	X
TRINITY_GG_199047_c0_g1_i1	chr17	78859711	78860027	chr17:78859710-78860026_AluSq2	PRE/POST	1.55611	0.00934903	chr17	78852977	78925387	TIMP2	ENSG00000035862	677800	0.502	0.317	0.125	2.093	0.864	NA	1.5836	6.60252	0.0597229	X
TRINITY_GG_199135_c0_g1_i1	chr11	121593303	121593656	chr11:121593302-121593655_HAL1	PRE/POST	1.62688	0.00394002	chr11	121452203	121633693	SORL1	ENSG00000137642	649250	0.375	0.632	0	1.375	0.179	NA	0.593354	2.17563	0	X
TRINITY_GG_199579_c0_g1_i1	chr1	148611865	148612886	chr1:148611864-148613326_HERVL-int	PRE/POST	2.06872	0.00035737	chr1	148531385	148679751	NBPF14	ENSG00000270629	601754	0.07	0.032	0	0.434	0.073	NA	2.1875	13.5625	0	X
TRINITY_GG_200028_c0_g1_i1	chr1	92391985	92394483	chr1:92388403-92394485_L1PA7	PRE/POST	-1.65588	0.00305903	chr1	92298965	92402056	RPAP2	ENSG00000122484	420287	0.181	0.163	0.162	0	0.143	NA	1.11043	0	NA	X
TRINITY_GG_200177_c3_g1_i1	chr4	129032459	129033282	chr4:129029684-129033520_L1PA8	PRE/POST	1.9366	0.000212297	chr4	128864921	129093607	SCLT1	ENSG00000151466	633940	0.268	0.606	0.233	2.239	0.472	NA	0.442244	3.69472	0.104064	X
TRINITY_GG_200497_c0_g1_i1	chr22	40229817	40230280	chr22:40229541-40230279_L1ME1	PRE/POST	1.82872	0.0013849	chr22	40044817	40335808	TNRC6B	ENSG00000100354	419399	0.252	0.202	0	0.7	0.289	NA	1.24752	3.46535	0	X
TRINITY_GG_200697_c0_g1_i1	chr7	102551647	102551944	chr7:102551646-102551943_AluSq2	PRE/POST	1.84339	0.000110408	chr7	102541501	102592444	RP11-514P8.7	ENSG00000270249	367456	1.241	1.737	0.507	4.038	2.306	NA	0.71445	2.3247	0.125557	X
TRINITY_GG_200697_c0_g1_i1	chr7	102551647	102551944	chr7:102551646-102551943_AluSq2	PRE/POST	1.84339	0.000110408	chr7	102537918	102572656	POLR2J3	ENSG00000168255	367456	1.241	1.737	0.507	4.038	2.306	NA	0.71445	2.3247	0.125557	X
TRINITY_GG_200697_c0_g1_i1	chr7	102551647	102551944	chr7:102551646-102551943_AluSq2	PRE/POST	1.84339	0.000110408	chr7	102551232	102562308	SPDYE2	ENSG00000205238	367456	1.241	1.737	0.507	4.038	2.306	NA	0.71445	2.3247	0.125557	X
TRINITY_GG_200728_c1_g1_i1	chrX	136716476	136716795	chrX:136716241-136718370_L1MCa	PRE/POST	1.62688	0.00394002	chrX	136665547	136782088	ARHGEF6	ENSG00000129675	715207	0.247	0.271	0	1.202	0.306	NA	0.911439	4.43542	0	X
TRINITY_GG_201700_c0_g1_i1	chr19	18494389	18494693	chr19:18494382-18494692_AluSx1	PRE/POST	1.62688	0.00394002	chr19	18442663	18522127	ELL	ENSG00000105656	496969	0.144	0.048	0	1.249	0.58	NA	3	26.0208	0	X
TRINITY_GG_202931_c1_g1_i1	chr7	140165449	140165760	chr7:140165448-140166192_MER44C	PRE/POST	1.79647	0.00168636	chr7	140084746	140177035	KDM7A	ENSG00000006459	140034	0.482	0.332	0	1.474	0.564	NA	1.45181	4.43976	0	X
TRINITY_GG_202945_c0_g1_i1	chr17	59765407	59765842	chr17:59765406-59765845_Tigger2	PRE/POST	1.66776	0.00516801	chr17	59707192	59842255	VMP1	ENSG00000062716	92998	0.316	0.499	0.103	1.566	0.48	NA	0.633267	3.13828	0.0657727	X
TRINITY_GG_204629_c0_g1_i1	chr7	55451807	55453879	chr7:55451806-55453878_Tigger1	PRE/POST	-1.77088	0.00184271	chr7	55436056	55572988	VOPP1	ENSG00000154978	582823	0.127	0.127	0.278	0.081	0.065	NA	1	0.637795	3.4321	X
TRINITY_GG_205008_c1_g1_i1	chr20	8380244	8380446	chr20:8378978-8382273_L1PA8A	PRE/POST	1.77132	0.00191092	chr20	8077251	8968360	PLCB1	ENSG00000182621	556843	0.859	0.132	0.105	1.89	1.397	NA	6.50758	14.3182	0.0555556	X
TRINITY_GG_206731_c0_g1_i1	chr3	36836692	36837044	chr3:36836691-36837043_L2b	PRE/POST	1.97954	0.000677573	chr3	36826820	36945057	TRANK1	ENSG00000168016	648844	0.355	1	0.116	2.337	0.644	NA	0.355	2.337	0.0496363	X
TRINITY_GG_207558_c0_g1_i1	chrX	155048333	155048740	chrX:155048332-155049069_L1M5	PRE/POST	1.7454	0.00216584	chrX	155025980	155060303	FUNDC2	ENSG00000165775	203156	0.058	0.321	0	0.892	0.08	NA	0.180685	2.77882	0	X
TRINITY_GG_207758_c1_g1_i1	chr3	36923819	36924291	chr3:36923611-36925588_MER83A-int	PRE/POST	1.67974	0.00480892	chr3	36826820	36945057	TRANK1	ENSG00000168016	161540	0.465	0.46	0.206	1.317	0.567	NA	1.01087	2.86304	0.156416	X
TRINITY_GG_20781_c0_g1_i1	chr1	10142392	10142679	chr1:10142391-10142678_AluSx	PRE/POST	1.8938	0.000983068	chr1	10032832	10181239	UBE4B	ENSG00000130939	690303	0.498	0.393	0	1.637	0.201	NA	1.26718	4.16539	0	X
TRINITY_GG_208974_c0_g1_i1	chr5	157485497	157485998	chr5:157485484-157485997_L2b	PRE/POST	1.57619	0.00386982	chr5	157395534	157575775	ADAM19	ENSG00000135074	560577	0.813	0.94	0.309	2.167	0.727	NA	0.864894	2.30532	0.142593	X
TRINITY_GG_209026_c0_g1_i1	chr6	170381665	170382143	chr6:170381165-170382142_L1MD1	PRE/POST	1.67327	0.00329158	chr6	170290703	170407065	FAM120B	ENSG00000112584	366370	0.701	0.645	0.205	1.827	0.454	NA	1.08682	2.83256	0.112206	X
TRINITY_GG_209672_c1_g1_i1	chr2	97781982	97782551	chr2:97781608-97785122_L1MD1	PRE/POST	1.79647	0.00168636	chr2	97756333	97995891	TMEM131	ENSG00000075568	674241	0.411	0.267	0	1.113	0.38	NA	1.53933	4.16854	0	X
TRINITY_GG_209757_c0_g1_i1	chrX	130153083	130153374	chrX:130153051-130153374_AluY	PRE/POST	-1.52872	0.00586356	chrX	130129362	130165887	AIFM1	ENSG00000156709	29951	0.243	0.329	0.901	0	0.318	NA	0.738602	0	NA	X
TRINITY_GG_21059_c0_g1_i1	chr5	36958927	36959193	chr5:36958926-36959232_AluJb	PRE/POST	1.62688	0.00394002	chr5	36876759	37066413	NIPBL	ENSG00000164190	642452	0.54	0.435	0	1.707	0.631	NA	1.24138	3.92414	0	X
TRINITY_GG_210813_c0_g1_i1	chr1	110366510	110366767	chr1:110366509-110366766_Tigger3a	PRE/POST	1.55611	0.00934903	chr1	110347116	110443817	LAMTOR5-AS1	ENSG00000224699	371429	0.244	0.444	0.334	2.095	0.997	NA	0.54955	4.71847	0.159427	X
TRINITY_GG_210813_c0_g1_i1	chr1	110366510	110366767	chr1:110366509-110366766_Tigger3a	PRE/POST	1.55611	0.00934903	chr1	110362848	110391082	SLC16A4	ENSG00000168679	371429	0.244	0.444	0.334	2.095	0.997	NA	0.54955	4.71847	0.159427	X
TRINITY_GG_210913_c0_g1_i1	chr3	49064736	49065038	chr3:49064735-49065037_AluSx	PRE/POST	-1.62688	0.00394002	chr3	49029707	49094363	QRICH1	ENSG00000198218	202521	0.084	0.276	1.598	0	0.312	NA	0.304348	0	NA	X
TRINITY_GG_211317_c0_g1_i1	chr12	118356632	118356927	chr12:118356631-118356929_AluJr	PRE/POST	-1.62688	0.00394002	chr12	118149801	118372945	TAOK3	ENSG00000135090	90137	0.631	0.536	1.655	0	0.204	NA	1.17724	0	NA	X
TRINITY_GG_21175_c0_g1_i1	chr12	93811822	93812206	chr12:93811685-93812331_L1MC2	PRE/POST	1.77132	0.00191092	chr12	93677375	93894840	CRADD	ENSG00000169372	692911	0.509	0.294	0	1.311	0.895	NA	1.73129	4.45918	0	X
TRINITY_GG_21176_c0_g1_i1	chrX	155522438	155524284	chrX:155522242-155524283_L1MD2	PRE/POST	1.80551	0.00231375	chrX	155490115	155669944	TMLHE	ENSG00000185973	161163	0.079	0.152	0.044	0.328	0.2	NA	0.519737	2.15789	0.134146	X
TRINITY_GG_21176_c0_g1_i1	chrX	155522438	155524284	chrX:155522242-155524283_L1MD2	PRE/POST	1.80551	0.00231375	chrX	155466540	155611616	TMLHE-AS1	ENSG00000224533	161163	0.079	0.152	0.044	0.328	0.2	NA	0.519737	2.15789	0.134146	X
TRINITY_GG_213819_c0_g1_i1	chr4	155255	155827	chr4:154285-155826_THE1B-int	PRE/POST	1.52873	0.00586356	chr4	124480	163989	ZNF718	ENSG00000250312	475498	0.453	0.587	0.03	0.558	0.593	NA	0.771721	0.950596	0.0537634	X
TRINITY_GG_214085_c0_g1_i1	chr14	81516586	81517019	chr14:81516585-81517018_MER68	PRE/POST	1.77132	0.00191092	chr14	81471549	81533861	SEL1L	ENSG00000071537	612298	0.484	0.257	0.102	1.229	0.345	NA	1.88327	4.7821	0.0829943	X
TRINITY_GG_214530_c0_g1_i1	chr1	15218557	15219081	chr1:15218556-15219080_MER66C	PRE/POST	1.50255	0.00626469	chr1	15152532	15220480	TMEM51	ENSG00000171729	54353	1.111	0.657	0.275	1.956	0.742	NA	1.69102	2.97717	0.140593	X
TRINITY_GG_214597_c0_g1_i1	chr12	10004293	10004717	chr12:10004002-10004777_LTR1B	PRE/POST	1.57096	0.00878132	chr12	9985642	10013424	CLEC1B	ENSG00000165682	260385	0.567	0.501	0.121	1.373	0.46	NA	1.13174	2.74052	0.0881282	X
TRINITY_GG_214947_c0_g1_i1	chr16	21869735	21871290	chr16:21869734-21871289_L1PA5	PRE/POST	1.55539	0.00289314	chr16	21834569	21880827	NPIPB4	ENSG00000185864	367488	0.253	0.434	0.135	0.63	0.548	NA	0.582949	1.45161	0.214286	X
TRINITY_GG_215470_c0_g1_i1	chr13	40954588	40955064	chr13:40954421-40955543_SVA_D	PRE/POST	1.82019	0.00145025	chr13	40932028	41061440	ELF1	ENSG00000120690	498710	0.063	0.088	0	0.59	0.074	NA	0.715909	6.70455	0	X
TRINITY_GG_215755_c1_g1_i1	chr17	6889800	6890144	chr17:6889451-6890431_L1MA3	PRE/POST	1.77132	0.00191092	chr17	6876635	7012349	ALOX12-AS1	ENSG00000215067	570991	0.204	0.314	0	1.181	0.429	NA	0.649682	3.76115	0	X
TRINITY_GG_215755_c1_g1_i1	chr17	6889800	6890144	chr17:6889451-6890431_L1MA3	PRE/POST	1.77132	0.00191092	chr17	6853861	6954107	ALOX12P2	ENSG00000262943	570991	0.204	0.314	0	1.181	0.429	NA	0.649682	3.76115	0	X
TRINITY_GG_216755_c0_g1_i1	chr11	77595062	77595367	chr11:77595060-77595366_AluSp	PRE/POST	1.79647	0.00168636	chr11	77514936	77637805	CLNS1A	ENSG00000074201	349111	0.221	0.337	0	1.507	0.723	NA	0.655786	4.47181	0	X
TRINITY_GG_216755_c0_g1_i1	chr11	77595062	77595367	chr11:77595060-77595366_AluSp	PRE/POST	1.79647	0.00168636	chr11	77589391	77610355	AQP11	ENSG00000178301	349111	0.221	0.337	0	1.507	0.723	NA	0.655786	4.47181	0	X
TRINITY_GG_217110_c0_g1_i1	chr1	108926373	108927696	chr1:108926372-108927695_L1M3	PRE/POST	1.67974	0.00480892	chr1	108875350	108934545	GPSM2	ENSG00000121957	334019	0.729	0.794	0.413	1.09	0.881	NA	0.918136	1.3728	0.378899	X
TRINITY_GG_217110_c0_g1_i1	chr1	108926373	108927696	chr1:108926372-108927695_L1M3	PRE/POST	1.67974	0.00480892	chr1	108837660	108963484	RP11-475E11.9	ENSG00000274068	334019	0.729	0.794	0.413	1.09	0.881	NA	0.918136	1.3728	0.378899	X
TRINITY_GG_21753_c0_g1_i1	chr19	44986068	44986352	chr19:44986067-44986351_AluJo	PRE/POST	-1.77132	0.00191092	chr19	44954585	44993341	CLPTM1	ENSG00000104853	168241	0.634	0.271	1.415	0	0.449	NA	2.33948	0	NA	X
TRINITY_GG_217944_c1_g1_i1	chr14	55685322	55685601	chr14:55685321-55685685_L2a	PRE/POST	1.62688	0.00394002	chr14	55559072	55701526	KTN1	ENSG00000126777	526052	0.324	0.483	0	1.337	0.465	NA	0.670807	2.76812	0	X
TRINITY_GG_21808_c0_g1_i1	chr17	47638457	47638721	chr17:47638455-47638720_L1ME2	PRE/POST	1.79647	0.00168636	chr17	47603860	47649420	RP11-580I16.2	ENSG00000263766	797258	0.331	0.498	0	2.056	0.666	NA	0.664659	4.12851	0	X
TRINITY_GG_218114_c0_g1_i1	chr4	39283621	39284268	chr4:39283620-39284315_L1MEf	PRE/POST	1.50902	0.00383477	chr4	39182404	39285810	WDR19	ENSG00000157796	423748	1.221	1.455	0.483	1.975	1.437	NA	0.839175	1.35739	0.244557	X
TRINITY_GG_218892_c3_g1_i1	chr14	71083660	71083961	chr14:71078851-71085306_L1PA7	PRE/POST	1.7454	0.00216584	chr14	70907405	71115382	PCNX1	ENSG00000100731	319178	0.329	0.049	0	1.091	0.615	NA	6.71429	22.2653	0	X
TRINITY_GG_219306_c0_g1_i1	chr7	105272539	105272897	chr7:105272538-105272899_L2c	PRE/POST	1.62688	0.00394002	chr7	105110704	105399308	SRPK2	ENSG00000135250	665734	0.725	0.597	0	1.082	0.281	NA	1.21441	1.8124	0	X
TRINITY_GG_21960_c0_g1_i1	chr11	10287697	10289882	chr11:10287696-10290045_MER52D	PRE/POST	1.52757	0.00132459	chr11	9778667	10294207	SBF2	ENSG00000133812	341644	0.655	0.416	0.207	0.884	0.554	NA	1.57452	2.125	0.234163	X
TRINITY_GG_219652_c0_g1_i1	chr6	127326083	127326465	chr6:127326082-127326464_MSTA	PRE/POST	1.57724	0.00608639	chr6	127288710	127343609	ECHDC1	ENSG00000093144	357558	0.925	0.505	0.232	1.874	0.628	NA	1.83168	3.71089	0.123799	X
TRINITY_GG_220156_c1_g1_i1	chr10	38040225	38040800	chr10:38039523-38040799_L1MC3	PRE/POST	1.66711	0.00507257	chr10	38010650	38065088	ZNF33A	ENSG00000189180	277181	0.709	0.277	0.088	1.291	0.376	NA	2.55957	4.66065	0.0681642	X
TRINITY_GG_221684_c0_g1_i1	chr16	81663542	81664012	chr16:81663121-81664011_L1MC3	PRE/POST	1.57655	0.00620923	chr16	81445170	81711762	CMIP	ENSG00000153815	610447	0.932	1.021	0.327	1.668	0.807	NA	0.912831	1.63369	0.196043	X
TRINITY_GG_2225_c0_g1_i1	chr15	44479403	44479685	chr15:44479400-44479688_AluJr	PRE/POST	1.62688	0.00394002	chr15	44427234	44529038	CTDSPL2	ENSG00000137770	273996	0.752	0.344	0	1.645	0.333	NA	2.18605	4.78198	0	X
TRINITY_GG_222761_c0_g1_i1	chr8	67261120	67261675	chr8:67260297-67261674_Tigger1	PRE/POST	1.90781	0.000911181	chr8	67173511	67343677	ARFGEF1	ENSG00000066777	590960	0.642	0.268	0	0.848	0.706	NA	2.39552	3.16418	0	X
TRINITY_GG_224583_c1_g1_i1	chr1	185236436	185236998	chr1:185234804-185237699_L1PA7	PRE/POST	1.7454	0.00216584	chr1	185157080	185291765	SWT1	ENSG00000116668	338759	0.296	0.071	0	0.795	0.165	NA	4.16901	11.1972	0	X
TRINITY_GG_224671_c0_g1_i1	chr2	68287539	68287831	chr2:68287510-68287830_MLT1I	PRE/POST	1.94384	0.000740387	chr2	68284171	68320051	CNRIP1	ENSG00000119865	564669	0.311	0.21	0	1.872	0.779	NA	1.48095	8.91429	0	X
TRINITY_GG_225123_c0_g1_i1	chr1	144843172	144843804	chr1:144842918-144843845_MER49	PRE/POST	-2.07534	0.000343162	chr1	144641371	144919902	RP11-289H16.1	ENSG00000224363	536317	0.092	0.081	0.616	0.078	0.133	NA	1.1358	0.962963	7.89744	X
TRINITY_GG_226097_c1_g1_i1	chr2	112070037	112070335	chr2:112069222-112070818_L1PREC2	PRE/POST	1.79647	0.00168636	chr2	112055223	112119318	TMEM87B	ENSG00000153214	712835	0.631	0.821	0.086	1.612	0.794	NA	0.768575	1.96346	0.0533499	X
TRINITY_GG_226167_c0_g1_i1	chr15	74425643	74425991	chr15:74425640-74425990_MER54A	PRE/POST	1.55467	0.00958179	chr15	74409289	74434467	SEMA7A	ENSG00000138623	607839	0.359	0.694	0.245	1.391	0.396	NA	0.517291	2.00432	0.176132	X
TRINITY_GG_226824_c0_g1_i1	chr14	105408989	105409461	chr14:105408988-105409463_HAL1	PRE/POST	1.57738	0.00597283	chr14	105398579	105450106	TEX22	ENSG00000226174	574202	0.368	0.405	0.206	1.783	0.355	NA	0.908642	4.40247	0.115536	X
TRINITY_GG_22691_c0_g1_i1	chr12	28862	29115	chr12:28851-29114_AluSp	PRE/POST	1.7454	0.00216584	chr12	14522	32015	ABC7-42389800N19.1	ENSG00000226210	199252	0.265	0.625	0.14	1.234	0.898	NA	0.424	1.9744	0.113452	X
TRINITY_GG_227312_c3_g1_i1	chr16	23996779	23997652	chr16:23992260-23997897_ERVL-int	PRE/POST	1.57911	0.00221398	chr16	23836001	24220611	PRKCB	ENSG00000166501	327320	0.409	0.6	0.429	1.67	0.774	NA	0.681667	2.78333	0.256886	X
TRINITY_GG_227513_c0_g1_i1	chr17	78894512	78894999	chr17:78894511-78894998_L1M4	PRE/POST	1.66711	0.00507257	chr17	78852977	78925387	TIMP2	ENSG00000035862	464465	0.356	0.94	0.095	1.26	1.142	NA	0.378723	1.34043	0.0753968	X
TRINITY_GG_227513_c0_g1_i1	chr17	78894512	78894999	chr17:78894511-78894998_L1M4	PRE/POST	1.66711	0.00507257	chr17	78870910	78903217	CEP295NL	ENSG00000178404	464465	0.356	0.94	0.095	1.26	1.142	NA	0.378723	1.34043	0.0753968	X
TRINITY_GG_227617_c0_g1_i1	chr19	55111146	55111339	chr19:55111065-55111338_L1MB8	PRE/POST	1.59072	0.00458443	chr19	55090913	55117559	PPP1R12C	ENSG00000125503	339357	0.301	1.217	0	1.554	1.046	NA	0.247329	1.27691	0	X
TRINITY_GG_228597_c0_g1_i1	chr5	179780989	179781272	chr5:179780984-179781271_AluJb	PRE/POST	-1.78239	0.00253513	chr5	179732850	179796511	MAML1	ENSG00000161021	153362	0.976	0.617	2.496	0.267	0.79	NA	1.58185	0.432739	9.34831	X
TRINITY_GG_228629_c0_g1_i1	chr16	56314071	56314854	chr16:56313955-56314856_Charlie1a	PRE/POST	2.04813	0.000395749	chr16	56191347	56357457	GNAO1	ENSG00000087258	430772	0.182	0.337	0.073	0.784	0.403	NA	0.540059	2.32641	0.0931122	X
TRINITY_GG_228846_c0_g1_i1	chr11	6177546	6177942	chr11:6177498-6177941_L1ME2	PRE/POST	-1.67327	0.00329158	chr11	6108135	6185576	RP11-290F24.3	ENSG00000254444	130056	1.001	0.966	2.228	0.216	0.856	NA	1.03623	0.223602	10.3148	X
TRINITY_GG_229565_c0_g1_i1	chr9	2188634	2189209	chr9:2188633-2189208_MLT1E2	PRE/POST	1.57096	0.00878132	chr9	1980290	2193624	SMARCA2	ENSG00000080503	758963	0.882	0.597	0.087	1.06	1.311	NA	1.47739	1.77554	0.0820755	X
TRINITY_GG_229679_c0_g1_i1	chr10	12395274	12395525	chr10:12395273-12395524_MER21B	PRE/POST	1.62688	0.00394002	chr10	12349482	12835545	CAMK1D	ENSG00000183049	768686	0.244	0.227	0	1.734	0.104	NA	1.07489	7.63877	0	X
TRINITY_GG_23032_c0_g1_i1	chr2	143303570	143304476	chr2:143303399-143304611_L1PA5	PRE/POST	1.51771	0.00896677	chr2	143295421	143480789	AC096558.1	ENSG00000228655	713029	0.196	0.251	0.099	0.653	0.297	NA	0.780876	2.60159	0.151608	X
TRINITY_GG_23032_c0_g1_i1	chr2	143303570	143304476	chr2:143303399-143304611_L1PA5	PRE/POST	1.51771	0.00896677	chr2	143295586	143572105	RP11-570L15.2	ENSG00000257640	713029	0.196	0.251	0.099	0.653	0.297	NA	0.780876	2.60159	0.151608	X
TRINITY_GG_23032_c0_g1_i1	chr2	143303570	143304476	chr2:143303399-143304611_L1PA5	PRE/POST	1.51771	0.00896677	chr2	143091362	143768352	ARHGAP15	ENSG00000075884	713029	0.196	0.251	0.099	0.653	0.297	NA	0.780876	2.60159	0.151608	X
TRINITY_GG_231501_c0_g1_i1	chr8	27332900	27333288	chr8:27332899-27333287_L2a	PRE/POST	1.67791	0.00312094	chr8	27311482	27459391	PTK2B	ENSG00000120899	784531	0.799	0.755	0.229	2.999	1.019	NA	1.05828	3.97219	0.0763588	X
TRINITY_GG_231698_c0_g1_i1	chr15	71984554	71984922	chr15:71984341-71984921_L1ME3A	PRE/POST	1.88976	0.00129951	chr15	71822289	72118577	MYO9A	ENSG00000066933	291125	0.348	0.741	0.113	1.944	0.276	NA	0.469636	2.62348	0.0581276	X
TRINITY_GG_231698_c0_g1_i1	chr15	71984554	71984922	chr15:71984341-71984921_L1ME3A	PRE/POST	1.88976	0.00129951	chr15	71972206	72040265	RP11-390D11.1	ENSG00000261632	291125	0.348	0.741	0.113	1.944	0.276	NA	0.469636	2.62348	0.0581276	X
TRINITY_GG_231759_c0_g1_i1	chr5	36935025	36935298	chr5:36934974-36935297_L2b	PRE/POST	1.59072	0.00458443	chr5	36876759	37066413	NIPBL	ENSG00000164190	475699	0.151	0.279	0	1.399	0.211	NA	0.541219	5.01434	0	X
TRINITY_GG_232015_c0_g1_i1	chr17	30523233	30523529	chr17:30522805-30524227_SVA_D	PRE/POST	-1.57738	0.00597283	chr17	30477362	30527592	GOSR1	ENSG00000108587	280202	0.729	0.959	3.008	0.429	0.341	NA	0.760167	0.447341	7.01166	X
TRINITY_GG_233526_c0_g1_i1	chr17	30131390	30131807	chr17:30131389-30131966_Tigger1	PRE/POST	1.59072	0.00458443	chr17	30115521	30186475	NSRP1	ENSG00000126653	598669	0.216	0.169	0	0.82	0	NA	1.27811	4.85207	0	X
TRINITY_GG_233688_c0_g1_i1	chr6	38506636	38507265	chr6:38506635-38507349_L2a	PRE/POST	1.56755	0.0090501	chr6	38168451	38640148	BTBD9	ENSG00000183826	681181	0.303	0.246	0.083	0.896	0.2	NA	1.23171	3.64228	0.0926339	X
TRINITY_GG_234606_c0_g1_i1	chr2	40523999	40525096	chr2:40523998-40526858_L1MDa	PRE/POST	1.51388	0.00621474	chr2	40097270	40611053	SLC8A1	ENSG00000183023	745214	0.197	0.056	0	0.334	0.11	NA	3.51786	5.96429	0	X
TRINITY_GG_2350_c0_g1_i1	chr19	57461486	57461791	chr19:57461106-57461790_L1M2	PRE/POST	-1.62688	0.00394002	chr19	57437970	57477536	AC004076.9	ENSG00000268163	263500	0.749	0.508	1.301	0	0.569	NA	1.47441	0	NA	X
TRINITY_GG_235364_c1_g1_i1	chr16	48595492	48596229	chr16:48595487-48596557_HERV35I-int	PRE/POST	1.55306	0.0053365	chr16	48538726	48620148	N4BP1	ENSG00000102921	599415	0.131	0.206	0	0.495	0.183	NA	0.635922	2.40291	0	X
TRINITY_GG_235492_c1_g1_i1	chr10	12731245	12731963	chr10:12731155-12731962_L2a	PRE/POST	1.66483	0.00203313	chr10	12349482	12835545	CAMK1D	ENSG00000183049	171004	0.336	0.517	0.345	2.302	0.618	NA	0.649903	4.45261	0.14987	X
TRINITY_GG_235791_c0_g1_i1	chr13	97362416	97362980	chr13:97362415-97363011_L2c	PRE/POST	1.80256	0.00231977	chr13	97362972	97363101	RNA5SP37	ENSG00000202290	216018	0.608	0.396	0.09	1.322	0.501	NA	1.53535	3.33838	0.0680787	X
TRINITY_GG_235791_c0_g1_i1	chr13	97362416	97362980	chr13:97362415-97363011_L2c	PRE/POST	1.80256	0.00231977	chr13	97221434	97394120	MBNL2	ENSG00000139793	216018	0.608	0.396	0.09	1.322	0.501	NA	1.53535	3.33838	0.0680787	X
TRINITY_GG_236460_c0_g1_i1	chr4	173159511	173160248	chr4:173159510-173160247_L2a	PRE/POST	1.6203	0.00667203	chr4	173131928	173169652	RP11-10K16.1	ENSG00000245213	729569	0.244	0.194	0.075	0.658	0.182	NA	1.25773	3.39175	0.113982	X
TRINITY_GG_236746_c0_g1_i1	chr9	383254	383549	chr9:383253-383548_AluSq2	PRE/POST	1.52873	0.00586356	chr9	214854	465259	DOCK8	ENSG00000107099	305849	0.625	0.617	0	0.856	0.584	NA	1.01297	1.38736	0	X
TRINITY_GG_236976_c0_g1_i1	chr13	45485710	45486198	chr13:45484623-45486289_SVA_C	PRE/POST	1.67142	0.00303309	chr13	45464898	45536630	COG3	ENSG00000136152	473738	0.373	0.224	0	0.562	0.248	NA	1.66518	2.50893	0	X
TRINITY_GG_23766_c0_g1_i1	chr11	13368115	13368412	chr11:13368114-13368411_L2c	PRE/POST	1.62688	0.00394002	chr11	13276652	13387266	ARNTL	ENSG00000133794	506041	0.481	0.758	0	1.209	1.087	NA	0.634565	1.59499	0	X
TRINITY_GG_237793_c0_g1_i1	chr15	68096666	68097290	chr15:68096181-68097289_L1M3	PRE/POST	1.57262	0.00405941	chr15	68054179	68198603	PIAS1	ENSG00000033800	218256	0.431	0.77	0.387	1.676	0.591	NA	0.55974	2.17662	0.230907	X
TRINITY_GG_238622_c0_g1_i1	chr1	155345573	155345828	chr1:155345572-155345829_AluSg4	PRE/POST	1.77132	0.00191092	chr1	155335268	155562807	ASH1L	ENSG00000116539	727343	0.571	0.361	0	1.818	0.843	NA	1.58172	5.03601	0	X
TRINITY_GG_240145_c0_g1_i1	chr4	169542029	169542710	chr4:169542028-169544599_L1PA7	PRE/POST	-1.65137	0.0033047	chr4	169392857	169612629	NEK1	ENSG00000137601	592215	0.12	0.314	0.47	0	0.123	NA	0.382166	0	NA	X
TRINITY_GG_240895_c0_g1_i1	chr16	48590493	48591087	chr16:48590492-48591086_HERV35I-int	PRE/POST	1.62031	0.00667203	chr16	48538726	48620148	N4BP1	ENSG00000102921	39436	0.096	0.182	0.085	0.727	0	NA	0.527473	3.99451	0.116919	X
TRINITY_GG_240901_c0_g1_i1	chr4	87365184	87365867	chr4:87365183-87365866_PABL_A-int	PRE/POST	-1.7454	0.00216584	chr4	87336610	87391386	HSD17B11	ENSG00000198189	676277	0.331	0.114	0.658	0	0.295	NA	2.90351	0	NA	X
TRINITY_GG_241382_c0_g1_i1	chr2	9549583	9549818	chr2:9549526-9549817_AluJb	PRE/POST	1.59072	0.00458443	chr2	9488486	9555792	ADAM17	ENSG00000151694	722174	0.166	0.456	0	1.271	0.367	NA	0.364035	2.78728	0	X
TRINITY_GG_24341_c0_g1_i1	chr17	15494407	15494752	chr17:15494406-15494755_Charlie25	PRE/POST	1.59072	0.00458443	chr17	15436015	15503608	CDRT4	ENSG00000239704	331838	0.538	0.413	0	1.402	0.182	NA	1.30266	3.39467	0	X
TRINITY_GG_24341_c0_g1_i1	chr17	15494407	15494752	chr17:15494406-15494755_Charlie25	PRE/POST	1.59072	0.00458443	chr17	15436021	15563561	TVP23C-CDRT4	ENSG00000259024	331838	0.538	0.413	0	1.402	0.182	NA	1.30266	3.39467	0	X
TRINITY_GG_243661_c0_g1_i1	chr14	30733523	30733838	chr14:30733521-30733837_LTR108e_Mam	PRE/POST	1.55467	0.00958179	chr14	30622112	30735812	SCFD1	ENSG00000092108	375838	0.911	1.021	0.124	1.513	0.698	NA	0.892262	1.48188	0.0819564	X
TRINITY_GG_244373_c2_g1_i1	chr1	107927272	107927522	chr1:107926375-107929137_L1M1	PRE/POST	1.59072	0.00458443	chr1	107571160	107965144	VAV3	ENSG00000134215	294568	0.7	0.172	0.145	1.247	0.23	NA	4.06977	7.25	0.116279	X
TRINITY_GG_24510_c0_g1_i1	chr12	128819207	128819412	chr12:128819122-128819411_AluSx	PRE/POST	1.77132	0.00191092	chr12	128793191	128823983	SLC15A4	ENSG00000139370	520495	0.398	0.492	0	2.605	0.611	NA	0.808943	5.29472	0	X
TRINITY_GG_245348_c0_g1_i1	chr7	6243652	6244472	chr7:6243502-6244471_Arthur1	PRE/POST	1.5828	0.00217938	chr7	6161776	6272644	CYTH3	ENSG00000008256	245752	1.138	0.886	0.412	2.034	1.088	NA	1.28442	2.29571	0.202557	X
TRINITY_GG_245968_c0_g1_i1	chr12	26987474	26988100	chr12:26987473-26988180_L1MC4	PRE/POST	1.65914	0.00210861	chr12	26973195	27014434	TM7SF3	ENSG00000064115	389076	0.631	0.612	0.271	2.151	0.9	NA	1.03105	3.51471	0.125988	X
TRINITY_GG_24657_c0_g1_i1	chr10	92852726	92853896	chr10:92852076-92853895_L1M4	PRE/POST	1.77002	0.000453753	chr10	92834713	93059493	EXOC6	ENSG00000138190	513344	0.348	0.341	0.275	1.427	0.404	NA	1.02053	4.18475	0.192712	X
TRINITY_GG_246588_c0_g1_i1	chr8	25240423	25240754	chr8:25240287-25240753_L1MB7	PRE/POST	1.59072	0.00458443	chr8	25184723	25418082	DOCK5	ENSG00000147459	798343	0.286	0.142	0	0.971	0.187	NA	2.01408	6.83803	0	X
TRINITY_GG_246954_c0_g1_i1	chr4	119585684	119586083	chr4:119585650-119586144_MLT1F1	PRE/POST	1.67887	0.00491924	chr4	119494395	119628991	PDE5A	ENSG00000138735	143446	0.19	0.496	0.109	1.324	0.368	NA	0.383065	2.66935	0.0823263	X
TRINITY_GG_247149_c0_g1_i1	chr10	6504895	6505192	chr10:6504892-6505191_AluY	PRE/POST	1.59072	0.00458443	chr10	6427143	6580301	PRKCQ	ENSG00000065675	773040	0.877	1.059	0	1.087	0.318	NA	0.82814	1.02644	0	X
TRINITY_GG_247340_c1_g1_i1	chr11	183299	183529	chr11:183290-184104_L1MC3	PRE/POST	1.55766	0.00668747	chr11	167784	207428	BET1L	ENSG00000177951	69458	0.49	0.422	0.321	3.084	0.53	NA	1.16114	7.30806	0.104086	X
TRINITY_GG_247340_c1_g1_i1	chr11	183299	183529	chr11:183290-184104_L1MC3	PRE/POST	1.55766	0.00668747	chr11	129279	186136	RP11-304M2.3	ENSG00000255229	69458	0.49	0.422	0.321	3.084	0.53	NA	1.16114	7.30806	0.104086	X
TRINITY_GG_247690_c1_g1_i1	chr5	83573448	83573942	chr5:83573447-83574658_Ricksha_c	PRE/POST	1.62688	0.00394002	chr5	83471465	83582303	VCAN	ENSG00000038427	106089	0.608	0.611	0	0.845	0.799	NA	0.99509	1.38298	0	X
TRINITY_GG_247690_c1_g1_i1	chr5	83573448	83573942	chr5:83573447-83574658_Ricksha_c	PRE/POST	1.62688	0.00394002	chr5	83531352	83581320	VCAN-AS1	ENSG00000249835	106089	0.608	0.611	0	0.845	0.799	NA	0.99509	1.38298	0	X
TRINITY_GG_248841_c2_g1_i1	chr4	38850952	38851658	chr4:38847299-38853392_L1PA5	PRE/POST	1.62221	0.00314508	chr4	38823715	38856817	TLR6	ENSG00000174130	538571	0.229	0.795	0.247	1.499	0.542	NA	0.28805	1.88553	0.164777	X
TRINITY_GG_248841_c2_g1_i1	chr4	38850952	38851658	chr4:38847299-38853392_L1PA5	PRE/POST	1.62221	0.00314508	chr4	38790677	38856817	TLR1	ENSG00000174125	538571	0.229	0.795	0.247	1.499	0.542	NA	0.28805	1.88553	0.164777	X
TRINITY_GG_248895_c0_g1_i1	chr1	220869896	220870104	chr1:220869895-220870103_L2a	PRE/POST	1.79647	0.00168636	chr1	220832763	220880140	HLX-AS1	ENSG00000257551	190396	0.644	0.592	0	2.136	0.252	NA	1.08784	3.60811	0	X
TRINITY_GG_249243_c0_g1_i1	chr17	4280934	4281373	chr17:4280933-4281375_L1ME3F	PRE/POST	1.56755	0.0090501	chr17	4269259	4366628	UBE2G1	ENSG00000132388	619187	0.564	0.462	0.103	1.166	0.708	NA	1.22078	2.52381	0.0883362	X
TRINITY_GG_249451_c3_g1_i1	chr7	64991522	64994510	chr7:64990916-64999343_HERV3-int	PRE/POST	1.74009	9.32e-07	chr7	64990809	65006743	ERV3-1	ENSG00000213462	104803	0.855	0.84	0.53	1.555	0.837	NA	1.01786	1.85119	0.340836	X
TRINITY_GG_249451_c3_g1_i1	chr7	64991522	64994510	chr7:64990916-64999343_HERV3-int	PRE/POST	1.74009	9.32e-07	chr7	64971776	65006684	ZNF117	ENSG00000152926	104803	0.855	0.84	0.53	1.555	0.837	NA	1.01786	1.85119	0.340836	X
TRINITY_GG_250037_c0_g1_i1	chr8	55983853	55984259	chr8:55983852-55984258_MLT1C	PRE/POST	1.67894	0.00472071	chr8	55879813	56014168	LYN	ENSG00000254087	718316	0.621	0.645	0.211	1.828	0.366	NA	0.962791	2.83411	0.115427	X
TRINITY_GG_250259_c0_g1_i1	chr11	43393824	43394157	chr11:43393823-43394156_MLT1B	PRE/POST	1.55611	0.00934903	chr11	43358932	43494933	TTC17	ENSG00000052841	719822	1.009	0.615	0.118	1.925	0.846	NA	1.64065	3.13008	0.0612987	X
TRINITY_GG_250259_c0_g1_i1	chr11	43393824	43394157	chr11:43393823-43394156_MLT1B	PRE/POST	1.55611	0.00934903	chr11	43390283	43395495	RP11-484D2.4	ENSG00000254577	719822	1.009	0.615	0.118	1.925	0.846	NA	1.64065	3.13008	0.0612987	X
TRINITY_GG_250578_c1_g1_i1	chr19	53199425	53199758	chr19:53199224-53199761_MER21C	PRE/POST	1.69154	0.00447511	chr19	53197111	53214522	CTD-2245F17.3	ENSG00000269001	303784	0.664	0.635	0.256	2.356	0.872	NA	1.04567	3.71024	0.108659	X
TRINITY_GG_250630_c1_g1_i1	chr18	21084728	21085032	chr18:21083932-21085240_L1MB4	PRE/POST	1.59072	0.00458443	chr18	20946906	21111851	ROCK1	ENSG00000067900	779401	0.069	0.152	0	1.049	0.316	NA	0.453947	6.90132	0	X
TRINITY_GG_250865_c0_g1_i1	chr10	95854842	95855477	chr10:95851430-95856188_L1PA5	PRE/POST	2.03473	0.000431843	chr10	95711779	95869695	ENTPD1	ENSG00000138185	724921	0.216	0.356	0	1.052	0.542	NA	0.606742	2.95506	0	X
TRINITY_GG_250865_c0_g1_i1	chr10	95854842	95855477	chr10:95851430-95856188_L1PA5	PRE/POST	2.03473	0.000431843	chr10	95753206	96090238	ENTPD1-AS1	ENSG00000226688	724921	0.216	0.356	0	1.052	0.542	NA	0.606742	2.95506	0	X
TRINITY_GG_250865_c0_g1_i1	chr10	95854842	95855477	chr10:95851430-95856188_L1PA5	PRE/POST	2.03473	0.000431843	chr10	95833508	95873758	RP11-429G19.3	ENSG00000240527	724921	0.216	0.356	0	1.052	0.542	NA	0.606742	2.95506	0	X
TRINITY_GG_251178_c1_g1_i1	chr2	87040407	87042635	chr2:87039873-87042637_MER52-int	PRE/POST	1.67142	0.00303309	chr2	87031815	87053069	AC125232.1	ENSG00000231259	783170	0.034	0.137	0	0.318	0.457	NA	0.248175	2.32117	0	X
TRINITY_GG_252263_c0_g1_i1	chr1	16292320	16292595	chr1:16292314-16292596_AluJr	PRE/POST	1.79647	0.00168636	chr1	16246839	16352454	FBXO42	ENSG00000037637	292898	0.074	0.163	0	1.677	0.102	NA	0.453988	10.2883	0	X
TRINITY_GG_253102_c0_g1_i1	chr12	45936458	45936800	chr12:45936457-45936837_HAL1	PRE/POST	1.62688	0.00394002	chr12	45919131	45992120	SCAF11	ENSG00000139218	793587	0.064	0.76	0.117	1.114	0.288	NA	0.0842105	1.46579	0.105027	X
TRINITY_GG_253156_c0_g1_i1	chr11	123554527	123554730	chr11:123554407-123554729_AluJo	PRE/POST	1.90781	0.000911181	chr11	123358428	123627774	GRAMD1B	ENSG00000023171	277725	0.18	0.34	0.16	1.881	0.576	NA	0.529412	5.53235	0.0850611	X
TRINITY_GG_253421_c0_g1_i1	chr19	7414530	7414836	chr19:7414529-7414835_AluSc	PRE/POST	1.69154	0.00447511	chr19	7382834	7472477	CTD-2207O23.3	ENSG00000268861	35363	0.139	0.097	0.125	2.111	0.305	NA	1.43299	21.7629	0.0592136	X
TRINITY_GG_253421_c0_g1_i1	chr19	7414530	7414836	chr19:7414529-7414835_AluSc	PRE/POST	1.69154	0.00447511	chr19	7395113	7472477	ARHGEF18	ENSG00000104880	35363	0.139	0.097	0.125	2.111	0.305	NA	1.43299	21.7629	0.0592136	X
TRINITY_GG_254061_c0_g1_i1	chr6	35666611	35666903	chr6:35666609-35666902_AluSc8	PRE/POST	1.62688	0.00394002	chr6	35573585	35728583	FKBP5	ENSG00000096060	173533	0.715	0.276	0	1.276	0.201	NA	2.59058	4.62319	0	X
TRINITY_GG_254081_c0_g1_i1	chr16	23906522	23906814	chr16:23906521-23906815_L1M5	PRE/POST	1.59072	0.00458443	chr16	23836001	24220611	PRKCB	ENSG00000166501	315293	0.146	0.154	0	1.335	0.449	NA	0.948052	8.66883	0	X
TRINITY_GG_254362_c0_g1_i1	chr11	86038830	86039122	chr11:86038829-86039123_AluSz	PRE/POST	1.5767	0.00609372	chr11	85957684	86069882	PICALM	ENSG00000073921	288887	0.502	0.952	0.277	2.371	0.743	NA	0.527311	2.49055	0.116828	X
TRINITY_GG_255092_c1_g1_i1	chr19	41573885	41574546	chr19:41573884-41575357_L1MB4	PRE/POST	1.55306	0.0053365	chr19	41549518	41586844	CEACAM21	ENSG00000007129	338634	0.205	0.299	0.08	0.516	0.146	NA	0.685619	1.72575	0.155039	X
TRINITY_GG_255130_c0_g1_i1	chr2	69845843	69846089	chr2:69845842-69846168_Charlie16a	PRE/POST	-1.79647	0.00168636	chr2	69829642	69881396	GMCL1	ENSG00000087338	97549	0	0	1.975	0.141	0.11	NA	NA	NA	14.0071	X
TRINITY_GG_255255_c0_g1_i1	chr20	34041824	34042141	chr20:34041823-34042140_AluSz	PRE/POST	1.59072	0.00458443	chr20	33993646	34108308	RALY	ENSG00000125970	533199	0.469	0.5	0	0.994	0.3	NA	0.938	1.988	0	X
TRINITY_GG_255368_c0_g1_i1	chr11	2906063	2906878	chr11:2906062-2906877_L1PA6	PRE/POST	1.73238	0.00121856	chr11	2899721	2925246	SLC22A18	ENSG00000110628	578951	0.883	1.018	0.58	1.619	0.812	NA	0.867387	1.59037	0.358246	X
TRINITY_GG_256755_c1_g1_i1	chr2	54085462	54085697	chr2:54085052-54085696_MER6A	PRE/POST	-1.62688	0.00394002	chr2	53970838	54305300	ACYP2	ENSG00000170634	267195	0.475	0.549	1.67	0.143	0.236	NA	0.865209	0.260474	11.6783	X
TRINITY_GG_256861_c1_g1_i1	chr4	54046110	54046766	chr4:54043448-54047811_L1PA4	PRE/POST	1.84083	0.00103098	chr4	54009789	54064690	CHIC2	ENSG00000109220	543035	0.52	0.246	0.179	1.762	0.296	NA	2.11382	7.1626	0.101589	X
TRINITY_GG_256861_c1_g1_i1	chr4	54046110	54046766	chr4:54043448-54047811_L1PA4	PRE/POST	1.84083	0.00103098	chr4	53377839	54295272	RP11-231C18.3	ENSG00000282278	543035	0.52	0.246	0.179	1.762	0.296	NA	2.11382	7.1626	0.101589	X
TRINITY_GG_256882_c0_g1_i1	chr1	145929007	145929300	chr1:145929006-145929299_AluSx	PRE/POST	1.62688	0.00394002	chr1	145927258	145977811	CH17-270A2.2	ENSG00000280778	339900	0.602	0.268	0.128	1.259	0.583	NA	2.24627	4.69776	0.101668	X
TRINITY_GG_256882_c0_g1_i1	chr1	145929007	145929300	chr1:145929006-145929299_AluSx	PRE/POST	1.62688	0.00394002	chr1	145926590	145959179	LIX1L-AS1	ENSG00000234222	339900	0.602	0.268	0.128	1.259	0.583	NA	2.24627	4.69776	0.101668	X
TRINITY_GG_257278_c0_g1_i1	chr12	7471618	7475496	chr12:7471616-7477767_L1PA8	PRE/POST	1.95957	0.000682405	chr12	7470813	7503893	CD163	ENSG00000177575	67925	0	0.23	0	0.146	0.237	NA	0	0.634783	0	X
TRINITY_GG_257278_c0_g1_i1	chr12	7471618	7475496	chr12:7471616-7477767_L1PA8	PRE/POST	1.95957	0.000682405	chr12	7346685	7479897	CD163L1	ENSG00000177675	67925	0	0.23	0	0.146	0.237	NA	0	0.634783	0	X
TRINITY_GG_257356_c0_g1_i1	chr10	93675893	93676264	chr10:93675892-93676268_L4_A_Mam	PRE/POST	1.62688	0.00394002	chr10	93667883	93702572	FRA10AC1	ENSG00000148690	208866	0.815	0.457	0	1.053	0.951	NA	1.78337	2.30416	0	X
TRINITY_GG_257359_c0_g1_i1	chr1	145973881	145974151	chr1:145973880-145974150_AluJb	PRE/POST	2.03473	0.000431843	chr1	145927258	145977811	CH17-270A2.2	ENSG00000280778	622664	0.646	0.492	0	1.557	0.623	NA	1.31301	3.16463	0	X
TRINITY_GG_257359_c0_g1_i1	chr1	145973881	145974151	chr1:145973880-145974150_AluJb	PRE/POST	2.03473	0.000431843	chr1	145964702	145978848	POLR3GL	ENSG00000121851	622664	0.646	0.492	0	1.557	0.623	NA	1.31301	3.16463	0	X
TRINITY_GG_257822_c0_g1_i1	chr1	183585345	183585639	chr1:183585344-183585638_AluSg	PRE/POST	-1.79117	0.002387	chr1	183472216	183598246	SMG7	ENSG00000116698	734239	0.331	0.633	2.873	0.132	0.452	NA	0.522907	0.208531	21.7652	X
TRINITY_GG_257822_c0_g1_i1	chr1	183585345	183585639	chr1:183585344-183585638_AluSg	PRE/POST	-1.79117	0.002387	chr1	183555563	183590876	NCF2	ENSG00000116701	734239	0.331	0.633	2.873	0.132	0.452	NA	0.522907	0.208531	21.7652	X
TRINITY_GG_25827_c0_g1_i1	chr20	25140795	25141321	chr20:25140794-25141320_L1ME3A	PRE/POST	1.94384	0.000740387	chr20	25140789	25149258	RP4-738P15.1	ENSG00000230725	425299	0.549	0.412	0	1.135	0.302	NA	1.33252	2.75485	0	X
TRINITY_GG_258677_c0_g1_i1	chr6	136769137	136769512	chr6:136768939-136769523_L1MB7	PRE/POST	1.62688	0.00394002	chr6	136557047	136792518	MAP3K5	ENSG00000197442	325859	0.707	0.592	0	1.057	0.5	NA	1.19426	1.78547	0	X
TRINITY_GG_258851_c0_g1_i1	chr1	160700529	160701933	chr1:160700017-160703399_HERVK11-int	PRE/POST	1.81422	0.00122875	chr1	160678746	160711851	CD48	ENSG00000117091	773601	0.413	0.29	0.115	0.742	0.175	NA	1.42414	2.55862	0.154987	X
TRINITY_GG_25896_c0_g1_i1	chr16	84608626	84608927	chr16:84608625-84608926_AluJb	PRE/POST	1.79647	0.00168636	chr16	84565594	84618077	COTL1	ENSG00000103187	794646	0.94	0.205	0.126	1.803	0.922	NA	4.58537	8.79512	0.0698835	X
TRINITY_GG_259297_c1_g1_i1	chr4	102740834	102741431	chr4:102738976-102741897_L1PB1	PRE/POST	1.79304	0.00242149	chr4	102631488	102760994	MANBA	ENSG00000109323	396800	0.147	0.4	0.086	1.476	0.73	NA	0.3675	3.69	0.0582656	X
TRINITY_GG_259737_c0_g1_i1	chr16	85713769	85714039	chr16:85713754-85714038_MER77	PRE/POST	1.94384	0.000740387	chr16	85690084	85751129	C16orf74	ENSG00000154102	360655	0.667	0.751	0	2.021	0.336	NA	0.888149	2.69108	0	X
TRINITY_GG_259748_c0_g1_i1	chr10	103129892	103130542	chr10:103129262-103130573_SVA_F	PRE/POST	-1.60604	0.0039915	chr10	103088017	103193306	NT5C2	ENSG00000076685	211675	0	0.199	0.401	0	0.366	NA	0	0	NA	X
TRINITY_GG_260509_c0_g1_i1	chr1	2245047	2245467	chr1:2245045-2245466_L1MB3	PRE/POST	1.88976	0.00129951	chr1	2228695	2310119	SKI	ENSG00000157933	287936	0.491	0.166	0.105	1.992	0.252	NA	2.95783	12	0.0527108	X
TRINITY_GG_261243_c0_g1_i1	chr14	59952067	59952280	chr14:59946505-59952523_L1PA2	PRE/POST	-2.40551	5.43e-06	chr14	59919713	60063559	LRRC9	ENSG00000131951	351030	0.485	0.953	2.759	0.412	2.702	NA	0.508919	0.432319	6.6966	X
TRINITY_GG_261349_c0_g1_i1	chr11	67216645	67216951	chr11:67216639-67216950_AluSp	PRE/POST	1.62688	0.00394002	chr11	67119269	67258087	KDM2A	ENSG00000173120	664541	0.22	0.266	0	1.223	0.316	NA	0.827068	4.59774	0	X
TRINITY_GG_261614_c0_g1_i1	chr12	40204077	40204290	chr12:40204076-40204289_L1MB5	PRE/POST	1.62688	0.00394002	chr12	40196744	40369285	LRRK2	ENSG00000188906	612625	0.767	0.584	0	2.099	0.396	NA	1.31336	3.59418	0	X
TRINITY_GG_261614_c0_g1_i1	chr12	40204077	40204290	chr12:40204076-40204289_L1MB5	PRE/POST	1.62688	0.00394002	chr12	40186009	40224915	AC079630.4	ENSG00000225342	612625	0.767	0.584	0	2.099	0.396	NA	1.31336	3.59418	0	X
TRINITY_GG_263690_c0_g1_i1	chr6	111476170	111476434	chr6:111476169-111476456_AluJo	PRE/POST	1.69154	0.00447511	chr6	111299028	111483715	REV3L	ENSG00000009413	150818	0.153	0.293	0.137	2.441	0	NA	0.522184	8.33106	0.0561245	X
TRINITY_GG_264428_c3_g1_i1	chr7	77069178	77069454	chr7:77066759-77069453_L1PBa	PRE/POST	1.55306	0.0053365	chr7	77043721	77198626	RP11-467H10.2	ENSG00000259628	29979	0.558	0.491	0	0.918	1.066	NA	1.13646	1.86965	0	X
TRINITY_GG_264503_c0_g1_i1	chr3	172391055	172391247	chr3:172391054-172391246_MIRb	PRE/POST	1.62688	0.00394002	chr3	172039628	172401665	FNDC3B	ENSG00000075420	646485	0.187	0.198	0	1.825	0.427	NA	0.944444	9.21717	0	X
TRINITY_GG_264687_c0_g1_i1	chr5	179881177	179881497	chr5:179881176-179881496_L2a	PRE/POST	-1.55467	0.00958179	chr5	179862066	179907859	TBC1D9B	ENSG00000197226	297756	0.469	0.449	1.583	0.118	0.725	NA	1.04454	0.262806	13.4153	X
TRINITY_GG_264743_c0_g1_i1	chr18	24005565	24005865	chr18:24005564-24005864_AluJr	PRE/POST	1.78239	0.00253513	chr18	23992773	24135610	TTC39C	ENSG00000168234	350940	0.708	0.528	0.128	2.668	0.2	NA	1.34091	5.05303	0.047976	X
TRINITY_GG_264743_c0_g1_i1	chr18	24005565	24005865	chr18:24005564-24005864_AluJr	PRE/POST	1.78239	0.00253513	chr18	23994213	24015339	TTC39C-AS1	ENSG00000264745	350940	0.708	0.528	0.128	2.668	0.2	NA	1.34091	5.05303	0.047976	X
TRINITY_GG_265425_c0_g1_i1	chr18	9155450	9155784	chr18:9155341-9155783_L1ME4b	PRE/POST	1.62688	0.00394002	chr18	9102736	9254346	RP11-21J18.1	ENSG00000265257	29754	0.065	0.429	0	1.153	0.442	NA	0.151515	2.68765	0	X
TRINITY_GG_265425_c0_g1_i1	chr18	9155450	9155784	chr18:9155341-9155783_L1ME4b	PRE/POST	1.62688	0.00394002	chr18	9136228	9285985	ANKRD12	ENSG00000101745	29754	0.065	0.429	0	1.153	0.442	NA	0.151515	2.68765	0	X
TRINITY_GG_265636_c0_g1_i1	chr7	102672713	102673535	chr7:102672564-102673534_LTR13	PRE/POST	1.69962	0.00267443	chr7	102579104	102679295	RP11-514P8.10	ENSG00000279168	729723	0.083	0.081	0.021	0.528	0.117	NA	1.02469	6.51852	0.0397727	X
TRINITY_GG_266212_c1_g1_i1	chr12	32543306	32543548	chr12:32542887-32543634_MER21C	PRE/POST	1.62688	0.00394002	chr12	32399529	32646050	FGD4	ENSG00000139132	452211	0.403	0.542	0.148	1.912	0.233	NA	0.743542	3.52768	0.0774059	X
TRINITY_GG_266261_c1_g1_i1	chr15	39894742	39895096	chr15:39893098-39895275_SVA_F	PRE/POST	1.55111	0.00287122	chr15	39799032	39920892	GPR176	ENSG00000166073	567840	1.276	1.555	0.92	1.356	0.953	NA	0.820579	0.872026	0.678466	X
TRINITY_GG_266264_c0_g1_i1	chrX	20130021	20130331	chrX:20130020-20130331_AluSx3	PRE/POST	1.62688	0.00394002	chrX	20124518	20141844	EIF1AX	ENSG00000173674	52717	0.299	0.585	0	1.208	0.331	NA	0.511111	2.06496	0	X
TRINITY_GG_266334_c0_g1_i1	chr22	50790432	50790732	chr22:50790327-50790731_MLT1I	PRE/POST	1.65266	0.0037564	chr22	50756948	50801309	RPL23AP82	ENSG00000184319	476670	0.618	1.337	0.422	2.492	1.128	NA	0.462229	1.86387	0.169342	X
TRINITY_GG_266348_c0_g1_i1	chr16	90114497	90115457	chr16:90114493-90115456_L1MD3	PRE/POST	1.51388	0.00621474	chr16	90102271	90178344	FAM157C	ENSG00000260528	592380	0.14	0.109	0	0.385	0.115	NA	1.2844	3.53211	0	X
TRINITY_GG_266348_c0_g1_i1	chr16	90114497	90115457	chr16:90114493-90115456_L1MD3	PRE/POST	1.51388	0.00621474	chr16	90110574	90168225	RP11-356C4.5	ENSG00000261172	592380	0.14	0.109	0	0.385	0.115	NA	1.2844	3.53211	0	X
TRINITY_GG_26685_c0_g1_i1	chr14	60126380	60128931	chr14:60126376-60128930_L1MB7	PRE/POST	1.95957	0.000682405	chr14	60091911	60169133	PCNX4	ENSG00000126773	223131	0.133	0.091	0	0.176	0	NA	1.46154	1.93407	0	X
TRINITY_GG_26689_c0_g1_i1	chr22	42558710	42559017	chr22:42558709-42559016_L2b	PRE/POST	1.55766	0.00668747	chr22	42555223	42582038	RRP7BP	ENSG00000182841	315046	1.639	1.529	0.267	2.786	3.047	NA	1.07194	1.82211	0.0958363	X
TRINITY_GG_26689_c0_g1_i1	chr22	42558710	42559017	chr22:42558709-42559016_L2b	PRE/POST	1.55766	0.00668747	chr22	42553617	42574382	SERHL2	ENSG00000183569	315046	1.639	1.529	0.267	2.786	3.047	NA	1.07194	1.82211	0.0958363	X
TRINITY_GG_267269_c0_g1_i1	chr1	23846577	23846873	chr1:23846576-23846872_AluSq	PRE/POST	-2.07425	0.000332424	chr1	23845077	23868294	FUCA1	ENSG00000179163	119285	0.704	0.753	2.734	0.122	0.438	NA	0.934927	0.162019	22.4098	X
TRINITY_GG_267970_c0_g1_i1	chr20	48934349	48934797	chr20:48934346-48935096_L1PA8	PRE/POST	1.87807	0.00145324	chr20	48921890	49036693	ARFGEF2	ENSG00000124198	497301	0.473	0.368	0.102	1.324	0.361	NA	1.28533	3.59783	0.0770393	X
TRINITY_GG_26816_c0_g1_i1	chr6	110883892	110884444	chr6:110883891-110884443_L1MD2	PRE/POST	1.72676	0.00123493	chr6	110874770	110895713	AMD1	ENSG00000123505	500549	0.857	0.847	0.264	2.122	0.73	NA	1.01181	2.50531	0.124411	X
TRINITY_GG_268860_c0_g1_i1	chr14	60901045	60901684	chr14:60901044-60902224_Tigger1	PRE/POST	2.12681	0.000243397	chr14	60734742	60969953	MNAT1	ENSG00000020426	83471	0.209	0.202	0.104	0.804	0.296	NA	1.03465	3.9802	0.129353	X
TRINITY_GG_268860_c0_g1_i1	chr14	60901045	60901684	chr14:60901044-60902224_Tigger1	PRE/POST	2.12681	0.000243397	chr14	60879714	60982585	RP11-193F5.1	ENSG00000258892	83471	0.209	0.202	0.104	0.804	0.296	NA	1.03465	3.9802	0.129353	X
TRINITY_GG_269484_c0_g1_i1	chr5	94029465	94029735	chr5:94029292-94029840_L1MC5a	PRE/POST	1.66711	0.00507257	chr5	93618069	94111699	FAM172A	ENSG00000113391	580346	0.538	0.354	0.294	2.123	0.477	NA	1.51977	5.99718	0.138483	X
TRINITY_GG_269602_c0_g1_i1	chr21	34493573	34495921	chr21:34492811-34496076_L1PB1	PRE/POST	1.53044	0.0013088	chr21	34446688	34512275	KCNE1	ENSG00000180509	83138	0.286	0.245	0.139	0.669	0.176	NA	1.16735	2.73061	0.207773	X
TRINITY_GG_26980_c0_g1_i1	chr19	37637505	37637787	chr19:37637492-37637786_AluSx1	PRE/POST	1.66711	0.00507257	chr19	37613749	37692337	ZFP30	ENSG00000120784	7497	0.512	0.338	0.132	1.994	0.457	NA	1.51479	5.89941	0.0661986	X
TRINITY_GG_2714_c0_g1_i1	chr11	14811341	14811745	chr11:14810166-14812043_L1PA3	PRE/POST	1.53813	0.00758742	chr11	14643723	14872044	PDE3B	ENSG00000152270	778449	0.517	0.313	0.254	1.243	0.307	NA	1.65176	3.97125	0.204344	X
TRINITY_GG_2716_c0_g1_i1	chr15	85602203	85602476	chr15:85602202-85602475_AluSx	PRE/POST	1.55306	0.0053365	chr15	85380571	85749358	AKAP13	ENSG00000170776	727944	0.006	0.287	0	0.906	0.099	NA	0.0209059	3.15679	0	X
TRINITY_GG_271688_c1_g1_i1	chr8	73644830	73645036	chr8:73644492-73645609_L1MD2	PRE/POST	1.62688	0.00394002	chr8	73420369	73747708	STAU2	ENSG00000040341	32885	0	0.348	0	1.811	0.264	NA	0	5.20402	0	X
TRINITY_GG_272098_c0_g1_i1	chr9	77970870	77971784	chr9:77970556-77971783_L1P1	PRE/POST	1.60604	0.0039915	chr9	77716087	78031458	GNAQ	ENSG00000156052	303676	0.321	0.114	0	0.316	0.157	NA	2.81579	2.77193	0	X
TRINITY_GG_272334_c0_g1_i1	chr6	24891851	24892148	chr6:24891850-24892147_AluSz	PRE/POST	1.62688	0.00394002	chr6	24804282	25042018	FAM65B	ENSG00000111913	402917	0.489	0.671	0	1.231	0.198	NA	0.728763	1.83458	0	X
TRINITY_GG_272543_c0_g1_i1	chr6	89344479	89344944	chr6:89344386-89344943_L2c	PRE/POST	1.77132	0.00191092	chr6	89326625	89352848	UBE2J1	ENSG00000198833	9689	0.446	0.359	0	0.937	0.24	NA	1.24234	2.61003	0	X
TRINITY_GG_272659_c0_g1_i1	chr10	110114803	110115100	chr10:110114796-110115101_AluJr	PRE/POST	1.59072	0.00458443	chr10	109996368	110135565	ADD3	ENSG00000148700	753582	0.398	0.265	0	1.055	0.2	NA	1.50189	3.98113	0	X
TRINITY_GG_273200_c0_g1_i1	chr10	70416659	70416950	chr10:70416658-70416950_AluJb	PRE/POST	1.55306	0.0053365	chr10	70404379	70428618	EIF4EBP2	ENSG00000148730	546110	0.508	0.213	0	0.905	0.206	NA	2.38498	4.24883	0	X
TRINITY_GG_273281_c0_g1_i1	chr5	70980583	70981157	chr5:70980582-70981156_L1MB4	PRE/POST	2.26664	7.58e-05	chr5	70968483	71025114	NAIP	ENSG00000249437	227824	0.288	0.272	0.086	0.843	0.176	NA	1.05882	3.09926	0.102017	X
TRINITY_GG_273910_c0_g1_i1	chr10	22565414	22565775	chr10:22565288-22566352_MER11C	PRE/POST	1.66776	0.00516801	chr10	22534849	22714555	PIP4K2A	ENSG00000150867	251923	0.362	0.725	0.116	1.485	0.538	NA	0.49931	2.04828	0.0781145	X
TRINITY_GG_274107_c0_g1_i1	chr19	19672954	19673245	chr19:19672949-19673244_AluSx	PRE/POST	1.94384	0.000740387	chr19	19668796	19683509	ZNF101	ENSG00000181896	82646	0.88	0.167	0	2.301	0.923	NA	5.26946	13.7784	0	X
TRINITY_GG_274753_c1_g1_i1	chr3	63835727	63836100	chr3:63835611-63836099_L1ME3Cz	PRE/POST	-1.7454	0.00216584	chr3	63833870	63863903	THOC7	ENSG00000163634	242321	0.514	0.243	0.996	0	0.275	NA	2.11523	0	NA	X
TRINITY_GG_274753_c1_g1_i1	chr3	63835727	63836100	chr3:63835611-63836099_L1ME3Cz	PRE/POST	-1.7454	0.00216584	chr3	63819362	63848636	C3orf49	ENSG00000163632	242321	0.514	0.243	0.996	0	0.275	NA	2.11523	0	NA	X
TRINITY_GG_277076_c0_g1_i1	chr12	55906209	55906593	chr12:55905999-55906617_Charlie1a	PRE/POST	1.62688	0.00394002	chr12	55901413	55932618	PYM1	ENSG00000170473	136307	0.264	0.288	0.111	1.032	0.174	NA	0.916667	3.58333	0.107558	X
TRINITY_GG_277120_c2_g1_i1	chr5	174450968	174451312	chr5:174449803-174452454_L1MA5	PRE/POST	1.77132	0.00191092	chr5	174336295	174532457	LINC01411	ENSG00000249306	641672	0.455	0.567	0.097	1.185	1.245	NA	0.802469	2.08995	0.0818565	X
TRINITY_GG_279025_c0_g1_i1	chr20	3117757	3118019	chr20:3117710-3118018_AluSx1	PRE/POST	1.62688	0.00394002	chr20	3107573	3160196	UBOX5	ENSG00000185019	494022	1.396	0.292	0	1.428	0.819	NA	4.78082	4.89041	0	X
TRINITY_GG_279025_c0_g1_i1	chr20	3117757	3118019	chr20:3117710-3118018_AluSx1	PRE/POST	1.62688	0.00394002	chr20	3106913	3150867	UBOX5-AS1	ENSG00000235958	494022	1.396	0.292	0	1.428	0.819	NA	4.78082	4.89041	0	X
TRINITY_GG_279163_c0_g1_i1	chr6	38138710	38139184	chr6:38138616-38139183_L2a	PRE/POST	1.67974	0.00480892	chr6	37819499	38154624	ZFAND3	ENSG00000156639	22300	0.919	0.684	0.097	1.305	0.558	NA	1.34357	1.90789	0.0743295	X
TRINITY_GG_279166_c0_g1_i1	chr7	27820563	27820848	chr7:27820562-27820847_L1M4	PRE/POST	1.7454	0.00216584	chr7	27739331	27844564	TAX1BP1	ENSG00000106052	577190	0.225	0.331	0	1.127	0.097	NA	0.679758	3.40483	0	X
TRINITY_GG_279219_c0_g1_i1	chr15	58612510	58613616	chr15:58612162-58613833_L1MA4	PRE/POST	1.58598	0.00362442	chr15	58588807	58749978	ADAM10	ENSG00000137845	148559	0.496	0.687	0.192	1.138	1.199	NA	0.72198	1.65648	0.168717	X
TRINITY_GG_279728_c0_g1_i1	chr5	159166362	159166701	chr5:159166352-159166700_L1ME3F	PRE/POST	1.62688	0.00394002	chr5	159157409	159210053	RNF145	ENSG00000145860	424556	0.533	0.293	0	1.092	0.517	NA	1.81911	3.72696	0	X
TRINITY_GG_280126_c0_g1_i1	chr10	92000957	92001382	chr10:92000956-92001830_L1MEc	PRE/POST	1.77132	0.00191092	chr10	91923769	92030325	BTAF1	ENSG00000095564	79210	0.315	0.527	0	0.991	0.252	NA	0.597723	1.88046	0	X
TRINITY_GG_280144_c0_g1_i1	chr15	101289946	101290296	chr15:101289944-101290295_L1MEg	PRE/POST	1.76451	0.00285989	chr15	101281510	101295282	SNRPA1	ENSG00000131876	781055	0.963	0.694	0.116	1.803	1.207	NA	1.38761	2.59798	0.0643372	X
TRINITY_GG_280301_c0_g1_i1	chr19	48388044	48388286	chr19:48388043-48388285_MIR	PRE/POST	1.57096	0.00878132	chr19	48382570	48391553	KDELR1	ENSG00000105438	557246	0.693	0.611	0.142	2.677	0.671	NA	1.13421	4.38134	0.0530445	X
TRINITY_GG_280428_c0_g1_i1	chr17	63604733	63605005	chr17:63604732-63605030_AluSz	PRE/POST	1.59072	0.00458443	chr17	63600872	63608365	TACO1	ENSG00000136463	213279	0.327	0.221	0	1.142	0.102	NA	1.47964	5.16742	0	X
TRINITY_GG_280457_c0_g1_i1	chr21	33289298	33289634	chr21:33289297-33289633_ERV3-16A3_I-int	PRE/POST	-1.62688	0.00394002	chr21	33266358	33310187	IL10RB	ENSG00000243646	455764	0.889	0.244	1.188	0	0.403	NA	3.64344	0	NA	X
TRINITY_GG_280819_c0_g1_i1	chr11	72092061	72093070	chr11:72092060-72093069_L2c	PRE/POST	1.57936	0.00372852	chr11	72085895	72103387	LAMTOR1	ENSG00000149357	349256	0.983	1.324	0.846	1.962	1.199	NA	0.742447	1.48187	0.431193	X
TRINITY_GG_280819_c0_g1_i1	chr11	72092061	72093070	chr11:72092060-72093069_L2c	PRE/POST	1.57936	0.00372852	chr11	72080331	72110782	LRTOMT	ENSG00000184154	349256	0.983	1.324	0.846	1.962	1.199	NA	0.742447	1.48187	0.431193	X
TRINITY_GG_281304_c0_g1_i1	chr8	81081361	81081709	chr8:81081348-81081955_L1MD1	PRE/POST	1.94384	0.000740387	chr8	80967810	81112068	PAG1	ENSG00000076641	591420	0.545	0.547	0	1.63	0.661	NA	0.996344	2.97989	0	X
TRINITY_GG_281388_c0_g1_i1	chr14	35016136	35016683	chr14:35015846-35016802_L2b	PRE/POST	1.59072	0.00458443	chr14	34981957	35029567	SRP54	ENSG00000100883	205178	0.101	0.28	0	0.882	0.185	NA	0.360714	3.15	0	X
TRINITY_GG_282381_c1_g1_i1	chr2	165937215	165937566	chr2:165935506-165937621_L1MC1	PRE/POST	1.62688	0.00394002	chr2	165857475	165953843	TTC21B	ENSG00000123607	15778	0.132	0.612	0	1.111	0.724	NA	0.215686	1.81536	0	X
TRINITY_GG_282381_c1_g1_i1	chr2	165937215	165937566	chr2:165935506-165937621_L1MC1	PRE/POST	1.62688	0.00394002	chr2	165933857	165949891	TTC21B-AS1	ENSG00000224490	15778	0.132	0.612	0	1.111	0.724	NA	0.215686	1.81536	0	X
TRINITY_GG_282765_c0_g1_i1	chr5	80462718	80463711	chr5:80462583-80464173_THE1D-int	PRE/POST	1.57655	0.00620923	chr5	80408013	80479350	ZFYVE16	ENSG00000039319	670656	0.474	0.613	0.206	0.836	0.578	NA	0.773246	1.36378	0.246411	X
TRINITY_GG_282962_c0_g1_i1	chr2	110519874	110520274	chr2:110519873-110520275_L1MEg	PRE/POST	1.70909	0.000789558	chr2	110513812	110577185	RGPD6	ENSG00000183054	673538	1.753	1.746	0.388	2.97	0.493	NA	1.00401	1.70103	0.13064	X
TRINITY_GG_283255_c0_g1_i1	chr1	162806976	162809666	chr1:162806970-162811379_L1PA5	PRE/POST	3.30203	2.13e-09	chr1	162790702	162812817	HSD17B7	ENSG00000132196	107748	0.078	0.13	0	0.575	0.144	NA	0.6	4.42308	0	X
TRINITY_GG_283422_c1_g1_i1	chr3	128754004	128754577	chr3:128754003-128755594_L1M4c	PRE/POST	1.63285	0.00620746	chr3	128726122	128814796	RAB7A	ENSG00000075785	106701	0.426	0.187	0.088	0.861	0.402	NA	2.27807	4.60428	0.102207	X
TRINITY_GG_28345_c0_g1_i1	chr20	47321858	47322106	chr20:47321857-47322160_AluJb	PRE/POST	1.57096	0.00878132	chr20	47209214	47356889	ZMYND8	ENSG00000101040	220512	0.832	0.054	0.147	2.247	0.23	NA	15.4074	41.6111	0.0654206	X
TRINITY_GG_283454_c0_g1_i1	chr5	55265991	55266296	chr5:55265990-55266295_AluSg7	PRE/POST	-1.5832	0.00594123	chr5	55233934	55295201	RP11-506H20.1	ENSG00000251307	542316	0.83	1.323	3.041	0.256	1.512	NA	0.627362	0.1935	11.8789	X
TRINITY_GG_283454_c0_g1_i1	chr5	55265991	55266296	chr5:55265990-55266295_AluSg7	PRE/POST	-1.5832	0.00594123	chr5	55256245	55307722	DHX29	ENSG00000067248	542316	0.83	1.323	3.041	0.256	1.512	NA	0.627362	0.1935	11.8789	X
TRINITY_GG_283619_c0_g1_i1	chr3	48281645	48281932	chr3:48281639-48281932_AluSx1	PRE/POST	-1.62688	0.00394002	chr3	48241100	48299253	ZNF589	ENSG00000164048	308992	0.416	0.482	1.395	0	0.332	NA	0.863071	0	NA	X
TRINITY_GG_283957_c2_g1_i1	chr22	46817415	46817960	chr22:46817264-46822815_L1PA8A	PRE/POST	1.59072	0.00458443	chr22	46762617	47175699	TBC1D22A	ENSG00000054611	37758	0.06	0.217	0	0.876	0.069	NA	0.276498	4.03687	0	X
TRINITY_GG_285227_c0_g1_i1	chr16	20921998	20922290	chr16:20921996-20922289_AluSz	PRE/POST	-1.5833	0.00583105	chr16	20899868	20925006	LYRM1	ENSG00000102897	310707	1.297	0.463	3.43	0.262	0.946	NA	2.8013	0.565875	13.0916	X
TRINITY_GG_285680_c0_g1_i1	chr12	51050236	51050516	chr12:51050233-51050520_AluSg	PRE/POST	-1.59072	0.00458443	chr12	51047962	51060424	LETMD1	ENSG00000050426	28061	0.423	0.281	1.176	0.13	0.469	NA	1.50534	0.462633	9.04615	X
TRINITY_GG_286069_c0_g1_i1	chr5	76881304	76882538	chr5:76881180-76885610_HERVH-int	PRE/POST	1.84034	0.000249972	chr5	76850001	76921650	S100Z	ENSG00000171643	764905	0.862	0.55	0.202	1.77	0.704	NA	1.56727	3.21818	0.114124	X
TRINITY_GG_286422_c0_g1_i1	chr6	166427348	166429341	chr6:166425281-166429443_L1PA3	PRE/POST	1.97209	0.00063502	chr6	166409364	166906451	RPS6KA2	ENSG00000071242	586458	0.105	0.027	0	0.263	0.215	NA	3.88889	9.74074	0	X
TRINITY_GG_286564_c0_g1_i1	chr11	77369803	77370801	chr11:77369747-77370800_L1MEi	PRE/POST	1.95816	0.000808666	chr11	77321707	77474635	PAK1	ENSG00000149269	100832	0.295	0.256	0.13	0.889	0.247	NA	1.15234	3.47266	0.146232	X
TRINITY_GG_287195_c0_g1_i1	chr7	17900017	17900427	chr7:17899107-17901898_L1M1	PRE/POST	1.55611	0.00934903	chr7	17790761	17940501	SNX13	ENSG00000071189	770506	0.328	0.22	0.107	1.661	0.499	NA	1.49091	7.55	0.064419	X
TRINITY_GG_287212_c0_g1_i1	chr10	79237424	79237797	chr10:79237375-79237796_MLT1C	PRE/POST	1.59072	0.00458443	chr10	79069035	79316528	ZMIZ1	ENSG00000108175	247546	0.362	0.23	0	0.887	0.084	NA	1.57391	3.85652	0	X
TRINITY_GG_288026_c0_g1_i1	chr11	118563080	118563457	chr11:118563079-118563456_L1MB4	PRE/POST	-1.90351	0.00116969	chr11	118544528	118572970	IFT46	ENSG00000118096	114978	1.231	1.384	2.369	0.102	2.11	NA	0.889451	0.0736994	23.2255	X
TRINITY_GG_288685_c1_g1_i1	chr5	169834684	169834931	chr5:169834683-169835024_HAL1	PRE/POST	1.53366	0.00780103	chr5	169637247	170083382	DOCK2	ENSG00000134516	776454	0.452	0.693	0.496	2.462	0.501	NA	0.652237	3.55267	0.201462	X
TRINITY_GG_288731_c0_g1_i1	chr11	9167508	9167817	chr11:9167507-9167816_AluJb	PRE/POST	1.59072	0.00458443	chr11	9138825	9265390	DENND5A	ENSG00000184014	419811	0.3	0.26	0.125	1.027	0.308	NA	1.15385	3.95	0.121714	X
TRINITY_GG_288771_c0_g1_i1	chr15	85700792	85701047	chr15:85700781-85701046_Charlie15b	PRE/POST	1.79647	0.00168636	chr15	85380571	85749358	AKAP13	ENSG00000170776	203503	0.344	0.365	0.141	1.778	0.495	NA	0.942466	4.87123	0.0793026	X
TRINITY_GG_289417_c0_g1_i1	chr4	88777800	88778179	chr4:88777746-88778178_L2a	PRE/POST	1.66306	0.00353936	chr4	88725955	89111398	FAM13A	ENSG00000138640	204957	0.505	0.776	0.369	2.237	0.488	NA	0.650773	2.88273	0.164953	X
TRINITY_GG_290398_c0_g1_i1	chr11	43858653	43859266	chr11:43858652-43859269_L1MC4	PRE/POST	1.51362	0.00366247	chr11	43829709	43880726	RP11-613D13.5	ENSG00000246250	364130	1.349	1.629	0.385	2.199	1.456	NA	0.828115	1.34991	0.17508	X
TRINITY_GG_290435_c0_g1_i1	chr2	197048289	197048976	chr2:197048196-197049313_L1PA6	PRE/POST	1.57077	0.00624162	chr2	196967017	197311173	ANKRD44	ENSG00000065413	201779	0.538	1.022	0.264	1.572	0.834	NA	0.526419	1.53816	0.167939	X
TRINITY_GG_290471_c0_g1_i1	chrX	120571688	120571965	chrX:120571687-120571964_MER8	PRE/POST	-1.62688	0.00394002	chrX	120524609	120575794	CUL4B	ENSG00000158290	14171	0.326	0.416	1.428	0	0.961	NA	0.783654	0	NA	X
TRINITY_GG_292709_c0_g1_i1	chr4	165073133	165073889	chr4:165073132-165074121_LTR5B	PRE/POST	1.51354	0.00366298	chr4	165070608	165208549	TMEM192	ENSG00000170088	371117	1.447	1.061	0.335	2.49	1.605	NA	1.36381	2.34684	0.134538	X
TRINITY_GG_292986_c0_g1_i1	chr10	6177515	6177823	chr10:6177514-6177822_AluSq2	PRE/POST	-1.59072	0.00458443	chr10	6144934	6254644	PFKFB3	ENSG00000170525	484084	0.819	0.545	1.335	0.121	0.721	NA	1.50275	0.222018	11.0331	X
TRINITY_GG_293242_c0_g1_i1	chr16	4110157	4110377	chr16:4110156-4110376_MER66B	PRE/POST	1.67894	0.00472071	chr16	3953387	4116185	ADCY9	ENSG00000162104	378169	0.175	0.251	0.155	3.563	0.244	NA	0.697211	14.1952	0.0435027	X
TRINITY_GG_296039_c0_g1_i1	chr19	41434721	41435023	chr19:41434718-41435022_AluSz	PRE/POST	1.57096	0.00878132	chr19	41431318	41440717	ATP5SL	ENSG00000105341	221445	0.142	0.386	0.269	2.149	0.095	NA	0.367876	5.56736	0.125174	X
TRINITY_GG_296277_c0_g1_i1	chr22	46237317	46237627	chr22:46237316-46237626_AluJr	PRE/POST	1.67791	0.00312094	chr22	46150521	46243756	PPARA	ENSG00000186951	691820	0.69	0.588	0.259	3.183	1.197	NA	1.17347	5.41327	0.0813698	X
TRINITY_GG_296446_c0_g1_i1	chr16	50671246	50671519	chr16:50671245-50671518_L1MEd	PRE/POST	1.94384	0.000740387	chr16	50666300	50681353	SNX20	ENSG00000167208	585938	0.232	0.277	0	2.769	0.945	NA	0.837545	9.99639	0	X
TRINITY_GG_296446_c0_g1_i1	chr16	50671246	50671519	chr16:50671245-50671518_L1MEd	PRE/POST	1.94384	0.000740387	chr16	50666211	50671639	RP11-401P9.5	ENSG00000260249	585938	0.232	0.277	0	2.769	0.945	NA	0.837545	9.99639	0	X
TRINITY_GG_296496_c0_g1_i1	chr19	50424502	50424810	chr19:50424501-50424809_AluSc	PRE/POST	1.69154	0.00447511	chr19	50418938	50431313	SPIB	ENSG00000269404	567102	0.375	0.368	0.121	2.357	0.684	NA	1.01902	6.40489	0.0513364	X
TRINITY_GG_296496_c0_g1_i1	chr19	50424502	50424810	chr19:50424501-50424809_AluSc	PRE/POST	1.69154	0.00447511	chr19	50415799	50428409	CTD-2545M3.6	ENSG00000142539	567102	0.375	0.368	0.121	2.357	0.684	NA	1.01902	6.40489	0.0513364	X
TRINITY_GG_296633_c0_g1_i1	chr6	36595498	36595779	chr6:36595382-36595778_L1MB5	PRE/POST	1.55467	0.00958179	chr6	36594353	36605600	SRSF3	ENSG00000112081	764638	0.517	0.629	0.133	1.685	0.099	NA	0.82194	2.67886	0.0789318	X
TRINITY_GG_297097_c0_g1_i1	chr13	99525263	99525534	chr13:99525262-99525533_AluSx1	PRE/POST	1.59072	0.00458443	chr13	99501417	99564006	TM9SF2	ENSG00000125304	330062	0.239	0.367	0	1.503	0	NA	0.651226	4.09537	0	X
TRINITY_GG_297365_c0_g1_i1	chr6	13394643	13394870	chr6:13394642-13394932_AluSz	PRE/POST	1.59072	0.00458443	chr6	13357830	13487662	GFOD1	ENSG00000145990	159891	0.273	0.573	0.042	1.737	0.116	NA	0.47644	3.03141	0.0241796	X
TRINITY_GG_297662_c2_g1_i1	chr14	92624562	92624879	chr14:92622868-92625542_HERVIP10B3-int	PRE/POST	1.59072	0.00458443	chr14	92513774	92688994	RIN3	ENSG00000100599	704612	0.299	0.46	0	1.024	0.307	NA	0.65	2.22609	0	X
TRINITY_GG_297892_c0_g1_i1	chr16	22156208	22156605	chr16:22156207-22156604_L2c	PRE/POST	1.50348	0.0060792	chr16	22092538	22156966	VWA3A	ENSG00000175267	40180	1.125	0.748	0.358	3.357	0.855	NA	1.50401	4.48797	0.106643	X
TRINITY_GG_298294_c0_g1_i1	chr12	14484900	14487729	chr12:14484425-14488149_HERVL-int	PRE/POST	1.51568	0.00151172	chr12	14365632	14502935	ATF7IP	ENSG00000171681	35081	0.155	0.384	0.158	0.596	0.693	NA	0.403646	1.55208	0.265101	X
TRINITY_GG_298661_c0_g1_i1	chr13	42986842	42987352	chr13:42986772-42987351_MER21C	PRE/POST	1.87807	0.00145324	chr13	42886388	42992271	EPSTI1	ENSG00000133106	138017	1.236	0.68	0.093	1.37	0.641	NA	1.81765	2.01471	0.0678832	X
TRINITY_GG_298788_c0_g1_i1	chr3	126411895	126412207	chr3:126411388-126412206_L1PB	PRE/POST	1.79647	0.00168636	chr3	126394939	126436556	CFAP100	ENSG00000163885	763610	0.401	0.392	0	1.753	0.195	NA	1.02296	4.47194	0	X
TRINITY_GG_299245_c0_g1_i1	chr12	101408579	101408836	chr12:101408537-101408835_AluSc8	PRE/POST	-1.59072	0.00458443	chr12	101408372	101409060	RP11-321F8.4	ENSG00000257543	565871	0.456	0.361	1.261	0.135	0.683	NA	1.26316	0.373961	9.34074	X
TRINITY_GG_299524_c3_g1_i1	chr4	69744584	69745043	chr4:69744527-69748031_L1PA15	PRE/POST	1.77132	0.00191092	chr4	69721162	69787961	SULT1B1	ENSG00000173597	270986	0.532	0.704	0	1.137	0.336	NA	0.755682	1.61506	0	X
TRINITY_GG_299627_c0_g1_i1	chr8	140576522	140576878	chr8:140576343-140576925_L1ME1	PRE/POST	1.62688	0.00394002	chr8	140520156	140635619	AGO2	ENSG00000123908	135832	0.359	0.676	0	1.1	0.651	NA	0.531065	1.62722	0	X
TRINITY_GG_301254_c0_g1_i1	chr1	200367061	200367353	chr1:200367060-200367352_L2	PRE/POST	1.62688	0.00394002	chr1	200253419	200400705	LINC00862	ENSG00000203721	753848	0.308	0.152	0	1.253	0.202	NA	2.02632	8.24342	0	X
TRINITY_GG_301254_c0_g1_i1	chr1	200367061	200367353	chr1:200367060-200367352_L2	PRE/POST	1.62688	0.00394002	chr1	200333193	200478293	RP11-469A15.2	ENSG00000230623	753848	0.308	0.152	0	1.253	0.202	NA	2.02632	8.24342	0	X
TRINITY_GG_301649_c1_g1_i1	chr3	11512514	11512792	chr3:11512513-11513808_LTR12C	PRE/POST	1.62688	0.00394002	chr3	11272309	11557665	ATG7	ENSG00000197548	234042	0.233	0.26	0	1.334	0.335	NA	0.896154	5.13077	0	X
TRINITY_GG_301896_c0_g1_i1	chrX	48701277	48701646	chrX:48701276-48701645_MLT1J2	PRE/POST	1.94384	0.000740387	chrX	48698963	48737163	AF196970.3	ENSG00000232828	657083	0.514	0.581	0	1.781	0.758	NA	0.884682	3.0654	0	X
TRINITY_GG_301896_c0_g1_i1	chrX	48701277	48701646	chrX:48701276-48701645_MLT1J2	PRE/POST	1.94384	0.000740387	chrX	48695554	48709012	SUV39H1	ENSG00000101945	657083	0.514	0.581	0	1.781	0.758	NA	0.884682	3.0654	0	X
TRINITY_GG_302115_c0_g1_i1	chr12	121436634	121437413	chr12:121436633-121437665_L1MEj	PRE/POST	-1.67142	0.00303309	chr12	121429097	121581015	KDM2B	ENSG00000089094	399622	0.239	0.238	0.454	0	0.174	NA	1.0042	0	NA	X
TRINITY_GG_302292_c0_g1_i1	chr7	6465183	6465481	chr7:6465182-6465480_AluY	PRE/POST	1.77132	0.00191092	chr7	6445953	6484242	KDELR2	ENSG00000136240	37898	0.394	0.387	0	1.29	0.095	NA	1.01809	3.33333	0	X
TRINITY_GG_302292_c0_g1_i1	chr7	6465183	6465481	chr7:6465182-6465480_AluY	PRE/POST	1.77132	0.00191092	chr7	6409126	6484190	DAGLB	ENSG00000164535	37898	0.394	0.387	0	1.29	0.095	NA	1.01809	3.33333	0	X
TRINITY_GG_302340_c0_g1_i1	chr11	65177473	65177786	chr11:65177472-65177785_AluSx1	PRE/POST	1.7454	0.00216584	chr11	65177606	65181834	AP003068.23	ENSG00000254614	546201	0.138	0.324	0	1.026	0.568	NA	0.425926	3.16667	0	X
TRINITY_GG_30240_c0_g1_i1	chr7	105290843	105291043	chr7:105290757-105291069_AluYb8	PRE/POST	1.70833	0.00263355	chr7	105110704	105399308	SRPK2	ENSG00000135250	65852	1.536	0.74	0.542	1.887	0.687	NA	2.07568	2.55	0.287228	X
TRINITY_GG_302664_c0_g1_i1	chr19	55706894	55707204	chr19:55706893-55707203_AluSx	PRE/POST	1.67974	0.00480892	chr19	55675226	55709858	EPN1	ENSG00000063245	155050	0.683	0.201	0.125	1.825	1.109	NA	3.39801	9.0796	0.0684932	X
TRINITY_GG_302692_c1_g1_i1	chr1	180978465	180979304	chr1:180978145-180979303_L1MC1	PRE/POST	1.51388	0.00621474	chr1	180972712	181023121	STX6	ENSG00000135823	387637	0.181	0.17	0	0.376	0.188	NA	1.06471	2.21176	0	X
TRINITY_GG_302976_c0_g1_i1	chr4	142673479	142673842	chr4:142673478-142673841_ERV3-16A3_I-int	PRE/POST	1.57752	0.00586101	chr4	142023160	142847432	INPP4B	ENSG00000109452	159749	0.735	0.797	0.239	2.82	0.628	NA	0.922208	3.53827	0.0847518	X
TRINITY_GG_303234_c0_g1_i1	chr4	139166886	139168730	chr4:139166885-139168729_MER65-int	PRE/POST	2.43594	2.65e-05	chr4	139028112	139177218	ELF2	ENSG00000109381	621766	0.284	0.461	0.085	0.413	0.429	NA	0.616052	0.895879	0.205811	X
TRINITY_GG_303838_c0_g1_i1	chr2	161172795	161173089	chr2:161172794-161173088_L2b	PRE/POST	1.6551	0.00545104	chr2	161136908	161236221	TANK	ENSG00000136560	343805	0.493	0.615	0.128	2.05	0.928	NA	0.801626	3.33333	0.062439	X
TRINITY_GG_304176_c1_g1_i1	chr2	45541928	45542523	chr2:45540916-45542569_MER52A	PRE/POST	1.59072	0.00458443	chr2	45388680	45612165	SRBD1	ENSG00000068784	322288	0.112	0.306	0	0.652	0.23	NA	0.366013	2.13072	0	X
TRINITY_GG_304197_c0_g1_i1	chr3	15019245	15020029	chr3:15019244-15020054_L1MA6	PRE/POST	1.69962	0.00267443	chr3	14947584	15053600	NR2C2	ENSG00000177463	583836	0.097	0.201	0	0.489	0.134	NA	0.482587	2.43284	0	X
TRINITY_GG_304751_c0_g1_i1	chr1	182578530	182578754	chr1:182578529-182578753_AluSz6	PRE/POST	1.62688	0.00394002	chr1	182573634	182589256	RNASEL	ENSG00000135828	301182	0.271	0.565	0	1.631	0.243	NA	0.479646	2.88673	0	X
TRINITY_GG_305295_c0_g1_i1	chr1	149634955	149635251	chr1:149634954-149635250_AluSx1	PRE/POST	1.55306	0.0053365	chr1	149606334	149679523	LINC00869	ENSG00000277147	400104	0.35	0.266	0	0.898	0.095	NA	1.31579	3.37594	0	X
TRINITY_GG_305341_c1_g1_i1	chr17	47037598	47037824	chr17:47037511-47038022_L1MB7	PRE/POST	1.59072	0.00458443	chr17	46984045	47100323	RP11-156P1.3	ENSG00000262879	237634	0.623	0.629	0	1.952	0.272	NA	0.990461	3.10334	0	X
TRINITY_GG_305341_c1_g1_i1	chr17	47037598	47037824	chr17:47037511-47038022_L1MB7	PRE/POST	1.59072	0.00458443	chr17	46923133	47049932	RP11-156P1.2	ENSG00000262633	237634	0.623	0.629	0	1.952	0.272	NA	0.990461	3.10334	0	X
TRINITY_GG_305341_c1_g1_i1	chr17	47037598	47037824	chr17:47037511-47038022_L1MB7	PRE/POST	1.59072	0.00458443	chr17	46978481	47054569	LRRC37A17P	ENSG00000263142	237634	0.623	0.629	0	1.952	0.272	NA	0.990461	3.10334	0	X
TRINITY_GG_30571_c0_g1_i1	chr9	35844898	35845296	chr9:35844897-35845295_L4_A_Mam	PRE/POST	2.2935	7.24e-05	chr9	35814451	35854847	TMEM8B	ENSG00000137103	125932	1.815	0.948	0.106	2.006	0.389	NA	1.91456	2.11603	0.0528415	X
TRINITY_GG_30682_c0_g1_i1	chr8	60560934	60561297	chr8:60560933-60561296_LTR33A_	PRE/POST	1.58273	0.00363146	chr8	60516857	60623627	RAB2A	ENSG00000104388	624973	0.61	0.972	0.533	3.439	0.913	NA	0.627572	3.53807	0.154987	X
TRINITY_GG_307021_c0_g1_i1	chr17	45631041	45631664	chr17:45631040-45631664_MER77B	PRE/POST	1.58687	0.000739304	chr17	45620344	45835826	LINC02210-CRHR1	ENSG00000263715	775666	1.292	1.252	0.533	4.005	1.682	NA	1.03195	3.19888	0.133084	X
TRINITY_GG_307021_c0_g1_i1	chr17	45631041	45631664	chr17:45631040-45631664_MER77B	PRE/POST	1.58687	0.000739304	chr17	45620328	45655156	LINC02210	ENSG00000204650	775666	1.292	1.252	0.533	4.005	1.682	NA	1.03195	3.19888	0.133084	X
TRINITY_GG_307172_c0_g1_i1	chr21	9346906	9347349	chr21:9346598-9347381_L1MEf	PRE/POST	1.65559	0.00555434	chr21	9325013	9368775	bP-21264C1.2	ENSG00000278932	157971	0.385	0.823	0.102	1.077	0.344	NA	0.467801	1.30863	0.0947075	X
TRINITY_GG_307186_c0_g1_i1	chr17	2923712	2924168	chr17:2923711-2924167_HAL1b	PRE/POST	1.75368	0.00188012	chr17	2755705	3037739	RAP1GAP2	ENSG00000132359	158067	0.608	0.932	0.209	2.525	0.81	NA	0.652361	2.70923	0.0827723	X
TRINITY_GG_30803_c0_g1_i1	chr19	7071826	7072097	chr19:7071825-7072138_AluY	PRE/POST	1.62688	0.00394002	chr19	7069444	7087968	ZNF557	ENSG00000130544	438474	0.155	0.287	0.137	1.39	0.341	NA	0.54007	4.84321	0.0985612	X
TRINITY_GG_30865_c0_g1_i1	chr14	20398394	20398705	chr14:20398393-20398713_Charlie7	PRE/POST	1.62688	0.00394002	chr14	20365667	20413429	TEP1	ENSG00000129566	711428	0.068	0.148	0	1.211	0	NA	0.459459	8.18243	0	X
TRINITY_GG_310049_c0_g1_i1	chr11	6179153	6180449	chr11:6179152-6180448_L1P1	PRE/POST	-1.67142	0.00303309	chr11	6108135	6185576	RP11-290F24.3	ENSG00000254444	450520	0.191	0.294	0.339	0.158	0.183	NA	0.64966	0.537415	2.14557	X
TRINITY_GG_310291_c0_g1_i1	chr7	75560272	75560513	chr7:75560271-75560550_AluJo	PRE/POST	1.62688	0.00394002	chr7	75533300	75738962	HIP1	ENSG00000127946	788144	0.461	0.531	0	1.49	0.857	NA	0.868173	2.80603	0	X
TRINITY_GG_31036_c0_g1_i1	chr19	45037000	45037299	chr19:45036997-45037298_AluSx	PRE/POST	1.62688	0.00394002	chr19	45001430	45038198	RELB	ENSG00000104856	248020	0.818	0.594	0	1.509	0.312	NA	1.3771	2.5404	0	X
TRINITY_GG_310800_c0_g1_i1	chrX	107082629	107084559	chrX:107082628-107084901_L1MC3	PRE/POST	1.53489	0.00806683	chrX	107064420	107118823	RBM41	ENSG00000089682	690284	0.254	0.422	0.065	0.358	0.403	NA	0.601896	0.848341	0.181564	X
TRINITY_GG_311003_c0_g1_i1	chr2	130165187	130165445	chr2:130165139-130165447_AluSp	PRE/POST	-1.62688	0.00394002	chr2	130151392	130182750	SMPD4	ENSG00000136699	435847	0.449	0.167	1.53	0.136	0	NA	2.68862	0.814371	11.25	X
TRINITY_GG_311995_c1_g1_i1	chr9	41042855	41043958	chr9:41042854-41044237_HAL1	PRE/POST	1.82729	0.00198958	chr9	41006999	41074617	PGM5P2	ENSG00000277778	732138	0.434	0.613	0.312	0.97	0.586	NA	0.707993	1.58238	0.321649	X
TRINITY_GG_311995_c1_g1_i1	chr9	41042855	41043958	chr9:41042854-41044237_HAL1	PRE/POST	1.82729	0.00198958	chr9	40992249	41218410	FRG1HP	ENSG00000276291	732138	0.434	0.613	0.312	0.97	0.586	NA	0.707993	1.58238	0.321649	X
TRINITY_GG_312107_c0_g1_i1	chr4	106004180	106004534	chr4:106004137-106004533_MLT1B	PRE/POST	1.77132	0.00191092	chr4	106003317	106022478	RP11-710F7.3	ENSG00000249635	404943	0.375	0.548	0	1.136	0.512	NA	0.684307	2.07299	0	X
TRINITY_GG_312399_c0_g1_i1	chr16	83904655	83905076	chr16:83904654-83905075_L3	PRE/POST	1.69154	0.00447511	chr16	83899126	83927026	MLYCD	ENSG00000103150	627799	0.666	0.972	0.104	1.852	1.653	NA	0.685185	1.90535	0.0561555	X
TRINITY_GG_313077_c0_g1_i1	chr21	33419096	33419400	chr21:33419094-33419407_AluSx1	PRE/POST	1.62688	0.00394002	chr21	33402896	33479348	IFNGR2	ENSG00000159128	664250	0.144	0.458	0	1.285	0.442	NA	0.31441	2.80568	0	X
TRINITY_GG_313951_c0_g1_i1	chr12	121135722	121135994	chr12:121135721-121136024_AluSx1	PRE/POST	-1.59072	0.00458443	chr12	121132819	121188032	P2RX7	ENSG00000089041	795070	0.428	0.586	1.221	0	0.213	NA	0.730375	0	NA	X
TRINITY_GG_315304_c0_g1_i1	chr13	43849355	43850842	chr13:43849354-43851286_L1MDa	PRE/POST	-2.31927	1.41e-05	chr13	43823909	43879727	CCDC122	ENSG00000151773	403002	0.58	0.448	1.114	0.069	1.199	NA	1.29464	0.154018	16.1449	X
TRINITY_GG_315545_c2_g1_i1	chr11	78272613	78273287	chr11:78272172-78273733_THE1B-int	PRE/POST	2.07442	0.000340203	chr11	78215297	78418348	GAB2	ENSG00000033327	52325	0.608	0.74	0.166	1.491	0.707	NA	0.821622	2.01486	0.111335	X
TRINITY_GG_316333_c3_g1_i1	chr7	155688100	155688357	chr7:155686480-155691439_L1PA5	PRE/POST	2.04813	0.000395749	chr7	155644451	155781485	RBM33	ENSG00000184863	674291	0.084	0.344	0	1.929	0.103	NA	0.244186	5.60756	0	X
TRINITY_GG_316542_c0_g1_i1	chr3	14161057	14163509	chr3:14161056-14163736_L1MB5	PRE/POST	2.361	4.58e-05	chr3	14145147	14178783	XPC	ENSG00000154767	624312	0.146	0.432	0	0.537	0.346	NA	0.337963	1.24306	0	X
TRINITY_GG_316542_c0_g1_i1	chr3	14161057	14163509	chr3:14161056-14163736_L1MB5	PRE/POST	2.361	4.58e-05	chr3	14144637	14165978	AC093495.4	ENSG00000228242	624312	0.146	0.432	0	0.537	0.346	NA	0.337963	1.24306	0	X
TRINITY_GG_316647_c0_g1_i1	chr17	36125135	36126117	chr17:36125134-36126116_LTR28C	PRE/POST	2.0993	0.000293949	chr17	36116177	36177510	CTB-91J4.1	ENSG00000276241	386311	0.097	0.098	0.021	0.483	0.09	NA	0.989796	4.92857	0.0434783	X
TRINITY_GG_316945_c0_g1_i1	chr12	62205332	62206181	chr12:62203123-62206180_L1PA8A	PRE/POST	-1.51388	0.00621474	chr12	61708259	62279150	FAM19A2	ENSG00000198673	747798	0.103	0.199	0.402	0	0.35	NA	0.517588	0	NA	X
TRINITY_GG_31712_c0_g1_i1	chr12	128878608	128878915	chr12:128878606-128878914_AluJo	PRE/POST	1.55611	0.00934903	chr12	128853427	128984968	GLT1D1	ENSG00000151948	367867	0.505	0.382	0.124	2.107	0.093	NA	1.32199	5.51571	0.0588514	X
TRINITY_GG_317221_c0_g1_i1	chr14	77531515	77531807	chr14:77531510-77531811_AluSp	PRE/POST	1.77132	0.00191092	chr14	77505997	77616773	SPTLC2	ENSG00000100596	376615	0.415	0.336	0	1.355	0.597	NA	1.23512	4.03274	0	X
TRINITY_GG_317588_c0_g1_i1	chr2	98649739	98650349	chr2:98649737-98650668_L1M4c	PRE/POST	1.59072	0.00458443	chr2	98619106	98731126	MGAT4A	ENSG00000071073	693772	0.301	0.455	0	0.633	0.383	NA	0.661538	1.39121	0	X
TRINITY_GG_318764_c5_g1_i1	chr9	112395494	112395794	chr9:112392991-112399089_HERVK11-int	PRE/POST	1.77132	0.00191092	chr9	112379937	112472410	HSDL2	ENSG00000119471	450178	0.5	0.55	0	1.326	0.097	NA	0.909091	2.41091	0	X
TRINITY_GG_319002_c0_g1_i1	chr14	73303299	73303614	chr14:73303298-73303613_AluSx	PRE/POST	1.92603	0.00082131	chr14	73275107	73463642	NUMB	ENSG00000133961	575368	0.139	0.199	0	1.505	0.303	NA	0.698492	7.56281	0	X
TRINITY_GG_32160_c0_g1_i1	chr12	110006902	110007374	chr12:110006898-110007373_L1MB7	PRE/POST	1.51585	0.0035956	chr12	109999186	110039763	ANKRD13A	ENSG00000076513	506617	0.718	1.094	0.447	3.736	2.113	NA	0.656307	3.41499	0.119647	X
TRINITY_GG_322245_c0_g1_i1	chr7	45797749	45797954	chr7:45797655-45798086_MER1A	PRE/POST	1.86732	0.00149267	chr7	45769105	45815263	GTF2IP13	ENSG00000272556	43084	0.64	0.853	0.147	2.835	1.026	NA	0.750293	3.32356	0.0518519	X
TRINITY_GG_322410_c0_g1_i1	chr4	112192350	112193087	chr4:112192349-112194767_L1PA3	PRE/POST	-2.08975	5.25e-05	chr4	112145397	112195256	C4orf32	ENSG00000174749	368213	0.755	0.546	1.048	0.127	0.918	NA	1.38278	0.232601	8.25197	X
TRINITY_GG_322717_c0_g1_i1	chr6	100635253	100635534	chr6:100635251-100635712_L1MA9	PRE/POST	-1.79647	0.00168636	chr6	100508194	100881372	ASCC3	ENSG00000112249	700372	0.325	0.414	1.759	0	0.814	NA	0.785024	0	NA	X
TRINITY_GG_322718_c0_g1_i1	chr12	49103253	49103572	chr12:49103252-49103571_MER102b	PRE/POST	1.56755	0.0090501	chr12	49096551	49110900	LMBR1L	ENSG00000139636	306740	0.223	0.692	0.118	1.431	0.666	NA	0.322254	2.06792	0.0824598	X
TRINITY_GG_323622_c0_g1_i1	chr19	40733907	40734491	chr19:40733906-40734490_L1ME4b	PRE/POST	1.77132	0.00191092	chr19	40717103	40740860	ITPKC	ENSG00000086544	264523	0.276	0.112	0	0.782	0.132	NA	2.46429	6.98214	0	X
TRINITY_GG_324347_c0_g1_i1	chr12	40288261	40288533	chr12:40288260-40288532_L1ME1	PRE/POST	1.62688	0.00394002	chr12	40196744	40369285	LRRK2	ENSG00000188906	292049	0.754	0.637	0.134	1.642	0.467	NA	1.18367	2.57771	0.0816078	X
TRINITY_GG_324420_c0_g1_i1	chr18	24107390	24107757	chr18:24107385-24107756_THE1C	PRE/POST	2.18355	0.000160241	chr18	23992773	24135610	TTC39C	ENSG00000168234	766006	0.195	0.497	0	2.208	0.444	NA	0.392354	4.44266	0	X
TRINITY_GG_324979_c0_g1_i1	chr12	70376587	70376895	chr12:70376586-70376894_AluJb	PRE/POST	1.79647	0.00168636	chr12	70366276	70434292	KCNMB4	ENSG00000135643	263919	0.243	0.396	0	1.475	0.307	NA	0.613636	3.72475	0	X
TRINITY_GG_325757_c0_g1_i1	chr1	88757769	88758064	chr1:88757761-88758066_AluSg7	PRE/POST	1.62688	0.00394002	chr1	88684222	88836255	PKN2	ENSG00000065243	358431	0.763	0.557	0	1.579	0.452	NA	1.36984	2.83483	0	X
TRINITY_GG_326085_c0_g1_i1	chr1	1646899	1647208	chr1:1646057-1647207_L1M4a2	PRE/POST	1.63285	0.00620746	chr1	1635227	1659012	CDK11B	ENSG00000248333	497802	0.715	0.316	0.125	1.638	0.866	NA	2.26266	5.18354	0.0763126	X
TRINITY_GG_326138_c0_g1_i1	chr16	22494506	22494805	chr16:22494505-22494811_AluSc8	PRE/POST	1.69465	0.000487023	chr16	22479121	22536521	NPIPB5	ENSG00000243716	225733	2.34	1.554	0.84	5.982	1.994	NA	1.50579	3.84942	0.140421	X
TRINITY_GG_326245_c0_g1_i1	chr13	19847638	19847951	chr13:19847637-19847950_AluY	PRE/POST	1.92603	0.00082131	chr13	19823482	19863636	ZMYM5	ENSG00000132950	586682	0.575	0.652	0.123	1.832	0.425	NA	0.881902	2.80982	0.0671397	X
TRINITY_GG_326560_c0_g1_i1	chr2	25273661	25274329	chr2:25273660-25274328_L2b	PRE/POST	1.63624	0.00351752	chr2	25227855	25342590	DNMT3A	ENSG00000119772	625003	0.089	0.079	0	0.447	0.124	NA	1.12658	5.65823	0	X
TRINITY_GG_326828_c0_g1_i1	chr21	33525871	33526166	chr21:33525870-33526166_AluY	PRE/POST	1.62688	0.00394002	chr21	33503931	33543491	GART	ENSG00000159131	49624	0.52	0.425	0	1.255	0.584	NA	1.22353	2.95294	0	X
TRINITY_GG_326882_c0_g1_i1	chr1	160296203	160296731	chr1:160296202-160296731_MLT1F2	PRE/POST	1.6677	0.00336676	chr1	160289273	160343400	COPA	ENSG00000122218	656316	0.827	1.729	0.192	2.152	1.591	NA	0.478311	1.24465	0.0892193	X
TRINITY_GG_327075_c0_g1_i1	chr15	80109207	80109713	chr15:80109206-80109778_L2a	PRE/POST	1.59072	0.00458443	chr15	80059568	80138393	ZFAND6	ENSG00000086666	325044	0.164	0.326	0.094	0.881	0.463	NA	0.503067	2.70245	0.106697	X
TRINITY_GG_328860_c0_g1_i1	chr5	181314455	181314822	chr5:181314454-181314821_L2b	PRE/POST	-1.51388	0.00621474	chr5	181306502	181324685	AC138035.2	ENSG00000238035	615768	0.274	0.187	0.635	0	0.191	NA	1.46524	0	NA	X
TRINITY_GG_329415_c1_g1_i1	chr9	77774964	77775190	chr9:77774852-77775409_L1ME4a	PRE/POST	1.59072	0.00458443	chr9	77716087	78031458	GNAQ	ENSG00000156052	581489	0	0.327	0	1.318	0.733	NA	0	4.03058	0	X
TRINITY_GG_329560_c0_g1_i1	chr22	36468761	36469042	chr22:36468760-36469041_AluSx1	PRE/POST	1.62688	0.00394002	chr22	36467036	36482030	TXN2	ENSG00000100348	595074	0.636	0.499	0	1.337	1.147	NA	1.27455	2.67936	0	X
TRINITY_GG_330023_c0_g1_i1	chr19	16143081	16143381	chr19:16143080-16143380_AluSz6	PRE/POST	1.55611	0.00934903	chr19	16134028	16158575	HSH2D	ENSG00000196684	153173	0.39	0.334	0.126	2.124	0.567	NA	1.16766	6.35928	0.059322	X
TRINITY_GG_330396_c0_g1_i1	chr22	38039994	38040310	chr22:38039993-38040309_AluJb	PRE/POST	1.7735	0.00269256	chr22	37952607	38041915	POLR2F	ENSG00000100142	795544	0.574	0.728	0.124	2.229	0.858	NA	0.788462	3.06181	0.0556303	X
TRINITY_GG_330405_c0_g1_i1	chr16	81552317	81552771	chr16:81552316-81552770_MLT1D	PRE/POST	1.55611	0.00934903	chr16	81445170	81711762	CMIP	ENSG00000153815	166810	0.52	1.167	0.099	1.706	0.77	NA	0.445587	1.46187	0.0580305	X
TRINITY_GG_331187_c2_g1_i1	chr22	46939504	46939803	chr22:46938886-46939802_Looper	PRE/POST	1.57096	0.00878132	chr22	46762617	47175699	TBC1D22A	ENSG00000054611	295359	0.853	0.457	0.128	1.834	0.201	NA	1.86652	4.01313	0.0697928	X
TRINITY_GG_331735_c0_g1_i1	chr1	32640517	32640784	chr1:32640516-32640783_AluJb	PRE/POST	1.59072	0.00458443	chr1	32600172	32650903	ZBTB8OS	ENSG00000176261	768148	0.152	0.281	0.135	1.413	0.617	NA	0.540925	5.02847	0.0955414	X
TRINITY_GG_331770_c1_g1_i1	chr9	85601310	85602276	chr9:85600367-85602600_L1M2	PRE/POST	1.53843	0.00510555	chr9	85546539	85742029	AGTPBP1	ENSG00000135049	168460	0.388	0.193	0.159	0.68	0.196	NA	2.01036	3.52332	0.233824	X
TRINITY_GG_332644_c2_g1_i1	chr2	101348067	101348445	chr2:101346776-101348820_L1MD1	PRE/POST	1.67974	0.00480892	chr2	101345551	101387595	CREG2	ENSG00000175874	503886	0.528	0.124	0.236	1.738	0.475	NA	4.25806	14.0161	0.135788	X
TRINITY_GG_33442_c0_g1_i1	chr6	37976304	37976601	chr6:37976300-37976606_AluSz	PRE/POST	1.62688	0.00394002	chr6	37819499	38154624	ZFAND3	ENSG00000156639	423751	0.226	0.538	0	1.277	0.449	NA	0.420074	2.37361	0	X
TRINITY_GG_334473_c0_g1_i1	chr14	73702140	73702438	chr14:73702139-73702437_AluSg	PRE/POST	1.62688	0.00394002	chr14	73644875	73703732	DNAL1	ENSG00000119661	702491	0.142	0.404	0	1.239	0.313	NA	0.351485	3.06683	0	X
TRINITY_GG_334788_c0_g1_i1	chr13	41345031	41345347	chr13:41344729-41345567_L1MB8	PRE/POST	1.79647	0.00168636	chr13	41311205	41377030	NAA16	ENSG00000172766	776735	0.715	0.445	0	1.477	0.71	NA	1.60674	3.3191	0	X
TRINITY_GG_335817_c0_g1_i1	chr5	14500617	14500914	chr5:14500610-14500913_AluJb	PRE/POST	-1.62688	0.00394002	chr5	14143702	14532128	TRIO	ENSG00000038382	371907	0.498	0.269	1.333	0	0.765	NA	1.8513	0	NA	X
TRINITY_GG_336088_c0_g1_i1	chr3	42585361	42585964	chr3:42585355-42585963_L2	PRE/POST	1.64755	0.00129406	chr3	42581840	42595114	SS18L2	ENSG00000008324	120979	0.918	0.901	0.54	2.548	0.927	NA	1.01887	2.82797	0.211931	X
TRINITY_GG_336088_c0_g1_i1	chr3	42585361	42585964	chr3:42585355-42585963_L2	PRE/POST	1.64755	0.00129406	chr3	42547969	42601080	SEC22C	ENSG00000093183	120979	0.918	0.901	0.54	2.548	0.927	NA	1.01887	2.82797	0.211931	X
TRINITY_GG_336368_c0_g1_i1	chr3	143641394	143641693	chr3:143641386-143641692_AluY	PRE/POST	1.62688	0.00394002	chr3	143265222	143848531	SLC9A9	ENSG00000181804	568484	0.071	0.154	0	1.292	0.098	NA	0.461039	8.38961	0	X
TRINITY_GG_336395_c1_g1_i1	chr1	235849133	235849919	chr1:235846062-235851563_L1PB1	PRE/POST	1.85057	0.00173178	chr1	235661041	235883640	LYST	ENSG00000143669	690321	0.359	0.644	0.077	0.777	0.283	NA	0.557453	1.20652	0.0990991	X
TRINITY_GG_336395_c2_g1_i1	chr1	235846799	235848208	chr1:235846062-235851563_L1PB1	PRE/POST	1.50066	0.00271849	chr1	235661041	235883640	LYST	ENSG00000143669	423061	0.375	0.529	0.336	0.787	0.272	NA	0.708885	1.48771	0.426938	X
TRINITY_GG_337022_c0_g1_i1	chr1	120001571	120002492	chr1:120001503-120002965_HERVL-int	PRE/POST	1.77087	0.00184271	chr1	119911553	120069626	NOTCH2	ENSG00000134250	53324	0.042	0.095	0	0.325	0.154	NA	0.442105	3.42105	0	X
TRINITY_GG_337097_c0_g1_i1	chr5	154303405	154303651	chr5:154303060-154305021_L1MEc	PRE/POST	-1.66711	0.00507257	chr5	154190730	154420984	GALNT10	ENSG00000164574	425403	0.356	0.456	2.542	0.142	0.368	NA	0.780702	0.311404	17.9014	X
TRINITY_GG_337482_c0_g1_i1	chr7	66465316	66465577	chr7:66465305-66465576_MER68	PRE/POST	1.79647	0.00168636	chr7	66376044	66493566	LINC00174	ENSG00000179406	241576	0.075	0.225	0	1.706	0	NA	0.333333	7.58222	0	X
TRINITY_GG_337613_c0_g1_i1	chr3	11318684	11319081	chr3:11318683-11319080_L2c	PRE/POST	1.76651	0.00172327	chr3	11272309	11557665	ATG7	ENSG00000197548	439237	0.698	0.174	0.228	3.097	0.596	NA	4.01149	17.7989	0.0736196	X
TRINITY_GG_338534_c0_g1_i1	chr18	62118321	62118636	chr18:62118320-62118635_L1MEg	PRE/POST	1.57095	0.0061244	chr18	61905255	62187118	PIGN	ENSG00000197563	185971	0.801	0.528	0.265	2.56	1.436	NA	1.51705	4.84848	0.103516	X
TRINITY_GG_338540_c1_g1_i1	chr2	68377169	68377693	chr2:68376627-68377889_L1MA2	PRE/POST	1.7454	0.00216584	chr2	68365173	68397453	PLEK	ENSG00000115956	270857	0.258	0.285	0	0.746	0.308	NA	0.905263	2.61754	0	X
TRINITY_GG_340208_c0_g1_i1	chr1	202524019	202524369	chr1:202524013-202524368_L2a	PRE/POST	1.69082	0.00457723	chr1	202348699	202592706	PPP1R12B	ENSG00000077157	154661	0.742	0.68	0.117	2.055	0.399	NA	1.09118	3.02206	0.0569343	X
TRINITY_GG_340306_c0_g1_i1	chr22	24870585	24871016	chr22:24870567-24871020_LTR16C	PRE/POST	1.62688	0.00394002	chr22	24806169	24927578	SGSM1	ENSG00000167037	509159	0.117	0.261	0	1.142	0.078	NA	0.448276	4.37548	0	X
TRINITY_GG_340491_c0_g1_i1	chr12	56353713	56354008	chr12:56353712-56354016_AluSx	PRE/POST	1.85536	0.00121064	chr12	56341597	56360155	STAT2	ENSG00000170581	21572	0.872	0.887	0	0.974	0.205	NA	0.983089	1.09808	0	X
TRINITY_GG_341708_c0_g1_i1	chr9	111736004	111737038	chr9:111736003-111737224_L1PA16	PRE/POST	1.58131	0.00225185	chr9	111686173	111795008	C9orf84	ENSG00000165181	228157	0.598	0.373	0.218	1.2	0.399	NA	1.60322	3.21716	0.181667	X
TRINITY_GG_342337_c0_g1_i1	chr11	10821496	10822001	chr11:10821495-10822000_L1M3	PRE/POST	1.55306	0.0053365	chr11	10809297	10822931	RP11-685M7.3	ENSG00000246308	135465	0.105	0.298	0	0.614	0.091	NA	0.352349	2.0604	0	X
TRINITY_GG_342337_c0_g1_i1	chr11	10821496	10822001	chr11:10821495-10822000_L1M3	PRE/POST	1.55306	0.0053365	chr11	10812074	10858796	ZBED5	ENSG00000236287	135465	0.105	0.298	0	0.614	0.091	NA	0.352349	2.0604	0	X
TRINITY_GG_343278_c0_g1_i1	chr20	23381514	23382872	chr20:23381513-23382872_L1MB7	PRE/POST	2.05035	0.000423289	chr20	23374519	23421519	NAPB	ENSG00000125814	394444	0.233	0.29	0.064	0.664	0.375	NA	0.803448	2.28966	0.0963855	X
TRINITY_GG_344155_c0_g1_i1	chr14	24653460	24653792	chr14:24653459-24654370_L1M2	PRE/POST	1.62688	0.00394002	chr14	24595723	24657774	RP11-104E19.1	ENSG00000258657	530444	0.373	0.396	0	1.409	1.379	NA	0.941919	3.55808	0	X
TRINITY_GG_344965_c0_g1_i1	chr10	87212789	87213097	chr10:87212788-87213101_AluSq2	PRE/POST	1.7454	0.00216584	chr10	87203875	87342612	NUTM2A-AS1	ENSG00000223482	550737	0.919	0.59	0	1.082	0.433	NA	1.55763	1.8339	0	X
TRINITY_GG_344992_c0_g1_i1	chr16	31758493	31758798	chr16:31758492-31758797_AluSq2	PRE/POST	-1.88045	0.00135382	chr16	31713229	31794869	ZNF720	ENSG00000197302	281622	0.696	0.52	2.9	0.121	0.718	NA	1.33846	0.232692	23.9669	X
TRINITY_GG_34537_c0_g1_i1	chr1	62156248	62156540	chr1:62156247-62156539_AluSx1	PRE/POST	-1.55306	0.0053365	chr1	61742477	62178675	PATJ	ENSG00000132849	681844	1.019	1.181	0.943	0.124	1.178	NA	0.862828	0.104996	7.60484	X
TRINITY_GG_345433_c1_g1_i1	chr10	95800478	95800944	chr10:95800113-95801177_MER11A	PRE/POST	1.55306	0.0053365	chr10	95753206	96090238	ENTPD1-AS1	ENSG00000226688	158322	0.657	0.47	0	0.662	0.344	NA	1.39787	1.40851	0	X
TRINITY_GG_345433_c1_g1_i1	chr10	95800478	95800944	chr10:95800113-95801177_MER11A	PRE/POST	1.55306	0.0053365	chr10	95711779	95869695	ENTPD1	ENSG00000138185	158322	0.657	0.47	0	0.662	0.344	NA	1.39787	1.40851	0	X
TRINITY_GG_345576_c0_g1_i1	chr11	10492659	10493075	chr11:10492585-10493280_L2c	PRE/POST	1.72691	0.00235875	chr11	10308313	10507579	AMPD3	ENSG00000133805	119853	0.325	0.177	0	0.859	0.08	NA	1.83616	4.85311	0	X
TRINITY_GG_346079_c0_g1_i1	chr6	118626243	118626711	chr6:118626105-118626802_LTR30	PRE/POST	1.51388	0.00621474	chr6	118460772	118710075	CEP85L	ENSG00000111860	373814	0.235	0.222	0	0.552	0.177	NA	1.05856	2.48649	0	X
TRINITY_GG_346080_c0_g1_i1	chr2	242143823	242144109	chr2:242143815-242144114_MLT1C	PRE/POST	1.52873	0.00586356	chr2	242088633	242160153	LINC01881	ENSG00000220804	430955	0.149	0.115	0	0.904	0.209	NA	1.29565	7.86087	0	X
TRINITY_GG_34638_c0_g1_i1	chr16	22312586	22312898	chr16:22312585-22312897_AluSc8	PRE/POST	1.62688	0.00394002	chr16	22297375	22335103	POLR3E	ENSG00000058600	181836	0.068	0.317	0	1.226	0.093	NA	0.214511	3.86751	0	X
TRINITY_GG_346387_c0_g1_i1	chr14	56213870	56214153	chr14:56213838-56214152_AluSz	PRE/POST	1.57096	0.00878132	chr14	56117814	56301526	PELI2	ENSG00000139946	595802	0.229	0.402	0.131	1.913	0.205	NA	0.569652	4.75871	0.0684788	X
TRINITY_GG_346393_c0_g1_i1	chr11	73860046	73860322	chr11:73860045-73860326_L2c	PRE/POST	1.79647	0.00168636	chr11	73787316	73865133	MRPL48	ENSG00000175581	143789	0.323	0.557	0	1.631	0.101	NA	0.579892	2.92819	0	X
TRINITY_GG_347371_c0_g1_i1	chr3	43636478	43636877	chr3:43636477-43636876_MamRep4096	PRE/POST	-1.55611	0.00934903	chr3	43354859	43691594	ANO10	ENSG00000160746	458861	0.242	0.462	1.653	0.098	0.249	NA	0.52381	0.212121	16.8673	X
TRINITY_GG_348378_c0_g1_i1	chr18	76437578	76437885	chr18:76437577-76437890_MER2	PRE/POST	1.62688	0.00394002	chr18	76358190	76495190	ZNF516	ENSG00000101493	718093	0.487	0.936	0.125	1.496	0.569	NA	0.520299	1.59829	0.0835561	X
TRINITY_GG_34839_c0_g1_i1	chr1	207792002	207792309	chr1:207792001-207792308_AluSz6	PRE/POST	-1.78239	0.00253513	chr1	207752057	207795513	CD46	ENSG00000117335	186658	0.791	0.647	2.275	0.118	1.206	NA	1.22257	0.18238	19.2797	X
TRINITY_GG_348979_c2_g1_i1	chr17	4061932	4062317	chr17:4060566-4062406_L2a	PRE/POST	1.59072	0.00458443	chr17	4004445	4143020	ZZEF1	ENSG00000074755	105038	0.34	0.348	0	1.086	0.083	NA	0.977011	3.12069	0	X
TRINITY_GG_349279_c0_g1_i1	chr6	43580912	43581302	chr6:43580904-43581572_SVA_F	PRE/POST	1.81931	0.00121984	chr6	43576150	43615660	POLH	ENSG00000170734	631032	0.38	0.356	0.239	1.711	0.5	NA	1.06742	4.80618	0.139684	X
TRINITY_GG_349425_c1_g1_i1	chr1	120579523	120580002	chr1:120579262-120580462_L1P4	PRE/POST	1.65266	0.0037564	chr1	120489860	120701289	CH17-472G23.4	ENSG00000275131	601134	0.651	1.059	0.405	1.862	1.834	NA	0.614731	1.75826	0.217508	X
TRINITY_GG_350534_c0_g1_i1	chr11	125104262	125104688	chr11:125104261-125104687_L2a	PRE/POST	1.67887	0.00491924	chr11	125096545	125111763	TMEM218	ENSG00000150433	768536	1.687	0.781	0.217	1.242	2.428	NA	2.16005	1.59027	0.174718	X
TRINITY_GG_351048_c0_g1_i1	chr12	76513052	76513971	chr12:76513051-76514154_L1PREC2	PRE/POST	1.71866	0.00245531	chr12	76351797	76559809	OSBPL8	ENSG00000091039	270038	0.085	0.311	0	0.588	0.31	NA	0.273312	1.89068	0	X
TRINITY_GG_351261_c0_g1_i1	chr19	51528703	51529020	chr19:51528701-51529025_AluSc	PRE/POST	-1.67974	0.00480892	chr19	51519525	51531856	SIGLEC6	ENSG00000105492	735883	0.485	0.839	2.405	0.287	0.595	NA	0.578069	0.342074	8.37979	X
TRINITY_GG_351451_c0_g1_i1	chr7	77016275	77016583	chr7:77016273-77016593_AluSx	PRE/POST	1.63049	0.00629624	chr7	76959835	77043775	DTX2P1-UPK3BP1-PMS2P11	ENSG00000265479	514794	0.754	0.92	0.179	1.312	2.263	NA	0.819565	1.42609	0.136433	X
TRINITY_GG_352044_c0_g1_i1	chr12	54958347	54959831	chr12:54958346-54959830_L1MCa	PRE/POST	-1.76615	0.00290182	chr12	54948018	54984746	TESPA1	ENSG00000135426	290663	0.593	0.549	0.957	0.365	0.384	NA	1.08015	0.664845	2.62192	X
TRINITY_GG_352459_c0_g1_i1	chr22	18131670	18132089	chr22:18131597-18132088_L2b	PRE/POST	1.90781	0.000911181	chr22	18110331	18146554	TUBA8	ENSG00000183785	311922	0.975	0.742	0.104	1.261	0.458	NA	1.31402	1.69946	0.0824742	X
TRINITY_GG_35292_c0_g1_i1	chr8	12594603	12594897	chr8:12594602-12594926_L1MA8	PRE/POST	-1.71866	0.00245531	chr8	12537079	12665588	RP11-419I17.1	ENSG00000283674	627946	0.07	0.222	0.969	0	0.12	NA	0.315315	0	NA	X
TRINITY_GG_353150_c0_g1_i1	chr19	19781555	19785797	chr19:19781554-19785796_Harlequin-int	PRE/POST	1.54424	0.000316109	chr19	19776602	19836073	CTC-559E9.6	ENSG00000267419	638104	0.21	0.541	0.117	0.485	0.367	NA	0.38817	0.896488	0.241237	X
TRINITY_GG_353150_c0_g1_i1	chr19	19781555	19785797	chr19:19781554-19785796_Harlequin-int	PRE/POST	1.54424	0.000316109	chr19	19761038	19821716	CTC-559E9.4	ENSG00000267581	638104	0.21	0.541	0.117	0.485	0.367	NA	0.38817	0.896488	0.241237	X
TRINITY_GG_354477_c0_g1_i1	chr5	142774399	142775471	chr5:142774398-142775470_L1MC2	PRE/POST	1.67139	0.00303309	chr5	142770384	143229011	ARHGAP26	ENSG00000145819	718432	0	0.062	0	0.357	0.046	NA	0	5.75806	0	X
TRINITY_GG_355545_c0_g1_i1	chr17	42545124	42545484	chr17:42545093-42545483_MER21A	PRE/POST	1.62688	0.00394002	chr17	42536510	42562062	RP11-400F19.8	ENSG00000266929	106639	0.434	0.402	0	1.071	0.28	NA	1.0796	2.66418	0	X
TRINITY_GG_355674_c0_g1_i1	chr20	62287467	62287758	chr20:62287460-62287757_AluJr	PRE/POST	1.59072	0.00458443	chr20	62231922	62296213	OSBPL2	ENSG00000130703	795951	0.523	0.33	0.128	1.327	0.908	NA	1.58485	4.02121	0.0964582	X
TRINITY_GG_355829_c0_g1_i1	chr1	156810528	156810821	chr1:156810526-156810820_AluSx1	PRE/POST	1.62688	0.00394002	chr1	156806243	156816862	SH2D2A	ENSG00000027869	89120	0.403	0.332	0	1.561	0.589	NA	1.21386	4.70181	0	X
TRINITY_GG_355907_c0_g1_i1	chr8	70142419	70142720	chr8:70142417-70142719_AluJb	PRE/POST	1.59072	0.00458443	chr8	70109762	70403805	NCOA2	ENSG00000140396	238191	0.223	0.208	0.127	1.312	0.096	NA	1.07212	6.30769	0.0967988	X
TRINITY_GG_356141_c1_g1_i1	chr6	12111044	12111333	chr6:12109293-12111332_Tigger1	PRE/POST	1.92603	0.00082131	chr6	12008762	12164999	HIVEP1	ENSG00000095951	263163	1.158	0.403	0	1.645	0.324	NA	2.87345	4.08189	0	X
TRINITY_GG_356170_c0_g1_i1	chr21	34493573	34495921	chr21:34492811-34496076_L1PB1	PRE/POST	1.53044	0.0013088	chr21	34446688	34512275	KCNE1	ENSG00000180509	795242	0.286	0.245	0.139	0.669	0.176	NA	1.16735	2.73061	0.207773	X
TRINITY_GG_356288_c0_g1_i1	chr16	75585885	75586209	chr16:75585884-75586208_MSTA	PRE/POST	1.75368	0.00188012	chr16	75541399	75608445	RP11-77K12.8	ENSG00000259992	451274	0.762	1.217	0.404	2.572	1.407	NA	0.62613	2.11339	0.157076	X
TRINITY_GG_356302_c2_g1_i1	chr5	169663245	169664044	chr5:169662848-169664475_THE1D-int	PRE/POST	1.88915	0.00101101	chr5	169637247	170083382	DOCK2	ENSG00000134516	723716	0.171	0.207	0.098	0.589	0.197	NA	0.826087	2.84541	0.166384	X
TRINITY_GG_356766_c0_g1_i1	chr11	67330435	67330664	chr11:67330347-67330663_AluJo	PRE/POST	1.77132	0.00191092	chr11	67317871	67398410	RAD9A	ENSG00000172613	334050	0.266	0.752	0	1.66	0.113	NA	0.353723	2.20745	0	X
TRINITY_GG_358882_c0_g1_i1	chr11	75321959	75322172	chr11:75321957-75322171_L2c	PRE/POST	1.79647	0.00168636	chr11	75264182	75351705	ARRB1	ENSG00000137486	416698	0.506	0.188	0	2.101	0.75	NA	2.69149	11.1755	0	X
TRINITY_GG_359935_c0_g1_i1	chr11	74851234	74851502	chr11:74851233-74851501_MIR	PRE/POST	1.79647	0.00168636	chr11	74807739	74949200	XRRA1	ENSG00000166435	684676	0.329	0.732	0	1.675	0.215	NA	0.449454	2.28825	0	X
TRINITY_GG_359997_c0_g1_i1	chr8	27510678	27510946	chr8:27510675-27510951_AluJr	PRE/POST	2.04813	0.000395749	chr8	27490779	27545564	EPHX2	ENSG00000120915	744025	0.155	0.238	0	1.871	0.242	NA	0.651261	7.86134	0	X
TRINITY_GG_360734_c0_g1_i1	chr4	99858299	99858893	chr4:99857977-99858896_L1MC4	PRE/POST	1.51131	0.0037311	chr4	99816833	99870154	DAPP1	ENSG00000070190	342793	0.874	1.471	0.513	2.369	0.582	NA	0.594154	1.61047	0.216547	X
TRINITY_GG_361529_c0_g1_i1	chr1	27483672	27483963	chr1:27483671-27483962_AluJo	PRE/POST	2.07425	0.000332424	chr1	27404226	27490158	WASF2	ENSG00000158195	596267	0.403	0.688	0	2.618	0.585	NA	0.585756	3.80523	0	X
TRINITY_GG_362090_c1_g1_i1	chr3	42104743	42104950	chr3:42103716-42104949_L1P2	PRE/POST	1.62688	0.00394002	chr3	42013802	42225889	TRAK1	ENSG00000182606	17706	0.642	0.196	0.314	1.997	0.232	NA	3.27551	10.1888	0.157236	X
TRINITY_GG_362466_c0_g1_i1	chr12	104464069	104464364	chr12:104464068-104464363_AluSz	PRE/POST	1.66711	0.00507257	chr12	104455295	104762014	CHST11	ENSG00000171310	642579	0.225	0.639	0.13	1.966	0.586	NA	0.352113	3.07668	0.0661241	X
TRINITY_GG_363973_c0_g1_i1	chr1	180101530	180101998	chr1:180101459-180101997_MER21A	PRE/POST	1.66711	0.00507257	chr1	179954738	180114880	CEP350	ENSG00000135837	420390	0.235	0.446	0.1	1.32	0.776	NA	0.526906	2.95964	0.0757576	X
TRINITY_GG_365008_c0_g1_i1	chrX	57461604	57464429	chrX:57458530-57464428_L1PA8	PRE/POST	1.91067	0.000894201	chrX	57286706	57489196	FAAH2	ENSG00000165591	121360	0.073	0.145	0	0.197	0.236	NA	0.503448	1.35862	0	X
TRINITY_GG_365914_c1_g1_i1	chr8	91026906	91027516	chr8:91026905-91028303_ERVL-E-int	PRE/POST	2.04813	0.000395749	chr8	90993796	91041064	TMEM55A	ENSG00000155099	210054	0.57	0.59	0.084	0.959	0.746	NA	0.966102	1.62542	0.0875912	X
TRINITY_GG_366334_c0_g1_i1	chr18	9822903	9823234	chr18:9821524-9823611_L1MD2	PRE/POST	1.79647	0.00168636	chr18	9708165	9862551	RAB31	ENSG00000168461	738469	0.375	0.196	0.121	1.696	0.19	NA	1.91327	8.65306	0.0713443	X
TRINITY_GG_366559_c0_g1_i1	chr3	122633410	122633783	chr3:122633409-122633782_MER2	PRE/POST	1.55306	0.0053365	chr3	122577602	122639047	PARP15	ENSG00000173200	344992	0.764	0.507	0	0.718	0.474	NA	1.5069	1.41617	0	X
TRINITY_GG_366996_c0_g1_i1	chr16	81515695	81516189	chr16:81515694-81516190_LTR33A_	PRE/POST	1.88976	0.00129951	chr16	81445170	81711762	CMIP	ENSG00000153815	719503	0.427	0.251	0.097	1.525	0.231	NA	1.7012	6.0757	0.0636066	X
TRINITY_GG_367412_c0_g1_i1	chr7	36246846	36247152	chr7:36246844-36247152_AluSx	PRE/POST	1.7454	0.00216584	chr7	36153149	36301543	EEPD1	ENSG00000122547	388866	0.075	0.389	0	1.365	0.45	NA	0.192802	3.509	0	X
TRINITY_GG_367663_c0_g1_i1	chr15	58723405	58723730	chr15:58723404-58723729_AluSq	PRE/POST	1.62688	0.00394002	chr15	58588807	58749978	ADAM10	ENSG00000137845	499273	0.29	0.045	0	1.157	0.09	NA	6.44444	25.7111	0	X
TRINITY_GG_3681_c0_g1_i1	chr19	11853715	11854478	chr19:11853714-11854477_HERVK3-int	PRE/POST	1.79647	0.00168636	chr19	11848726	11883750	ZNF439	ENSG00000171291	467086	0.396	0.752	0.858	1.539	0.921	NA	0.526596	2.04654	0.557505	X
TRINITY_GG_368142_c0_g1_i1	chr10	102026331	102026886	chr10:102026270-102026885_L2c	PRE/POST	1.88976	0.00129951	chr10	101845599	102056193	C10orf76	ENSG00000120029	382971	0.944	0.814	0.215	1.587	1.171	NA	1.15971	1.94963	0.135476	X
TRINITY_GG_368266_c0_g1_i1	chr12	25115531	25115866	chr12:25115472-25115865_L1M4	PRE/POST	1.62688	0.00394002	chr12	25108420	25195162	CASC1	ENSG00000118307	238939	0.37	0.362	0	1.138	0.292	NA	1.0221	3.14365	0	X
TRINITY_GG_368531_c0_g1_i1	chr7	99914457	99914799	chr7:99914456-99914798_L2a	PRE/POST	1.78239	0.00253513	chr7	99876958	99919600	TRIM4	ENSG00000146833	309857	0.644	0.841	0.249	2	0.967	NA	0.765755	2.37812	0.1245	X
TRINITY_GG_369685_c0_g1_i1	chr14	35283554	35283870	chr14:35283553-35283871_AluJo	PRE/POST	1.77132	0.00191092	chr14	35278633	35317493	PSMA6	ENSG00000100902	30101	0.306	0.447	0	1.285	0.46	NA	0.684564	2.87472	0	X
TRINITY_GG_369685_c0_g1_i1	chr14	35283554	35283870	chr14:35283553-35283871_AluJo	PRE/POST	1.77132	0.00191092	chr14	35122549	35317474	RP11-561B11.2	ENSG00000258790	30101	0.306	0.447	0	1.285	0.46	NA	0.684564	2.87472	0	X
TRINITY_GG_370164_c0_g1_i1	chr9	77905796	77906104	chr9:77905792-77906103_L1PA8	PRE/POST	1.95319	0.000841575	chr9	77716087	78031458	GNAQ	ENSG00000156052	557975	0.394	0.768	0.129	1.796	0.597	NA	0.513021	2.33854	0.0718263	X
TRINITY_GG_370465_c0_g1_i1	chr9	68745636	68745890	chr9:68745627-68746001_L2c	PRE/POST	1.62688	0.00394002	chr9	68705414	69009176	PIP5K1B	ENSG00000107242	753655	0.251	0.171	0	1.463	0.503	NA	1.46784	8.55556	0	X
TRINITY_GG_370915_c1_g1_i1	chr4	2000468	2001292	chr4:2000001-2001620_L1PA8A	PRE/POST	1.55938	0.0042999	chr4	1982714	2041903	NELFA	ENSG00000185049	349490	0.534	0.339	0.233	0.945	0.418	NA	1.57522	2.78761	0.246561	X
TRINITY_GG_371355_c0_g1_i1	chr1	108951126	108951408	chr1:108951125-108951407_AluSz	PRE/POST	1.6551	0.00545104	chr1	108929508	108963457	CLCC1	ENSG00000121940	134067	0.233	0.713	0.132	1.746	0.209	NA	0.326788	2.44881	0.0756014	X
TRINITY_GG_371355_c0_g1_i1	chr1	108951126	108951408	chr1:108951125-108951407_AluSz	PRE/POST	1.6551	0.00545104	chr1	108837660	108963484	RP11-475E11.9	ENSG00000274068	134067	0.233	0.713	0.132	1.746	0.209	NA	0.326788	2.44881	0.0756014	X
TRINITY_GG_371522_c0_g1_i1	chr1	68095423	68097181	chr1:68095207-68097180_L1ME3	PRE/POST	1.80814	0.00153742	chr1	67832303	68202987	GNG12-AS1	ENSG00000232284	704391	0.135	0.133	0	0.295	0.176	NA	1.01504	2.21805	0	X
TRINITY_GG_372162_c0_g1_i1	chr15	65010207	65011041	chr15:65010206-65011040_L1MB7	PRE/POST	1.69962	0.00267443	chr15	65001512	65029639	MTFMT	ENSG00000103707	735772	0.212	0.28	0	0.612	0	NA	0.757143	2.18571	0	X
TRINITY_GG_372454_c0_g1_i1	chr4	6912111	6912405	chr4:6912110-6912408_AluSc	PRE/POST	1.55467	0.00958179	chr4	6909242	7033118	TBC1D14	ENSG00000132405	28851	0.507	0.399	0.131	2.345	0.204	NA	1.27068	5.87719	0.0558635	X
TRINITY_GG_372515_c0_g1_i1	chr1	149847529	149847825	chr1:149847528-149847824_AluSq	PRE/POST	-1.67286	0.00329473	chr1	149844498	149849024	RP11-196G18.22	ENSG00000261716	381070	0.972	0.266	2.982	0.261	0.897	NA	3.65414	0.981203	11.4253	X
TRINITY_GG_373450_c0_g1_i1	chr3	46248639	46249389	chr3:46248638-46251605_HERVH-int	PRE/POST	1.7747	0.000447207	chr3	46163604	46266706	CCR3	ENSG00000183625	32872	0.902	0.796	0.288	2.065	0.705	NA	1.13317	2.59422	0.139467	X
TRINITY_GG_374131_c0_g1_i1	chr1	120552376	120552775	chr1:120552375-120552774_L2a	PRE/POST	1.98863	0.000313816	chr1	120489860	120701289	CH17-472G23.4	ENSG00000275131	394309	0.566	1.049	0.215	2.641	0.946	NA	0.539561	2.51764	0.0814086	X
TRINITY_GG_374462_c1_g1_i1	chr12	55922328	55922527	chr12:55922327-55922630_AluJb	PRE/POST	1.59072	0.00458443	chr12	55901413	55932618	PYM1	ENSG00000170473	752959	0.186	0.13	0	1.518	0.6	NA	1.43077	11.6769	0	X
TRINITY_GG_374508_c0_g1_i1	chr14	71013613	71015292	chr14:71013612-71015523_L1MEc	PRE/POST	1.67389	0.00503739	chr14	70907405	71115382	PCNX1	ENSG00000100731	737033	0	0.067	0.13	0.314	0.04	NA	0	4.68657	0.414013	X
TRINITY_GG_374849_c0_g1_i1	chr19	14485373	14485675	chr19:14485372-14485685_AluSx1	PRE/POST	1.7735	0.00269256	chr19	14477760	14496149	GIPC1	ENSG00000123159	173811	0.393	0.594	0.268	1.956	0.572	NA	0.661616	3.29293	0.137014	X
TRINITY_GG_374905_c4_g1_i1	chr1	160691755	160692623	chr1:160691754-160697338_HERVK-int	PRE/POST	1.80814	0.00153742	chr1	160670778	160699761	RP11-404F10.2	ENSG00000228863	116380	0	0.053	0	0.419	0	NA	0	7.90566	0	X
TRINITY_GG_374905_c4_g1_i1	chr1	160691755	160692623	chr1:160691754-160697338_HERVK-int	PRE/POST	1.80814	0.00153742	chr1	160678746	160711851	CD48	ENSG00000117091	116380	0	0.053	0	0.419	0	NA	0	7.90566	0	X
TRINITY_GG_375155_c1_g1_i1	chr21	29478207	29478529	chr21:29477977-29478528_MLT2A2	PRE/POST	1.62688	0.00394002	chr21	29194071	29630751	BACH1	ENSG00000156273	416560	0.136	0.43	0	1.162	0.297	NA	0.316279	2.70233	0	X
TRINITY_GG_375164_c0_g1_i1	chr16	31415099	31415453	chr16:31415098-31415452_L2c	PRE/POST	1.79373	0.00246395	chr16	31393312	31426505	ITGAD	ENSG00000156886	104678	0.828	0.481	0.242	1.987	0.78	NA	1.72141	4.13098	0.121792	X
TRINITY_GG_376244_c0_g1_i1	chr14	61711919	61712548	chr14:61711916-61712547_L2a	PRE/POST	1.55306	0.0053365	chr14	61695513	61748259	HIF1A	ENSG00000100644	224499	0.093	0.155	0	0.541	0.15	NA	0.6	3.49032	0	X
TRINITY_GG_376668_c0_g1_i1	chr3	196352263	196352546	chr3:196352253-196352545_AluSx1	PRE/POST	1.92603	0.00082131	chr3	196347662	196432474	UBXN7	ENSG00000163960	308298	0.411	0.213	0	1.99	0.324	NA	1.92958	9.34272	0	X
TRINITY_GG_376843_c0_g1_i1	chr10	50657828	50658101	chr10:50657827-50658100_AluJb	PRE/POST	2.04813	0.000395749	chr10	50655967	50660472	BEND3P1	ENSG00000231345	473159	0.636	0.413	0	1.789	0.212	NA	1.53995	4.33172	0	X
TRINITY_GG_377994_c0_g1_i1	chr2	231749541	231749834	chr2:231749540-231749833_AluSx1	PRE/POST	1.59072	0.00458443	chr2	231732425	231786272	PDE6D	ENSG00000156973	273542	0.399	0.619	0	1.06	0.316	NA	0.644588	1.71244	0	X
TRINITY_GG_378628_c0_g1_i1	chr3	47474514	47474819	chr3:47474513-47474818_AluJo	PRE/POST	2.06132	0.000362695	chr3	47413694	47477126	SCAP	ENSG00000114650	214155	0.506	0.662	0	2.193	0.731	NA	0.76435	3.31269	0	X
TRINITY_GG_379008_c0_g1_i1	chr17	60283692	60284154	chr17:60283691-60284153_L2c	PRE/POST	1.55467	0.00958179	chr17	60179094	60422470	USP32	ENSG00000170832	444547	0.251	0.572	0.099	1.119	1.28	NA	0.438811	1.95629	0.0884718	X
TRINITY_GG_379702_c0_g1_i1	chr11	65299713	65299988	chr11:65299712-65299987_AluSx1	PRE/POST	1.57096	0.00878132	chr11	65261762	65305589	POLA2	ENSG00000014138	742693	0.612	0.956	0.13	1.896	0.323	NA	0.640167	1.98326	0.0685654	X
TRINITY_GG_379892_c0_g1_i1	chr12	76519015	76519417	chr12:76517993-76519560_MSTB-int	PRE/POST	1.87345	0.00142702	chr12	76351797	76559809	OSBPL8	ENSG00000091039	70373	0.348	0.294	0.108	1.601	0.168	NA	1.18367	5.44558	0.0674578	X
TRINITY_GG_379969_c0_g1_i1	chr21	34491627	34492068	chr21:34491626-34492067_MLT2A1	PRE/POST	1.55467	0.00958179	chr21	34446688	34512275	KCNE1	ENSG00000180509	157273	2.4	1.508	2.131	2.75	1.852	NA	1.59151	1.82361	0.774909	X
TRINITY_GG_380107_c0_g1_i1	chr1	1856031	1856285	chr1:1856022-1856284_AluJr	PRE/POST	1.62688	0.00394002	chr1	1785285	1891117	GNB1	ENSG00000078369	184328	0.551	0.362	0	1.426	0.105	NA	1.5221	3.93923	0	X
TRINITY_GG_380115_c0_g1_i1	chr1	156731120	156731424	chr1:156731119-156731423_AluSx	PRE/POST	-1.77132	0.00191092	chr1	156728442	156736960	RRNAD1	ENSG00000143303	595432	0.479	0.66	1.341	0	0.708	NA	0.725758	0	NA	X
TRINITY_GG_380269_c0_g1_i1	chr19	54887636	54887925	chr19:54887635-54887924_AluSp	PRE/POST	-1.55611	0.00934903	chr19	54874248	54890472	FCAR	ENSG00000186431	73062	0.399	0.393	1.971	0.123	1.284	NA	1.01527	0.312977	16.0244	X
TRINITY_GG_380332_c0_g1_i1	chr6	6603443	6605146	chr6:6603442-6605145_L1MEd	PRE/POST	1.81318	0.00219449	chr6	6346465	6622771	LY86-AS1	ENSG00000216863	152809	0.205	0.086	0.045	0.376	0.051	NA	2.38372	4.37209	0.119681	X
TRINITY_GG_380332_c0_g1_i1	chr6	6603443	6605146	chr6:6603442-6605145_L1MEd	PRE/POST	1.81318	0.00219449	chr6	6588108	6654983	LY86	ENSG00000112799	152809	0.205	0.086	0.045	0.376	0.051	NA	2.38372	4.37209	0.119681	X
TRINITY_GG_380887_c0_g1_i1	chr21	7441776	7442057	chr21:7441775-7442064_LTR25	PRE/POST	1.52873	0.00586356	chr21	7430659	7469007	CH507-254M2.2	ENSG00000276077	449774	0.789	0.169	0	0.893	0.97	NA	4.66864	5.28402	0	X
TRINITY_GG_38092_c0_g1_i1	chr13	32292284	32292512	chr13:32292283-32292511_Tigger1	PRE/POST	1.59072	0.00458443	chr13	32031300	32299122	FRY	ENSG00000073910	708928	0.361	0.242	0.147	1.28	0.373	NA	1.49174	5.28926	0.114844	X
TRINITY_GG_381302_c0_g1_i1	chr7	24909772	24910095	chr7:24909769-24910105_AluSx	PRE/POST	1.55611	0.00934903	chr7	24796539	24981634	OSBPL3	ENSG00000070882	33381	0.719	0.522	0.124	2.064	0.424	NA	1.37739	3.95402	0.0600775	X
TRINITY_GG_381388_c0_g1_i1	chr1	10075289	10075498	chr1:10075288-10075497_L2a	PRE/POST	1.62688	0.00394002	chr1	10032832	10181239	UBE4B	ENSG00000130939	729376	0.391	0.06	0	1.76	0	NA	6.51667	29.3333	0	X
TRINITY_GG_38161_c0_g1_i1	chr13	28148582	28148933	chr13:28148502-28148932_L1ME4b	PRE/POST	1.62688	0.00394002	chr13	28138506	28295335	PAN3	ENSG00000152520	334438	0.221	0.242	0	1.345	0.183	NA	0.913223	5.55785	0	X
TRINITY_GG_382231_c0_g1_i1	chr19	11853715	11854478	chr19:11853714-11854477_HERVK3-int	PRE/POST	1.79647	0.00168636	chr19	11848726	11883750	ZNF439	ENSG00000171291	139909	0.396	0.752	0.858	1.539	0.921	NA	0.526596	2.04654	0.557505	X
TRINITY_GG_382902_c1_g1_i1	chr8	22481890	22482490	chr8:22481546-22482627_L1PA7	PRE/POST	1.88915	0.00101101	chr8	22440819	22541142	PPP3CC	ENSG00000120910	222594	0.465	0.499	0	0.748	0.223	NA	0.931864	1.499	0	X
TRINITY_GG_38303_c1_g1_i1	chr1	39418259	39418569	chr1:39418051-39418568_L2a	PRE/POST	1.62688	0.00394002	chr1	39081316	39487177	MACF1	ENSG00000127603	227478	0.684	0.51	0	1.204	0.306	NA	1.34118	2.36078	0	X
TRINITY_GG_383596_c0_g1_i1	chr22	31446009	31446300	chr22:31446008-31446299_AluSz6	PRE/POST	-1.90781	0.000911181	chr22	31399523	31530634	DRG1	ENSG00000185721	21751	0.734	0.34	1.752	0.123	0.73	NA	2.15882	0.361765	14.2439	X
TRINITY_GG_383596_c0_g1_i1	chr22	31446009	31446300	chr22:31446008-31446299_AluSz6	PRE/POST	-1.90781	0.000911181	chr22	31436977	31496108	EIF4ENIF1	ENSG00000184708	21751	0.734	0.34	1.752	0.123	0.73	NA	2.15882	0.361765	14.2439	X
TRINITY_GG_384089_c0_g1_i1	chr8	96890561	96891503	chr8:96890005-96891692_HERVL-int	PRE/POST	1.83937	0.00182913	chr8	96645227	97149654	CPQ	ENSG00000104324	2662	0.415	0.343	0.065	0.621	0.286	NA	1.20991	1.8105	0.10467	X
TRINITY_GG_384250_c0_g1_i1	chr17	63673630	63673931	chr17:63673629-63673930_AluSx1	PRE/POST	-2.17414	0.000172183	chr17	63622415	63696303	MAP3K3	ENSG00000198909	212903	0.812	0.46	2.421	0	0.459	NA	1.76522	0	NA	X
TRINITY_GG_384362_c0_g1_i1	chr8	8194341	8194812	chr8:8194321-8194811_LTR1A2	PRE/POST	1.56361	0.00416151	chr8	8154308	8216916	ENPP7P1	ENSG00000249188	99835	0.75	0.252	0.324	2.27	0.993	NA	2.97619	9.00794	0.142731	X
TRINITY_GG_384362_c0_g1_i1	chr8	8194341	8194812	chr8:8194321-8194811_LTR1A2	PRE/POST	1.56361	0.00416151	chr8	8167819	8226614	FAM85B	ENSG00000253893	99835	0.75	0.252	0.324	2.27	0.993	NA	2.97619	9.00794	0.142731	X
TRINITY_GG_384434_c0_g1_i1	chr20	37391579	37391877	chr20:37391572-37391876_AluSz	PRE/POST	1.77132	0.00191092	chr20	37344685	37406050	SRC	ENSG00000197122	513221	0.742	0.772	0.128	1.593	0.581	NA	0.96114	2.06347	0.0803515	X
TRINITY_GG_385218_c0_g1_i1	chr1	6627981	6628258	chr1:6627980-6628257_L2a	PRE/POST	1.69154	0.00447511	chr1	6624866	6635586	THAP3	ENSG00000041988	485780	0.848	0.284	0.131	2.252	1.104	NA	2.98592	7.92958	0.0581705	X
TRINITY_GG_385607_c2_g1_i1	chr2	68793064	68794167	chr2:68792263-68795977_L1PB4	PRE/POST	1.96309	0.000777054	chr2	68679601	68826833	ARHGAP25	ENSG00000163219	756934	0.467	0.663	0.059	0.916	0.883	NA	0.704374	1.3816	0.0644105	X
TRINITY_GG_386208_c0_g1_i1	chr19	40762217	40762517	chr19:40762213-40762516_AluSx1	PRE/POST	-1.62688	0.00394002	chr19	40750637	40765389	SNRPA	ENSG00000077312	201293	0.606	0.448	1.297	0	0.197	NA	1.35268	0	NA	X
TRINITY_GG_387942_c0_g1_i1	chr3	195971044	195971263	chr3:195970796-195971262_L1PB4	PRE/POST	1.94384	0.000740387	chr3	195959748	195990318	SDHAP1	ENSG00000185485	529741	0.381	0.492	0	2.499	0.558	NA	0.77439	5.07927	0	X
TRINITY_GG_387953_c1_g1_i1	chr6	31196209	31196825	chr6:31195281-31196824_LTR12C	PRE/POST	-2.04813	0.000395749	chr6	31195200	31198037	XXbac-BPG299F13.17	ENSG00000272501	265851	0.147	0.172	1.02	0	0.254	NA	0.854651	0	NA	X
TRINITY_GG_387959_c1_g1_i1	chr7	141936139	141938296	chr7:141936138-141943732_L1MA3	PRE/POST	1.62927	0.00661168	chr7	141907813	142106747	MGAM	ENSG00000257335	233220	0.11	0.074	0.043	0.228	0.143	NA	1.48649	3.08108	0.188596	X
TRINITY_GG_387959_c1_g1_i1	chr7	141936139	141938296	chr7:141936138-141943732_L1MA3	PRE/POST	1.62927	0.00661168	chr7	141927357	141947007	CLEC5A	ENSG00000258227	233220	0.11	0.074	0.043	0.228	0.143	NA	1.48649	3.08108	0.188596	X
TRINITY_GG_388448_c0_g1_i1	chr9	132337623	132338091	chr9:132337622-132338090_L1MC4	PRE/POST	1.55611	0.00934903	chr9	132261356	132354985	SETX	ENSG00000107290	74647	0.783	0.531	0.234	1.428	1.528	NA	1.47458	2.68927	0.163866	X
TRINITY_GG_388733_c0_g1_i1	chr7	151265096	151265511	chr7:151265095-151265510_MLT1B	PRE/POST	1.62688	0.00394002	chr7	151238764	151277896	SMARCD3	ENSG00000082014	151978	0.057	0.04	0	0.953	0	NA	1.425	23.825	0	X
TRINITY_GG_390307_c0_g1_i1	chr1	176096568	176097050	chr1:176096565-176097049_MER61-int	PRE/POST	1.7735	0.00269256	chr1	175944831	176207493	RFWD2	ENSG00000143207	16815	0.668	0.509	0.232	1.33	0.746	NA	1.31238	2.61297	0.174436	X
TRINITY_GG_390857_c0_g1_i1	chr19	45417168	45417623	chr19:45417167-45417622_L2b	PRE/POST	1.56755	0.0090501	chr19	45407333	45478828	ERCC1	ENSG00000012061	572337	0.938	0.449	0.1	1.329	0.432	NA	2.08909	2.95991	0.0752445	X
TRINITY_GG_393005_c1_g1_i1	chr8	66642093	66642713	chr8:66641540-66642712_L1MB8	PRE/POST	1.6551	0.00545104	chr8	66628487	66667217	VCPIP1	ENSG00000175073	359188	0.714	0.612	0.084	0.998	0.842	NA	1.16667	1.63072	0.0841683	X
TRINITY_GG_394352_c0_g1_i1	chr12	48915525	48916026	chr12:48915111-48916626_SVA_D	PRE/POST	-1.55611	0.00934903	chr12	48903503	48957365	RP11-302B13.5	ENSG00000272822	657934	0.678	0.447	0.947	0.535	0.787	NA	1.51678	1.19687	1.77009	X
TRINITY_GG_394352_c0_g1_i1	chr12	48915525	48916026	chr12:48915111-48916626_SVA_D	PRE/POST	-1.55611	0.00934903	chr12	48904110	48931840	CCDC65	ENSG00000139537	657934	0.678	0.447	0.947	0.535	0.787	NA	1.51678	1.19687	1.77009	X
TRINITY_GG_394926_c0_g1_i1	chr12	101329811	101330024	chr12:101329749-101330023_AluJr	PRE/POST	-1.52873	0.00586356	chr12	101280109	101386616	UTP20	ENSG00000120800	708366	0.511	0.276	1.562	0	0.254	NA	1.85145	0	NA	X
TRINITY_GG_39558_c0_g1_i1	chr6	149587179	149587997	chr6:149587178-149587996_MER21B	PRE/POST	1.64739	0.00390168	chr6	149576089	149590864	RP1-12G14.9	ENSG00000281021	799448	0.079	0.235	0.227	1.205	0.392	NA	0.33617	5.12766	0.188382	X
TRINITY_GG_39558_c0_g1_i1	chr6	149587179	149587997	chr6:149587178-149587996_MER21B	PRE/POST	1.64739	0.00390168	chr6	149566294	149591748	GINM1	ENSG00000055211	799448	0.079	0.235	0.227	1.205	0.392	NA	0.33617	5.12766	0.188382	X
TRINITY_GG_395727_c0_g1_i1	chr16	67637259	67637553	chr16:67637258-67637552_AluSx1	PRE/POST	-1.8018	0.00227994	chr16	67562407	67639183	CTCF	ENSG00000102974	311168	0.819	0.522	2.727	0.259	0.437	NA	1.56897	0.496169	10.529	X
TRINITY_GG_395790_c0_g1_i1	chrX	154685621	154685967	chrX:154685543-154685966_L1M5	PRE/POST	1.55306	0.0053365	chrX	154675249	154751583	GAB3	ENSG00000160219	117787	0.364	0.37	0	0.797	0.401	NA	0.983784	2.15405	0	X
TRINITY_GG_39600_c1_g1_i1	chrX	57477946	57479160	chrX:57477485-57479864_L1PA5	PRE/POST	2.13627	9.11e-05	chrX	57286706	57489196	FAAH2	ENSG00000165591	394218	0.758	0.378	0.167	1.12	0.85	NA	2.00529	2.96296	0.149107	X
TRINITY_GG_396608_c0_g1_i1	chr5	18733336	18733975	chr5:18733176-18733974_LTR17	PRE/POST	1.71866	0.00245531	chr5	18704433	18746173	LINC02100	ENSG00000248693	555857	0.157	0.168	0	0.57	0.17	NA	0.934524	3.39286	0	X
TRINITY_GG_397367_c0_g1_i1	chr9	138229114	138230077	chr9:138229113-138230076_L1MD3	PRE/POST	2.61779	5.49e-06	chr9	138217068	138253217	FAM157B	ENSG00000233013	109734	0.247	0.354	0	0.875	0.237	NA	0.69774	2.47175	0	X
TRINITY_GG_397390_c0_g1_i1	chr3	197534016	197534865	chr3:197534015-197534864_L1MD1	PRE/POST	1.55306	0.0053365	chr3	197509783	197573323	BDH1	ENSG00000161267	534745	0.807	0.486	0.32	0.708	0.517	NA	1.66049	1.45679	0.451977	X
TRINITY_GG_397642_c0_g1_i1	chr15	65480817	65481096	chr15:65480816-65481095_AluJb	PRE/POST	1.92603	0.00082131	chr15	65442463	65517704	DPP8	ENSG00000074603	387553	0.149	0.34	0	1.676	0.459	NA	0.438235	4.92941	0	X
TRINITY_GG_398155_c0_g1_i1	chr10	95794612	95795469	chr10:95794611-95795577_L2b	PRE/POST	1.7154	0.00391755	chr10	95711779	95869695	ENTPD1	ENSG00000138185	613981	0.309	0.181	0.083	0.75	0.119	NA	1.70718	4.14365	0.110667	X
TRINITY_GG_398155_c0_g1_i1	chr10	95794612	95795469	chr10:95794611-95795577_L2b	PRE/POST	1.7154	0.00391755	chr10	95753206	96090238	ENTPD1-AS1	ENSG00000226688	613981	0.309	0.181	0.083	0.75	0.119	NA	1.70718	4.14365	0.110667	X
TRINITY_GG_39936_c0_g1_i1	chr9	40997061	40997642	chr9:40995847-40997648_L1MEc	PRE/POST	-1.92603	0.00082131	chr9	40992249	41218410	FRG1HP	ENSG00000276291	451858	0.68	0.824	1.168	0.104	1.186	NA	0.825243	0.126214	11.2308	X
TRINITY_GG_399450_c0_g1_i1	chr5	157297309	157297543	chr5:157297308-157297542_MIRb	PRE/POST	1.62688	0.00394002	chr5	157266079	157395595	CYFIP2	ENSG00000055163	355639	0.352	0.251	0.145	1.493	0.366	NA	1.40239	5.94821	0.0971199	X
TRINITY_GG_399752_c0_g1_i1	chr17	35248553	35250378	chr17:35248552-35250377_MER89-int	PRE/POST	1.86408	0.000405719	chr17	35243036	35273655	SLFN5	ENSG00000166750	9459	0.475	0.612	0.345	1.05	0.738	NA	0.776144	1.71569	0.328571	X
TRINITY_GG_401532_c0_g1_i1	chr15	57113658	57113973	chr15:57113657-57113972_AluJo	PRE/POST	1.79647	0.00168636	chr15	56918623	57299281	TCF12	ENSG00000140262	361199	0.783	0.502	0.122	1.433	0.691	NA	1.55976	2.85458	0.0851361	X
TRINITY_GG_402017_c0_g1_i1	chr11	18406735	18407021	chr11:18406734-18407027_AluSx	PRE/POST	-1.57096	0.00878132	chr11	18394388	18408425	LDHA	ENSG00000134333	583652	0.227	0.416	2.014	0.125	0.747	NA	0.545673	0.300481	16.112	X
TRINITY_GG_402320_c0_g1_i1	chr1	228179875	228180185	chr1:228179874-228180184_AluSx	PRE/POST	1.57096	0.00878132	chr1	228165815	228182257	IBA57	ENSG00000181873	399789	0.38	0.883	0.122	1.72	0.572	NA	0.430351	1.9479	0.0709302	X
TRINITY_GG_402362_c0_g1_i1	chr9	77410943	77411382	chr9:77408306-77411381_L1PA4	PRE/POST	-1.62031	0.00667203	chr9	77177353	77421541	VPS13A	ENSG00000197969	54500	0.117	0.19	0.973	0.102	0.309	NA	0.615789	0.536842	9.53922	X
TRINITY_GG_402780_c0_g1_i1	chr3	170164504	170164916	chr3:170164503-170164915_L1MDa	PRE/POST	2.06132	0.000362695	chr3	170086732	170181749	PHC3	ENSG00000173889	34112	0.266	0.288	0	1.419	0.352	NA	0.923611	4.92708	0	X
TRINITY_GG_403476_c0_g1_i1	chr17	47318105	47318376	chr17:47318104-47318375_MLT1D	PRE/POST	1.79304	0.00242149	chr17	47253897	47344292	RP11-290H9.2	ENSG00000259753	687062	0.758	0.562	0.288	2.472	0.47	NA	1.34875	4.39858	0.116505	X
TRINITY_GG_403476_c0_g1_i1	chr17	47318105	47318376	chr17:47318104-47318375_MLT1D	PRE/POST	1.79304	0.00242149	chr17	47303460	47323613	THCAT158	ENSG00000263293	687062	0.758	0.562	0.288	2.472	0.47	NA	1.34875	4.39858	0.116505	X
TRINITY_GG_404894_c0_g1_i1	chr7	140101209	140101733	chr7:140101208-140101732_L2a	PRE/POST	2.01002	0.000504088	chr7	140084746	140177035	KDM7A	ENSG00000006459	583828	0.482	0.46	0	0.806	0.244	NA	1.04783	1.75217	0	X
TRINITY_GG_405349_c0_g1_i1	chr2	69867556	69867833	chr2:69867246-69868118_L2	PRE/POST	1.79647	0.00168636	chr2	69829642	69881396	GMCL1	ENSG00000087338	799697	0.426	0.105	0	2.02	0.336	NA	4.05714	19.2381	0	X
TRINITY_GG_405549_c0_g1_i1	chr1	97908458	97908794	chr1:97908394-97909910_L2a	PRE/POST	1.62688	0.00394002	chr1	97077743	97921049	DPYD	ENSG00000188641	159208	0.208	0.366	0	1.399	0.539	NA	0.568306	3.8224	0	X
TRINITY_GG_405586_c0_g1_i1	chr5	176261788	176262523	chr5:176261778-176262522_L1MC	PRE/POST	1.99591	0.00055017	chr5	176238367	176345991	SIMC1	ENSG00000170085	61760	0.119	0.185	0	0.704	0.159	NA	0.643243	3.80541	0	X
TRINITY_GG_405754_c0_g1_i1	chr2	86550674	86551007	chr2:86550673-86551006_MER2	PRE/POST	1.67286	0.00329473	chr2	86505668	86721122	RNF103-CHMP3	ENSG00000249884	565323	1.169	1.332	0.252	2.478	0.738	NA	0.877628	1.86036	0.101695	X
TRINITY_GG_405754_c0_g1_i1	chr2	86550674	86551007	chr2:86550673-86551006_MER2	PRE/POST	1.67286	0.00329473	chr2	86503431	86563479	CHMP3	ENSG00000115561	565323	1.169	1.332	0.252	2.478	0.738	NA	0.877628	1.86036	0.101695	X
TRINITY_GG_405792_c0_g1_i1	chr7	102056577	102056860	chr7:102056576-102056867_AluSq2	PRE/POST	1.59072	0.00458443	chr7	101815904	102283957	CUX1	ENSG00000257923	145385	0.15	0.217	0	1.12	0.332	NA	0.691244	5.16129	0	X
TRINITY_GG_40585_c0_g1_i1	chr13	32188998	32189306	chr13:32188127-32189397_HSMAR2	PRE/POST	1.62688	0.00394002	chr13	32031300	32299122	FRY	ENSG00000073910	647402	0.723	0.689	0.079	1.47	0.303	NA	1.04935	2.13353	0.0537415	X
TRINITY_GG_40586_c0_g1_i1	chr12	19558398	19558684	chr12:19558329-19558721_L1PB1	PRE/POST	1.52872	0.00586356	chr12	19404045	19720801	AEBP2	ENSG00000139154	781469	0.155	0.479	0	0.905	0.491	NA	0.323591	1.88935	0	X
TRINITY_GG_406666_c3_g1_i1	chr18	9268282	9268546	chr18:9264858-9270779_L1PA4	PRE/POST	1.66552	0.00310065	chr18	9136228	9285985	ANKRD12	ENSG00000101745	155991	0.493	0.383	0	1.485	0.317	NA	1.28721	3.87728	0	X
TRINITY_GG_408141_c0_g1_i1	chr7	37825000	37825331	chr7:37824999-37825330_L2	PRE/POST	1.62688	0.00394002	chr7	37683843	37951941	EPDR1	ENSG00000086289	706583	0.47	0.612	0	1.11	0.799	NA	0.767974	1.81373	0	X
TRINITY_GG_408141_c0_g1_i1	chr7	37825000	37825331	chr7:37824999-37825330_L2	PRE/POST	1.62688	0.00394002	chr7	37683796	37833788	GPR141	ENSG00000187037	706583	0.47	0.612	0	1.11	0.799	NA	0.767974	1.81373	0	X
TRINITY_GG_408176_c0_g1_i1	chr9	121449005	121449469	chr9:121448644-121449514_L1MC1	PRE/POST	1.85	0.000932955	chr9	121444991	121500027	GGTA1P	ENSG00000204136	491407	1.101	0.699	0.211	2.68	1.601	NA	1.57511	3.83405	0.0787313	X
TRINITY_GG_408176_c0_g1_i1	chr9	121449005	121449469	chr9:121448644-121449514_L1MC1	PRE/POST	1.85	0.000932955	chr9	121369906	121463237	RP11-162D16.2	ENSG00000227355	491407	1.101	0.699	0.211	2.68	1.601	NA	1.57511	3.83405	0.0787313	X
TRINITY_GG_409024_c0_g1_i1	chr20	48789612	48789809	chr20:48789603-48789808_MER113B	PRE/POST	1.62688	0.00394002	chr20	48624252	48827883	PREX1	ENSG00000124126	404145	0.827	0.274	0	1.82	0.264	NA	3.01825	6.64234	0	X
TRINITY_GG_409291_c1_g1_i1	chr16	23939765	23940348	chr16:23938824-23940404_L1MD	PRE/POST	1.62688	0.00394002	chr16	23836001	24220611	PRKCB	ENSG00000166501	727271	0.594	0.395	0	0.901	0.168	NA	1.5038	2.28101	0	X
TRINITY_GG_4096_c0_g1_i1	chr17	51083226	51083536	chr17:51083225-51083536_AluSx1	PRE/POST	1.7735	0.00269256	chr17	51042524	51085471	RP11-481C4.1	ENSG00000249870	106629	0.965	0.81	0.262	1.881	0.425	NA	1.19136	2.32222	0.139288	X
TRINITY_GG_4096_c0_g1_i1	chr17	51083226	51083536	chr17:51083225-51083536_AluSx1	PRE/POST	1.7735	0.00269256	chr17	50962174	51120865	SPAG9	ENSG00000008294	106629	0.965	0.81	0.262	1.881	0.425	NA	1.19136	2.32222	0.139288	X
TRINITY_GG_410038_c0_g1_i1	chr15	34282472	34282705	chr15:34282471-34282704_AluJr	PRE/POST	1.62688	0.00394002	chr15	34229996	34338060	SLC12A6	ENSG00000140199	366683	0.585	0.542	0	1.545	0.11	NA	1.07934	2.85055	0	X
TRINITY_GG_410445_c1_g1_i1	chr6	87180262	87180698	chr6:87180261-87180884_LTR41B	PRE/POST	1.90781	0.000911181	chr6	87152833	87264196	ZNF292	ENSG00000188994	723239	0.056	0.41	0.102	1.028	0.16	NA	0.136585	2.50732	0.0992218	X
TRINITY_GG_410867_c0_g1_i1	chr7	142003836	142004092	chr7:142002227-142004691_L1PB4	PRE/POST	1.55611	0.00934903	chr7	141907813	142106747	MGAM	ENSG00000257335	702217	0.072	0.869	0.144	2.185	0.116	NA	0.0828539	2.51438	0.0659039	X
TRINITY_GG_411202_c0_g1_i1	chr14	91776768	91777260	chr14:91776584-91777259_L2b	PRE/POST	1.57096	0.00878132	chr14	91580696	91780707	CATSPERB	ENSG00000133962	279381	0.505	0.874	0.096	1.205	0.443	NA	0.577803	1.37872	0.079668	X
TRINITY_GG_411407_c0_g1_i1	chr7	99339553	99340129	chr7:99339552-99340129_L1ME3G	PRE/POST	1.57738	0.00597283	chr7	99325910	99366262	ARPC1A	ENSG00000241685	580596	0.457	0.729	0.183	1.707	0.884	NA	0.626886	2.34156	0.107206	X
TRINITY_GG_411407_c0_g1_i1	chr7	99339553	99340129	chr7:99339552-99340129_L1ME3G	PRE/POST	1.57738	0.00597283	chr7	99325879	99394653	RP5-900K19.2	ENSG00000284292	580596	0.457	0.729	0.183	1.707	0.884	NA	0.626886	2.34156	0.107206	X
TRINITY_GG_412166_c1_g1_i1	chr2	113905482	113905779	chr2:113905481-113907033_L1MB3	PRE/POST	1.62688	0.00394002	chr2	113889960	113962596	ACTR3	ENSG00000115091	560154	0.313	0.411	0	1.277	0.478	NA	0.761557	3.10706	0	X
TRINITY_GG_412584_c0_g1_i1	chr16	11492799	11493176	chr16:11492798-11493176_L2a	PRE/POST	1.57738	0.00597283	chr16	11359845	11523588	CTD-3088G3.8	ENSG00000188897	435243	0.51	0.711	0.372	2.478	0.939	NA	0.7173	3.48523	0.150121	X
TRINITY_GG_412600_c0_g1_i1	chr7	45051991	45052333	chr7:45051990-45052332_ERV3-16A3_I-int	PRE/POST	1.88738	0.00128442	chr7	44999475	45076469	CCM2	ENSG00000136280	300638	0.716	0.802	0.113	2.204	0.844	NA	0.892768	2.74813	0.0512704	X
TRINITY_GG_412837_c0_g1_i1	chr3	14966952	14967365	chr3:14966901-14967364_L1M4	PRE/POST	1.79647	0.00168636	chr3	14947584	15053600	NR2C2	ENSG00000177463	377513	0.567	0.544	0.106	1.177	0.743	NA	1.04228	2.1636	0.0900595	X
TRINITY_GG_412850_c0_g1_i1	chr7	27807404	27807808	chr7:27807239-27808474_L1MC4a	PRE/POST	2.18355	0.000160241	chr7	27739331	27844564	TAX1BP1	ENSG00000106052	62203	0.257	0.618	0	2.034	0.474	NA	0.415858	3.29126	0	X
TRINITY_GG_413162_c0_g1_i1	chr7	32883090	32883406	chr7:32883089-32883405_AluSz6	PRE/POST	1.55611	0.00934903	chr7	32868172	32894131	KBTBD2	ENSG00000170852	349298	0.083	0.933	0.262	1.744	0.303	NA	0.0889603	1.86924	0.150229	X
TRINITY_GG_413925_c0_g1_i1	chr3	47077935	47078517	chr3:47077532-47078519_L1MC4	PRE/POST	1.55306	0.0053365	chr3	47016429	47163967	SETD2	ENSG00000181555	471802	0.15	0.125	0	0.57	0.233	NA	1.2	4.56	0	X
TRINITY_GG_414172_c0_g1_i1	chr1	121328931	121329223	chr1:121328930-121329222_AluSx1	PRE/POST	-1.88915	0.00101101	chr1	121184810	121392822	SRGAP2C	ENSG00000171943	536953	0.236	0.338	1.204	0	0.336	NA	0.698225	0	NA	X
TRINITY_GG_414907_c3_g1_i1	chr5	137969729	137969949	chr5:137968596-137974622_L1PA3	PRE/POST	1.74378	0.00334953	chr5	137937960	138051961	FAM13B	ENSG00000031003	224717	0.531	0.765	0.686	2.176	0.647	NA	0.694118	2.84444	0.315257	X
TRINITY_GG_415228_c0_g1_i1	chr1	27627615	27627909	chr1:27627614-27627908_AluSq2	PRE/POST	1.79647	0.00168636	chr1	27612064	27635277	FGR	ENSG00000000938	81493	0.514	0.753	0	1.529	0.574	NA	0.682603	2.03054	0	X
TRINITY_GG_415359_c0_g1_i1	chr2	161227397	161227636	chr2:161227396-161227635_MIR	PRE/POST	-1.62688	0.00394002	chr2	161136908	161236221	TANK	ENSG00000136560	143605	0.078	0.693	1.567	0	0.359	NA	0.112554	0	NA	X
TRINITY_GG_415359_c0_g1_i1	chr2	161227397	161227636	chr2:161227396-161227635_MIR	PRE/POST	-1.62688	0.00394002	chr2	161222785	161308303	AC009299.2	ENSG00000235724	143605	0.078	0.693	1.567	0	0.359	NA	0.112554	0	NA	X
TRINITY_GG_415416_c0_g1_i1	chr5	61367843	61368127	chr5:61367839-61368131_AluJb	PRE/POST	1.66711	0.00507257	chr5	61332273	61546170	ZSWIM6	ENSG00000130449	210374	0.419	0.65	0.284	2.015	0.375	NA	0.644615	3.1	0.140943	X
TRINITY_GG_415420_c0_g1_i1	chr22	39930542	39930788	chr22:39930541-39930790_L2b	PRE/POST	1.57096	0.00878132	chr22	39901082	39973721	GRAP2	ENSG00000100351	440164	0.463	0.113	0.146	2.744	0	NA	4.09735	24.2832	0.053207	X
TRINITY_GG_416701_c0_g1_i1	chr3	190624084	190624419	chr3:190624074-190624531_MER65A	PRE/POST	1.62688	0.00394002	chr3	190514051	190659750	IL1RAP	ENSG00000196083	506881	0.289	0.381	0.12	1.405	0.414	NA	0.75853	3.68766	0.0854093	X
TRINITY_GG_41724_c1_g1_i1	chr6	149691715	149692190	chr6:149691455-149692189_L2	PRE/POST	1.9741	0.000709218	chr6	149658153	149718256	LATS1	ENSG00000131023	512273	0.122	0.116	0.097	1.607	0.095	NA	1.05172	13.8534	0.0603609	X
TRINITY_GG_418187_c0_g1_i1	chr2	197275102	197275412	chr2:197275101-197275412_AluJb	PRE/POST	1.77132	0.00191092	chr2	196967017	197311173	ANKRD44	ENSG00000065413	238321	0.662	0.251	0	1.469	0.413	NA	2.63745	5.85259	0	X
TRINITY_GG_418187_c0_g1_i1	chr2	197275102	197275412	chr2:197275101-197275412_AluJb	PRE/POST	1.77132	0.00191092	chr2	197250858	197302519	ANKRD44-IT1	ENSG00000236977	238321	0.662	0.251	0	1.469	0.413	NA	2.63745	5.85259	0	X
TRINITY_GG_419094_c1_g1_i1	chr11	66151312	66151600	chr11:66151311-66151950_L1M4a2	PRE/POST	1.77132	0.00191092	chr11	66070363	66244747	PACS1	ENSG00000175115	752461	0.51	0.403	0	1.36	0.325	NA	1.26551	3.37469	0	X
TRINITY_GG_419356_c0_g1_i1	chr14	31391590	31392003	chr14:31391439-31392002_Tigger3b	PRE/POST	1.94384	0.000740387	chr14	31334312	31457441	RP11-176H8.1	ENSG00000203546	338256	0.251	0.447	0	1.388	0.165	NA	0.561521	3.10515	0	X
TRINITY_GG_419356_c0_g1_i1	chr14	31391590	31392003	chr14:31391439-31392002_Tigger3b	PRE/POST	1.94384	0.000740387	chr14	31291791	31420582	HEATR5A	ENSG00000129493	338256	0.251	0.447	0	1.388	0.165	NA	0.561521	3.10515	0	X
TRINITY_GG_419404_c0_g1_i1	chr12	104716291	104716498	chr12:104716290-104716497_MIR	PRE/POST	1.7735	0.00269256	chr12	104455295	104762014	CHST11	ENSG00000171310	534463	0.401	0.342	0.165	2.888	0.26	NA	1.17251	8.44444	0.057133	X
TRINITY_GG_419440_c0_g1_i1	chr5	39234467	39234998	chr5:39234466-39235050_L1PA8	PRE/POST	1.66483	0.00203313	chr5	39105236	39274528	FYB	ENSG00000082074	208885	0.996	0.874	0.309	2.663	0.704	NA	1.13959	3.04691	0.116035	X
TRINITY_GG_419510_c0_g1_i1	chr3	134785625	134785935	chr3:134785624-134785934_AluSx	PRE/POST	1.51388	0.00621474	chr3	134597801	135260467	EPHB1	ENSG00000154928	757227	0.311	0.478	0.066	0.906	0.606	NA	0.650628	1.8954	0.0728477	X
TRINITY_GG_419595_c0_g1_i1	chr15	75607631	75608039	chr15:75607630-75608038_L2c	PRE/POST	1.57096	0.00878132	chr15	75598083	75626469	SNUPN	ENSG00000169371	783958	0.398	0.423	0.106	1.384	1.141	NA	0.940898	3.27187	0.0765896	X
TRINITY_GG_419765_c0_g1_i1	chr5	39141934	39142682	chr5:39141933-39143585_L2c	PRE/POST	1.56916	0.00403555	chr5	39105236	39274528	FYB	ENSG00000082074	192389	1.025	0.472	0.259	1.284	0.597	NA	2.17161	2.72034	0.201713	X
TRINITY_GG_421126_c1_g1_i1	chr11	104964026	104964342	chr11:104964025-104965488_HUERS-P1-int	PRE/POST	1.59072	0.00458443	chr11	104942866	104969436	CASP4	ENSG00000196954	89958	0.295	0.255	0	0.985	0.092	NA	1.15686	3.86275	0	X
TRINITY_GG_422247_c0_g1_i1	chr2	96226733	96227474	chr2:96226730-96227832_L1ME1	PRE/POST	2.13686	0.000226473	chr2	96208416	96242621	STARD7-AS1	ENSG00000204685	603283	0.085	0.271	0	0.703	0.271	NA	0.313653	2.5941	0	X
TRINITY_GG_422497_c0_g1_i1	chr11	96069393	96069702	chr11:96069392-96069701_AluJb	PRE/POST	1.66711	0.00507257	chr11	95976598	96343180	MAML2	ENSG00000184384	566137	1.13	0.955	0.126	2.211	0.915	NA	1.18325	2.31518	0.0569878	X
TRINITY_GG_424504_c0_g1_i1	chr20	44982730	44983321	chr20:44982729-44983320_L2a	PRE/POST	1.6677	0.00336676	chr20	44966474	45079959	STK4	ENSG00000101109	523047	0.319	0.801	0.18	1.515	0.907	NA	0.398252	1.89139	0.118812	X
TRINITY_GG_42488_c1_g1_i1	chr9	113214946	113215552	chr9:113214295-113215551_Tigger1	PRE/POST	2.06132	0.000362695	chr9	113161006	113221361	FKBP15	ENSG00000119321	145933	0.382	0.212	0.085	1.083	0.579	NA	1.80189	5.10849	0.0784857	X
TRINITY_GG_424919_c0_g1_i1	chr7	75510183	75510498	chr7:75510182-75510497_AluSx	PRE/POST	1.53813	0.00758742	chr7	75502930	75528148	PMS2P3	ENSG00000127957	616686	0.973	1.128	0.258	1.415	0.716	NA	0.862589	1.25443	0.182332	X
TRINITY_GG_4251_c0_g1_i1	chr8	27358316	27358552	chr8:27358315-27359073_L1MEd	PRE/POST	1.62688	0.00394002	chr8	27311482	27459391	PTK2B	ENSG00000120899	22267	0.467	0.38	0	1.523	0.232	NA	1.22895	4.00789	0	X
TRINITY_GG_425394_c0_g1_i1	chr19	220210	220462	chr19:219411-220473_MER11C	PRE/POST	1.77523	0.00273185	chr19	198264	239440	LINC01002	ENSG00000282508	794268	0.579	0.545	0.161	2.894	0.278	NA	1.06239	5.31009	0.0556323	X
TRINITY_GG_425401_c0_g1_i1	chr11	63851983	63853118	chr11:63851982-63853117_Charlie1	PRE/POST	1.65069	0.00226303	chr11	63838928	63911019	MARK2	ENSG00000072518	434815	0.905	0.562	0.83	1.479	0.64	NA	1.61032	2.63167	0.56119	X
TRINITY_GG_42545_c0_g1_i1	chr15	89311427	89312081	chr15:89311426-89312080_L3	PRE/POST	1.58288	0.00215966	chr15	89243949	89317261	FANCI	ENSG00000140525	740225	1.636	1.684	0.368	2.844	1.981	NA	0.971496	1.68884	0.129395	X
TRINITY_GG_42545_c0_g1_i1	chr15	89311427	89312081	chr15:89311426-89312080_L3	PRE/POST	1.58288	0.00215966	chr15	89305198	89334861	POLG	ENSG00000140521	740225	1.636	1.684	0.368	2.844	1.981	NA	0.971496	1.68884	0.129395	X
TRINITY_GG_425935_c0_g1_i1	chr5	163447463	163447983	chr5:163447462-163447982_L1MB7	PRE/POST	1.50419	0.00614799	chr5	163446526	163460140	NUDCD2	ENSG00000170584	311516	1.543	1.56	0.333	1.888	1.017	NA	0.989103	1.21026	0.176377	X
TRINITY_GG_425950_c0_g1_i1	chr17	77197622	77197906	chr17:77197618-77197905_AluSz	PRE/POST	1.59072	0.00458443	chr17	77086716	77217101	SEC14L1	ENSG00000129657	111152	0.408	0.617	0	1.088	0.453	NA	0.661264	1.76337	0	X
TRINITY_GG_425962_c0_g1_i1	chr17	29691877	29692170	chr17:29691858-29692169_AluSz	PRE/POST	1.92603	0.00082131	chr17	29560547	29707090	ABHD15-AS1	ENSG00000264031	234326	0.31	0.329	0	1.64	0.446	NA	0.942249	4.9848	0	X
TRINITY_GG_425962_c0_g1_i1	chr17	29691877	29692170	chr17:29691858-29692169_AluSz	PRE/POST	1.92603	0.00082131	chr17	29625938	29930276	SSH2	ENSG00000141298	234326	0.31	0.329	0	1.64	0.446	NA	0.942249	4.9848	0	X
TRINITY_GG_426616_c0_g1_i1	chr12	74544902	74545200	chr12:74544901-74545199_L1M5	PRE/POST	1.62688	0.00394002	chr12	74537827	74545430	ATXN7L3B	ENSG00000253719	514325	0.815	0.749	0.126	1.227	0.722	NA	1.08812	1.63818	0.102689	X
TRINITY_GG_426901_c0_g1_i1	chr7	152240373	152241196	chr7:152240370-152241195_L2b	PRE/POST	1.53998	0.000437652	chr7	152134922	152436005	KMT2C	ENSG00000055609	416579	0.905	1.074	0.807	3.134	1.522	NA	0.842644	2.91806	0.257498	X
TRINITY_GG_427260_c0_g1_i1	chr7	16159382	16160011	chr7:16159381-16162961_L1PA7	PRE/POST	1.71288	0.000751468	chr7	16087527	16421322	ISPD	ENSG00000214960	473919	1.815	1.481	0.526	2.75	1.631	NA	1.22552	1.85685	0.191273	X
TRINITY_GG_427333_c0_g1_i1	chr7	36267738	36268035	chr7:36267737-36268107_MLT1A	PRE/POST	1.62688	0.00394002	chr7	36153149	36301543	EEPD1	ENSG00000122547	277360	0.223	0.527	0	1.529	0.315	NA	0.42315	2.90133	0	X
TRINITY_GG_427357_c0_g1_i1	chr18	5171278	5172348	chr18:5171274-5172437_L1MA3	PRE/POST	1.853	0.00165865	chr18	5145285	5197503	AKAIN1	ENSG00000231824	669029	0.307	0.274	0.061	0.645	0.375	NA	1.12044	2.35401	0.0945736	X
TRINITY_GG_427474_c0_g1_i1	chr6	8418013	8418246	chr6:8418012-8418245_MIRb	PRE/POST	-1.79647	0.00168636	chr6	8413068	8435483	SLC35B3	ENSG00000124786	696163	0.461	0.532	1.982	0	0.229	NA	0.866541	0	NA	X
TRINITY_GG_427963_c0_g1_i1	chr4	85726888	85727187	chr4:85726887-85727237_AluSx1	PRE/POST	1.59072	0.00458443	chr4	85475114	86002670	ARHGAP24	ENSG00000138639	29115	0.492	0.389	0	1.302	0.315	NA	1.26478	3.34704	0	X
TRINITY_GG_430614_c0_g1_i1	chr11	73066649	73067339	chr11:73061020-73067491_L1PA7	PRE/POST	1.76451	0.00285989	chr11	72836745	73142261	FCHSD2	ENSG00000137478	45413	0.578	0.276	0.088	1.151	0.374	NA	2.0942	4.17029	0.0764553	X
TRINITY_GG_430765_c2_g1_i1	chr11	3112470	3113132	chr11:3111004-3113392_MER4-int	PRE/POST	1.7347	0.00119266	chr11	3087116	3166739	OSBPL5	ENSG00000021762	496582	1.059	1.059	0.367	2.171	1.073	NA	1	2.05005	0.169047	X
TRINITY_GG_431512_c0_g1_i1	chr20	336661	336959	chr20:336658-336958_AluSz	PRE/POST	1.79647	0.00168636	chr20	320313	348224	NRSN2-AS1	ENSG00000225377	40260	0.398	0.628	0	1.524	0.579	NA	0.633758	2.42675	0	X
TRINITY_GG_431533_c0_g1_i1	chr1	158952815	158953202	chr1:158952741-158958797_L1PA2	PRE/POST	1.56755	0.0090501	chr1	158930796	158977054	PYHIN1	ENSG00000163564	17904	0.614	0.683	0.11	1.29	0.485	NA	0.898975	1.88873	0.0852713	X
TRINITY_GG_431888_c0_g1_i1	chr9	40087806	40089099	chr9:40087805-40089098_THE1B-int	PRE/POST	1.77087	0.00184271	chr9	39816542	40106661	FGF7P3	ENSG00000204837	597764	0	0.125	0	0.281	0	NA	0	2.248	0	X
TRINITY_GG_431888_c0_g1_i1	chr9	40087806	40089099	chr9:40087805-40089098_THE1B-int	PRE/POST	1.77087	0.00184271	chr9	39983793	40106611	RP11-204M4.4	ENSG00000284116	597764	0	0.125	0	0.281	0	NA	0	2.248	0	X
TRINITY_GG_43257_c0_g1_i1	chr5	17473178	17475821	chr5:17473177-17475820_L1PA14	PRE/POST	1.85594	0.000990406	chr5	17444010	17483946	LINC02218	ENSG00000249662	4594	0.096	0.329	0.052	0.303	0.224	NA	0.291793	0.920973	0.171617	X
TRINITY_GG_433580_c0_g1_i1	chr4	48741793	48742184	chr4:48741730-48742183_L1MC1	PRE/POST	1.59072	0.00458443	chr4	48497361	48780322	FRYL	ENSG00000075539	180408	0.584	0.558	0	0.861	0.265	NA	1.04659	1.54301	0	X
TRINITY_GG_433873_c0_g1_i1	chr7	95605520	95606366	chr7:95605234-95606558_LTR12C	PRE/POST	1.55144	0.0070823	chr7	95596682	95613719	AC002451.3	ENSG00000231170	719395	0.737	0.977	0.161	0.961	0.518	NA	0.75435	0.983623	0.167534	X
TRINITY_GG_434492_c0_g1_i1	chr11	58540895	58541606	chr11:58540894-58542201_L1PA3	PRE/POST	1.71866	0.00245531	chr11	58526871	58578220	LPXN	ENSG00000110031	691883	0.044	0.28	0	0.537	0.299	NA	0.157143	1.91786	0	X
TRINITY_GG_434516_c0_g1_i1	chr6	142915596	142916443	chr6:142915595-142916849_L2b	PRE/POST	2.09069	1.62e-05	chr6	142751467	142956698	HIVEP2	ENSG00000010818	153707	0.657	0.803	0.398	2.424	0.823	NA	0.818182	3.01868	0.164191	X
TRINITY_GG_434813_c1_g1_i1	chr16	24109889	24110141	chr16:24108350-24110141_SVA_F	PRE/POST	1.56332	0.00665536	chr16	23836001	24220611	PRKCB	ENSG00000166501	798284	0.482	0.272	0.293	2.456	0.118	NA	1.77206	9.02941	0.1193	X
TRINITY_GG_435676_c0_g1_i1	chrX	45092649	45092915	chrX:45092546-45093103_L2a	PRE/POST	1.62688	0.00394002	chrX	44873177	45112602	KDM6A	ENSG00000147050	331277	0.244	0.153	0	1.409	0.344	NA	1.59477	9.20915	0	X
TRINITY_GG_436008_c0_g1_i1	chr8	662368	662679	chr8:662367-662678_AluSp	PRE/POST	1.62688	0.00394002	chr8	614746	738106	ERICH1	ENSG00000104714	564294	0.688	0.38	0.124	1.21	0.868	NA	1.81053	3.18421	0.102479	X
TRINITY_GG_436479_c0_g1_i1	chr16	25117961	25118267	chr16:25117869-25118423_L2b	PRE/POST	1.59072	0.00458443	chr16	25111729	25178231	LCMT1	ENSG00000205629	325701	0	0.207	0	1.051	0.2	NA	0	5.07729	0	X
TRINITY_GG_437252_c0_g1_i1	chr7	105362537	105363093	chr7:105362531-105363196_L1PA5	PRE/POST	1.55306	0.0053365	chr7	105110704	105399308	SRPK2	ENSG00000135250	395583	0.188	0.034	0	0.799	0.259	NA	5.52941	23.5	0	X
TRINITY_GG_437264_c0_g1_i1	chr3	197609910	197610406	chr3:197609909-197610408_L1MA3	PRE/POST	1.57077	0.00624162	chr3	197578213	197627906	AC024560.3	ENSG00000214135	72260	1.069	1.128	0.313	1.761	1.375	NA	0.947695	1.56117	0.17774	X
TRINITY_GG_437646_c0_g1_i1	chr10	6601187	6601715	chr10:6601186-6601714_MER1A	PRE/POST	1.59072	0.00458443	chr10	6580419	6616452	PRKCQ-AS1	ENSG00000237943	757418	0.102	0.269	0	0.687	0.227	NA	0.379182	2.5539	0	X
TRINITY_GG_437856_c0_g1_i1	chr2	148246061	148246308	chr2:148246060-148246307_MIRb	PRE/POST	1.62688	0.00394002	chr2	148021011	148516971	MBD5	ENSG00000204406	71573	0.833	0.245	0	1.437	0.223	NA	3.4	5.86531	0	X
TRINITY_GG_438100_c0_g1_i1	chr17	16781279	16783762	chr17:16781278-16783989_L1PA11	PRE/POST	-1.61227	0.0036438	chr17	16690261	16804453	RP11-219A15.1	ENSG00000266302	511686	0.186	0.17	0.159	0	0.195	NA	1.09412	0	NA	X
TRINITY_GG_439451_c0_g1_i1	chr17	30861523	30861812	chr17:30861520-30861811_AluSz	PRE/POST	1.62688	0.00394002	chr17	30831970	30895869	ATAD5	ENSG00000176208	697118	0.4	0.099	0	1.26	0.474	NA	4.0404	12.7273	0	X
TRINITY_GG_439451_c0_g1_i1	chr17	30861523	30861812	chr17:30861520-30861811_AluSz	PRE/POST	1.62688	0.00394002	chr17	30834325	30863028	CTD-2349P21.11	ENSG00000265334	697118	0.4	0.099	0	1.26	0.474	NA	4.0404	12.7273	0	X
TRINITY_GG_440051_c0_g1_i1	chr3	48480523	48480774	chr3:48480519-48480773_AluSg4	PRE/POST	1.59072	0.00458443	chr3	48467798	48504826	SHISA5	ENSG00000164054	682229	0.162	0.17	0	1.223	0.354	NA	0.952941	7.19412	0	X
TRINITY_GG_4401_c0_g1_i1	chr1	36166690	36166877	chr1:36166689-36166876_L2a	PRE/POST	1.62688	0.00394002	chr1	36155579	36180849	MAP7D1	ENSG00000116871	293987	0.19	0.534	0	1.843	0.429	NA	0.355805	3.45131	0	X
TRINITY_GG_440113_c0_g1_i1	chr15	49040580	49040833	chr15:49040528-49040837_AluYi6	PRE/POST	-1.85537	0.00121064	chr15	48988476	49046563	SECISBP2L	ENSG00000138593	308311	0.894	0.393	1.169	0	0.465	NA	2.27481	0	NA	X
TRINITY_GG_440201_c1_g1_i1	chr6	84155875	84156378	chr6:84155527-84156386_L1PB4	PRE/POST	1.67887	0.00491924	chr6	84124241	84227635	CEP162	ENSG00000135315	521764	1.009	1.021	0.202	1.085	0.796	NA	0.988247	1.06268	0.186175	X
TRINITY_GG_441688_c0_g1_i1	chr17	18174344	18174629	chr17:18174343-18174628_AluJo	PRE/POST	1.94384	0.000740387	chr17	18172625	18184753	RP11-258F1.1	ENSG00000266677	483782	0.613	0.483	0.13	1.894	0.322	NA	1.26915	3.92133	0.0686378	X
TRINITY_GG_441688_c0_g1_i1	chr17	18174344	18174629	chr17:18174343-18174628_AluJo	PRE/POST	1.94384	0.000740387	chr17	18108706	18179802	MYO15A	ENSG00000091536	483782	0.613	0.483	0.13	1.894	0.322	NA	1.26915	3.92133	0.0686378	X
TRINITY_GG_44190_c0_g1_i1	chr16	48583189	48583680	chr16:48583188-48583680_L1MA8	PRE/POST	1.6203	0.00667203	chr16	48538726	48620148	N4BP1	ENSG00000102921	733924	0.501	0.283	0.096	0.846	0.072	NA	1.77032	2.9894	0.113475	X
TRINITY_GG_44190_c0_g1_i1	chr16	48583189	48583680	chr16:48583188-48583680_L1MA8	PRE/POST	1.6203	0.00667203	chr16	48559661	48587403	RP11-44I10.3	ENSG00000261267	733924	0.501	0.283	0.096	0.846	0.072	NA	1.77032	2.9894	0.113475	X
TRINITY_GG_441913_c0_g1_i1	chr2	230271221	230271793	chr2:230271220-230271792_MLT1D-int	PRE/POST	1.52489	0.00343578	chr2	230203110	230313215	SP140	ENSG00000079263	461529	1.225	1.236	0.238	2.787	0.642	NA	0.9911	2.25485	0.0853965	X
TRINITY_GG_442096_c0_g1_i1	chr9	97699598	97699833	chr9:97699585-97700107_LTR6B	PRE/POST	2.02388	0.000461898	chr9	97698922	97700734	KRT18P13	ENSG00000214417	173980	0.368	0.488	0.109	1.718	0.769	NA	0.754098	3.52049	0.0634459	X
TRINITY_GG_442340_c1_g1_i1	chr6	38124113	38124628	chr6:38123657-38124882_LTR12C	PRE/POST	1.5833	0.00583105	chr6	37819499	38154624	ZFAND3	ENSG00000156639	173144	0.876	0.441	0.341	1.664	0.517	NA	1.98639	3.77324	0.204928	X
TRINITY_GG_443224_c0_g1_i1	chr4	56340196	56341383	chr4:56340195-56341382_L1MA4A	PRE/POST	1.58159	0.00131395	chr4	56338287	56387508	AASDH	ENSG00000157426	756284	1.568	1.24	0.759	2.096	1.667	NA	1.26452	1.69032	0.362118	X
TRINITY_GG_443552_c1_g1_i1	chr2	8881081	8881552	chr2:8880010-8881551_L2	PRE/POST	1.79647	0.00168636	chr2	8852690	9003813	MBOAT2	ENSG00000143797	371710	0.169	0.305	0	1.058	0.531	NA	0.554098	3.46885	0	X
TRINITY_GG_443649_c0_g1_i1	chr19	45892993	45893286	chr19:45892992-45893285_AluSx	PRE/POST	1.55611	0.00934903	chr19	45890020	45902604	MYPOP	ENSG00000176182	408276	0.146	0.213	0.131	1.903	0.324	NA	0.685446	8.93427	0.0688387	X
TRINITY_GG_44371_c0_g1_i1	chr15	58258753	58259155	chr15:58258752-58259154_MLT1A1	PRE/POST	1.77132	0.00191092	chr15	57953424	58497866	ALDH1A2	ENSG00000128918	565633	0.487	0.173	0.107	1.237	1.036	NA	2.81503	7.15029	0.0864996	X
TRINITY_GG_443797_c0_g1_i1	chr5	93770954	93771284	chr5:93770235-93772466_L1PA3	PRE/POST	2.15493	0.000198827	chr5	93618069	94111699	FAM172A	ENSG00000113391	744580	0.225	0.271	0	1.387	0.916	NA	0.830258	5.11808	0	X
TRINITY_GG_443858_c1_g1_i1	chr1	202287371	202287946	chr1:202287365-202288466_L2a	PRE/POST	1.62688	0.00394002	chr1	202193901	202319781	LGR6	ENSG00000133067	793668	0.321	0.312	0.126	1.151	0.794	NA	1.02885	3.6891	0.10947	X
TRINITY_GG_44435_c0_g1_i1	chr10	95777400	95777668	chr10:95775607-95778280_L1P2	PRE/POST	-2.20034	0.000129406	chr10	95753206	96090238	ENTPD1-AS1	ENSG00000226688	793340	1.129	0.796	2.468	0.315	0.936	NA	1.41834	0.395729	7.83492	X
TRINITY_GG_44435_c0_g1_i1	chr10	95777400	95777668	chr10:95775607-95778280_L1P2	PRE/POST	-2.20034	0.000129406	chr10	95711779	95869695	ENTPD1	ENSG00000138185	793340	1.129	0.796	2.468	0.315	0.936	NA	1.41834	0.395729	7.83492	X
TRINITY_GG_444357_c0_g1_i1	chr11	72728900	72729310	chr11:72728622-72729309_L1ME4b	PRE/POST	1.77132	0.00191092	chr11	72685069	72793599	ARAP1	ENSG00000186635	3996	0.119	0.544	0	1.024	0.744	NA	0.21875	1.88235	0	X
TRINITY_GG_44554_c1_g1_i1	chr2	27870820	27872088	chr2:27869516-27872197_Charlie3	PRE/POST	2.35035	5.05e-05	chr2	27781364	27891098	RBKS	ENSG00000171174	162903	0.218	0.23	0	0.556	0.257	NA	0.947826	2.41739	0	X
TRINITY_GG_44554_c1_g1_i1	chr2	27870820	27872088	chr2:27869516-27872197_Charlie3	PRE/POST	2.35035	5.05e-05	chr2	27771717	27988087	MRPL33	ENSG00000243147	162903	0.218	0.23	0	0.556	0.257	NA	0.947826	2.41739	0	X
TRINITY_GG_446258_c0_g1_i1	chr12	9862602	9864901	chr12:9862601-9864900_L1M3f	PRE/POST	2.01847	0.000543637	chr12	9852984	9870136	CLEC2B	ENSG00000110852	320992	0.229	0.269	0.105	0.459	0.21	NA	0.851301	1.70632	0.228758	X
TRINITY_GG_446359_c0_g1_i1	chr8	12434591	12435065	chr8:12434590-12435064_L2a	PRE/POST	1.82122	0.00115648	chr8	12425614	12436343	FAM86B2	ENSG00000145002	688759	0.574	0.962	0.21	1.864	0.524	NA	0.596674	1.93763	0.112661	X
TRINITY_GG_447499_c0_g1_i1	chr7	74222105	74222415	chr7:74222104-74222414_AluSx	PRE/POST	1.8938	0.000983068	chr7	74199652	74229834	LAT2	ENSG00000086730	662332	0.329	0.387	0	1.309	0.587	NA	0.850129	3.38243	0	X
TRINITY_GG_447576_c0_g1_i1	chr2	47891147	47891988	chr2:47891146-47892215_L1MB1	PRE/POST	1.50745	0.00375478	chr2	47789316	47905793	FBXO11	ENSG00000138081	426700	0.63	1.025	0.408	1.882	0.996	NA	0.614634	1.8361	0.216791	X
TRINITY_GG_447977_c0_g1_i1	chr11	77719275	77719470	chr11:77719274-77719569_Charlie8	PRE/POST	1.55611	0.00934903	chr11	77659996	77821017	RSF1	ENSG00000048649	521705	0.433	0.354	0.17	2.84	0.603	NA	1.22316	8.0226	0.0598592	X
TRINITY_GG_449091_c0_g1_i1	chr7	66158798	66159100	chr7:66158797-66159099_AluYk4	PRE/POST	-1.56755	0.0090501	chr7	66119603	66165011	RP5-1132H15.1	ENSG00000234185	631990	0.739	0.698	1.702	0.261	0.912	NA	1.05874	0.373926	6.52107	X
TRINITY_GG_449329_c0_g1_i1	chr2	225024091	225024480	chr2:225023787-225024569_L1MC4	PRE/POST	1.62688	0.00394002	chr2	224765090	225042445	DOCK10	ENSG00000135905	769268	0.124	0.346	0	1.023	0.374	NA	0.358382	2.95665	0	X
TRINITY_GG_44994_c0_g1_i1	chr6	88415428	88415769	chr6:88414828-88419156_HERV17-int	PRE/POST	1.67974	0.00480892	chr6	88298950	88421033	RP11-459O1.2	ENSG00000234426	556856	0.134	0.66	0.252	1.689	0.661	NA	0.20303	2.55909	0.149201	X
TRINITY_GG_450294_c0_g1_i1	chr17	64830612	64831437	chr17:64830611-64831436_MER4D	PRE/POST	1.6203	0.00667203	chr17	64779259	64837154	PLEKHM1P1	ENSG00000214176	748002	0.354	0.462	0.071	0.707	0.237	NA	0.766234	1.5303	0.100424	X
TRINITY_GG_451755_c0_g1_i1	chr19	10787488	10787713	chr19:10787485-10787771_AluYc	PRE/POST	-1.59072	0.00458443	chr19	10718079	10833488	DNM2	ENSG00000079805	458	0.275	0.12	1.45	0	0.737	NA	2.29167	0	NA	X
TRINITY_GG_451943_c1_g1_i1	chr10	35357607	35358056	chr10:35357462-35358055_L1MC4	PRE/POST	1.59072	0.00458443	chr10	35247025	35572669	CCNY	ENSG00000108100	389136	0.174	0.307	0	0.959	0.244	NA	0.566775	3.12378	0	X
TRINITY_GG_452838_c0_g1_i1	chr9	68230672	68232210	chr9:68230671-68232234_THE1B-int	PRE/POST	1.56089	0.00261916	chr9	68232003	68300015	CBWD3	ENSG00000196873	642119	0.857	0.711	0.258	0.887	1.267	NA	1.20534	1.24754	0.290868	X
TRINITY_GG_452908_c1_g1_i1	chr3	11488701	11489866	chr3:11488673-11492490_L1HS	PRE/POST	-1.60756	0.00717196	chr3	11272309	11557665	ATG7	ENSG00000197548	306220	0.53	0.465	0.457	0.059	0.514	NA	1.13978	0.126882	7.74576	X
TRINITY_GG_453256_c0_g1_i1	chr11	108351390	108351728	chr11:108351389-108351780_MLT1F	PRE/POST	1.79647	0.00168636	chr11	108222484	108369102	ATM	ENSG00000149311	233197	0.646	0.617	0	1.636	0.529	NA	1.047	2.65154	0	X
TRINITY_GG_453256_c0_g1_i1	chr11	108351390	108351728	chr11:108351389-108351780_MLT1F	PRE/POST	1.79647	0.00168636	chr11	108308519	108467531	C11orf65	ENSG00000166323	233197	0.646	0.617	0	1.636	0.529	NA	1.047	2.65154	0	X
TRINITY_GG_453794_c0_g1_i1	chr1	206211685	206212160	chr1:206211684-206212159_L1MB3	PRE/POST	1.55306	0.0053365	chr1	206203345	206464443	SRGAP2	ENSG00000266028	384337	0.441	0.41	0.071	1.118	0.053	NA	1.07561	2.72683	0.0635063	X
TRINITY_GG_455174_c0_g1_i1	chr5	172087291	172087557	chr5:172087289-172087574_AluSx1	PRE/POST	1.66711	0.00507257	chr5	172042073	172188386	STK10	ENSG00000072786	228375	0.434	0.289	0.14	2.162	0.344	NA	1.50173	7.48097	0.0647549	X
TRINITY_GG_455723_c0_g1_i1	chr7	37738905	37739117	chr7:37738904-37739116_MER106B	PRE/POST	1.79647	0.00168636	chr7	37683796	37833788	GPR141	ENSG00000187037	484178	0.625	0.328	0.155	2.519	0.939	NA	1.90549	7.67988	0.0615324	X
TRINITY_GG_455723_c0_g1_i1	chr7	37738905	37739117	chr7:37738904-37739116_MER106B	PRE/POST	1.79647	0.00168636	chr7	37683843	37951941	EPDR1	ENSG00000086289	484178	0.625	0.328	0.155	2.519	0.939	NA	1.90549	7.67988	0.0615324	X
TRINITY_GG_456298_c0_g1_i1	chr4	79946269	79946604	chr4:79946268-79946684_LTR16	PRE/POST	1.62688	0.00394002	chr4	79901149	80125454	ANTXR2	ENSG00000163297	614151	0.208	0.424	0	1.14	0.292	NA	0.490566	2.68868	0	X
TRINITY_GG_456740_c0_g1_i1	chr15	92122537	92123111	chr15:92122393-92123133_L1ME3	PRE/POST	2.04813	0.000395749	chr15	91853695	92172435	SLCO3A1	ENSG00000176463	794217	0.207	0.179	0	1.238	0.292	NA	1.15642	6.9162	0	X
TRINITY_GG_456790_c0_g1_i1	chr9	37000624	37001134	chr9:37000623-37001139_L3	PRE/POST	1.57096	0.00878132	chr9	36833275	37034185	PAX5	ENSG00000196092	756728	0.44	0.372	0.094	1.378	0.885	NA	1.1828	3.7043	0.0682148	X
TRINITY_GG_457326_c0_g1_i1	chr17	74869393	74869681	chr17:74869392-74869848_L2c	PRE/POST	1.62688	0.00394002	chr17	74862497	74873031	FDXR	ENSG00000161513	200988	0.728	0.271	0	1.286	0.205	NA	2.68635	4.74539	0	X
TRINITY_GG_457724_c0_g1_i1	chr19	45857800	45858099	chr19:45857799-45858098_AluSp	PRE/POST	1.7454	0.00216584	chr19	45815410	45863290	SYMPK	ENSG00000125755	98170	0.487	0.261	0	1.343	0.572	NA	1.8659	5.14559	0	X
TRINITY_GG_458020_c0_g1_i1	chr7	35683209	35684105	chr7:35682391-35684104_L1PB1	PRE/POST	1.81099	0.00126312	chr7	35632659	35695571	HERPUD2	ENSG00000122557	569927	0.373	0.431	0.147	1.021	0.321	NA	0.865429	2.36891	0.143976	X
TRINITY_GG_458153_c0_g1_i1	chr5	10228692	10228929	chr5:10228691-10228929_AluSz	PRE/POST	1.62688	0.00394002	chr5	10226330	10249897	FAM173B	ENSG00000150756	347414	0.588	0.918	0	1.555	0.697	NA	0.640523	1.6939	0	X
TRINITY_GG_45841_c1_g1_i1	chr14	71436431	71436659	chr14:71436288-71436760_L1M5	PRE/POST	1.77132	0.00191092	chr14	71320449	71741229	SIPA1L1	ENSG00000197555	109167	0.378	0.326	0	1.698	0.387	NA	1.15951	5.20859	0	X
TRINITY_GG_458771_c0_g1_i1	chr1	3860530	3860873	chr1:3860529-3860872_L1MD2	PRE/POST	1.57096	0.00878132	chr1	3857267	3885429	DFFB	ENSG00000169598	638640	0.914	0.545	0.118	1.995	0.66	NA	1.67706	3.66055	0.0591479	X
TRINITY_GG_458969_c0_g1_i1	chr19	37204286	37204574	chr19:37204284-37204581_MER90a	PRE/POST	1.67894	0.00472071	chr19	37093019	37210512	CTC-454I21.3	ENSG00000267360	737679	0.621	0.627	0.282	2.32	0.458	NA	0.990431	3.70016	0.121552	X
TRINITY_GG_458969_c0_g1_i1	chr19	37204286	37204574	chr19:37204284-37204581_MER90a	PRE/POST	1.67894	0.00472071	chr19	37181579	37218153	ZNF585B	ENSG00000245680	737679	0.621	0.627	0.282	2.32	0.458	NA	0.990431	3.70016	0.121552	X
TRINITY_GG_460330_c1_g1_i1	chr22	31314062	31314645	chr22:31314061-31314778_L1PA11	PRE/POST	1.69154	0.00447511	chr22	31292499	31338021	PIK3IP1-AS1	ENSG00000228839	123093	0.614	0.505	0.101	1.301	0.573	NA	1.21584	2.57624	0.0776326	X
TRINITY_GG_460497_c0_g1_i1	chr2	111401254	111401519	chr2:111401253-111401618_MSTC	PRE/POST	1.77132	0.00191092	chr2	111196350	111495100	MIR4435-2HG	ENSG00000172965	585069	0.155	0.163	0	1.45	0.103	NA	0.95092	8.89571	0	X
TRINITY_GG_461084_c0_g1_i1	chr17	38910214	38910558	chr17:38910213-38910557_MER58B	PRE/POST	1.7735	0.00269256	chr17	38869859	38921770	LASP1	ENSG00000002834	34473	0.756	0.559	0.278	2.019	0.395	NA	1.35242	3.61181	0.137692	X
TRINITY_GG_461157_c0_g1_i1	chr16	74483364	74483650	chr16:74483363-74483649_L1MC5a	PRE/POST	1.55611	0.00934903	chr16	74447427	74607144	GLG1	ENSG00000090863	48859	0.725	0.883	0.13	1.89	0.591	NA	0.821065	2.14043	0.0687831	X
TRINITY_GG_461213_c0_g1_i1	chr3	128779865	128780371	chr3:128779861-128780373_LTR26D	PRE/POST	1.77132	0.00191092	chr3	128726122	128814796	RAB7A	ENSG00000075785	756794	0.287	0.112	0	0.871	0.442	NA	2.5625	7.77679	0	X
TRINITY_GG_461889_c0_g1_i1	chr6	37979236	37979648	chr6:37979235-37979871_L1MEc	PRE/POST	1.62688	0.00394002	chr6	37819499	38154624	ZFAND3	ENSG00000156639	58034	0.058	0.504	0	1.197	0.079	NA	0.115079	2.375	0	X
TRINITY_GG_463155_c0_g1_i1	chr14	73323886	73324294	chr14:73323881-73324507_LTR48	PRE/POST	1.62688	0.00394002	chr14	73275107	73463642	NUMB	ENSG00000133961	757650	0.058	0.221	0.107	0.987	0.472	NA	0.262443	4.46606	0.108409	X
TRINITY_GG_463237_c0_g1_i1	chr1	9693598	9693997	chr1:9693597-9693996_HAL1	PRE/POST	1.67282	0.00324151	chr1	9651732	9729114	PIK3CD	ENSG00000171608	453214	1.002	0.834	0.226	2.658	0.751	NA	1.20144	3.18705	0.0850263	X
TRINITY_GG_463339_c0_g1_i1	chr18	49035738	49036243	chr18:49035737-49036400_L1ME3B	PRE/POST	1.57738	0.00597283	chr18	49023703	49048474	RP11-15F12.1	ENSG00000264269	102312	0.92	1.021	0.343	1.637	0.919	NA	0.901077	1.60333	0.20953	X
TRINITY_GG_464042_c0_g1_i1	chr12	62367256	62367488	chr12:62367251-62367490_AluY	PRE/POST	1.62688	0.00394002	chr12	62260338	62417431	USP15	ENSG00000135655	748433	0.392	0.259	0	1.608	0.406	NA	1.51351	6.20849	0	X
TRINITY_GG_465066_c1_g1_i1	chr22	49509322	49509805	chr22:49508568-49509805_Ricksha_c	PRE/POST	1.59072	0.00458443	chr22	49414524	49657542	C22orf34	ENSG00000188511	768102	0.053	0.125	0	0.902	0.172	NA	0.424	7.216	0	X
TRINITY_GG_465596_c1_g1_i1	chr14	64711773	64712582	chr14:64711712-64713590_L1MEd	PRE/POST	1.79647	0.00168636	chr14	64704102	64750247	PLEKHG3	ENSG00000126822	326189	0.262	0.499	0	0.883	0.411	NA	0.52505	1.76954	0	X
TRINITY_GG_466502_c0_g1_i1	chr14	102401159	102401467	chr14:102401157-102401466_AluSq2	PRE/POST	-1.92603	0.00082131	chr14	102362963	102502481	TECPR2	ENSG00000196663	413464	0.678	0.375	1.595	0	0.739	NA	1.808	0	NA	X
TRINITY_GG_466643_c0_g1_i1	chr21	33618790	33619282	chr21:33618789-33619281_L2c	PRE/POST	1.52873	0.00586356	chr21	33584687	33931607	AP000304.12	ENSG00000249209	554570	0.107	0.377	0	0.922	0.338	NA	0.28382	2.44562	0	X
TRINITY_GG_466643_c0_g1_i1	chr21	33618790	33619282	chr21:33618789-33619281_L2c	PRE/POST	1.52873	0.00586356	chr21	33589341	33643926	CRYZL1	ENSG00000205758	554570	0.107	0.377	0	0.922	0.338	NA	0.28382	2.44562	0	X
TRINITY_GG_467251_c0_g1_i1	chr19	1964316	1964720	chr19:1964315-1964719_Tigger1	PRE/POST	2.00137	0.000113286	chr19	1941149	1981338	CSNK1G2	ENSG00000133275	215356	0.622	0.833	0.336	3.992	1.116	NA	0.746699	4.79232	0.0841683	X
TRINITY_GG_467696_c0_g1_i1	chr8	55958456	55959366	chr8:55958455-55959365_L1MB2	PRE/POST	1.6551	0.00545104	chr8	55879813	56014168	LYN	ENSG00000254087	535723	0.674	0.895	0.812	1.708	0.878	NA	0.753073	1.90838	0.47541	X
TRINITY_GG_468347_c0_g1_i1	chr2	179948049	179949045	chr2:179948048-179949044_L1MC4a	PRE/POST	-1.88915	0.00101101	chr2	179944876	180007113	CWC22	ENSG00000163510	614570	0.071	0.078	0.547	0	0.271	NA	0.910256	0	NA	X
TRINITY_GG_468422_c0_g1_i1	chr10	6453306	6453754	chr10:6448786-6454084_L1PA3	PRE/POST	1.5641	0.00652259	chr10	6427143	6580301	PRKCQ	ENSG00000065675	523379	1.465	1.196	0.221	1.564	0.943	NA	1.22492	1.30769	0.141304	X
TRINITY_GG_469415_c0_g1_i1	chr8	9045031	9045258	chr8:9044957-9045257_AluYm1	PRE/POST	-1.55306	0.0053365	chr8	9002147	9116746	ERI1	ENSG00000104626	396878	0.083	0	1.136	0	0	NA	NA	NA	NA	X
TRINITY_GG_469934_c0_g1_i1	chr7	143803611	143803879	chr7:143803551-143804045_L1ME5	PRE/POST	-1.65559	0.00555434	chr7	143800732	143817973	TCAF2P1	ENSG00000159860	382593	0.24	0.273	2.314	0.249	0.696	NA	0.879121	0.912088	9.29317	X
TRINITY_GG_469934_c0_g1_i1	chr7	143803611	143803879	chr7:143803551-143804045_L1ME5	PRE/POST	-1.65559	0.00555434	chr7	143761790	143836933	RP11-61L23.2	ENSG00000253882	382593	0.24	0.273	2.314	0.249	0.696	NA	0.879121	0.912088	9.29317	X
TRINITY_GG_470109_c0_g1_i1	chr14	88076134	88076411	chr14:88076133-88076568_LTR16B2	PRE/POST	1.59072	0.00458443	chr14	88024550	88097619	LINC01146	ENSG00000258867	104228	0.15	0.278	0	1.388	0.1	NA	0.539568	4.99281	0	X
TRINITY_GG_470409_c0_g1_i1	chr6	73266494	73266908	chr6:73266493-73266907_L1M4	PRE/POST	1.55306	0.0053365	chr6	73263215	73301401	RP11-398K22.12	ENSG00000229852	367446	0.182	0.377	0	0.857	0.079	NA	0.482759	2.27321	0	X
TRINITY_GG_470409_c0_g1_i1	chr6	73266494	73266908	chr6:73266493-73266907_L1M4	PRE/POST	1.55306	0.0053365	chr6	73241314	73310365	KHDC1	ENSG00000135314	367446	0.182	0.377	0	0.857	0.079	NA	0.482759	2.27321	0	X
TRINITY_GG_470449_c0_g1_i1	chr20	45008562	45010056	chr20:45008355-45010055_L1PA16	PRE/POST	2.36658	4.34e-05	chr20	44966474	45079959	STK4	ENSG00000101109	749041	0.262	0.28	0	0.618	0.436	NA	0.935714	2.20714	0	X
TRINITY_GG_470819_c0_g1_i1	chr1	8607728	8608025	chr1:8607726-8608025_AluSx1	PRE/POST	1.57096	0.00878132	chr1	8352397	8817643	RERE	ENSG00000142599	758762	0.402	0.532	0.129	1.908	0.319	NA	0.755639	3.58647	0.0676101	X
TRINITY_GG_471163_c0_g1_i1	chr9	22087268	22087485	chr9:22086956-22087506_MLT1L	PRE/POST	-1.62688	0.00394002	chr9	21994778	22121097	CDKN2B-AS1	ENSG00000240498	595309	0.282	0.191	1.825	0.153	0.567	NA	1.47644	0.801047	11.9281	X
TRINITY_GG_472830_c0_g1_i1	chr12	128937608	128937958	chr12:128937607-128937957_THE1C	PRE/POST	1.99486	0.000631471	chr12	128853427	128984968	GLT1D1	ENSG00000151948	382329	0.356	0.714	0.278	2.35	0.788	NA	0.498599	3.29132	0.118298	X
TRINITY_GG_472888_c0_g1_i1	chr10	104302614	104302927	chr10:104302601-104302937_MSTA	PRE/POST	1.62688	0.00394002	chr10	104268873	104304945	GSTO2	ENSG00000065621	537250	0.484	0.384	0	1.223	0.75	NA	1.26042	3.1849	0	X
TRINITY_GG_473842_c0_g1_i1	chr17	5536140	5536446	chr17:5536139-5536445_AluSg	PRE/POST	1.55611	0.00934903	chr17	5499427	5619424	NLRP1	ENSG00000091592	346629	0.487	0.77	0.127	2.19	0.886	NA	0.632468	2.84416	0.0579909	X
TRINITY_GG_474238_c0_g1_i1	chr10	22680992	22681338	chr10:22680781-22681341_MER34D	PRE/POST	1.62688	0.00394002	chr10	22534849	22714555	PIP4K2A	ENSG00000150867	738883	0.064	0.358	0.118	1.125	0.405	NA	0.178771	3.14246	0.104889	X
TRINITY_GG_475603_c0_g1_i1	chr10	17011296	17011932	chr10:17011188-17011931_LTR12	PRE/POST	1.65611	0.00213549	chr10	16823964	17129831	CUBN	ENSG00000107611	490524	1.496	1.407	0.278	2.136	2.048	NA	1.06326	1.51812	0.13015	X
TRINITY_GG_475635_c0_g1_i1	chr15	44532549	44532831	chr15:44532548-44532830_AluJb	PRE/POST	1.59072	0.00458443	chr15	44527257	44536923	EIF3J-AS1	ENSG00000179523	9621	0.662	0.541	0	1.086	1.197	NA	1.22366	2.00739	0	X
TRINITY_GG_475909_c1_g1_i1	chr4	129025467	129025938	chr4:129023548-129029691_L1PA4	PRE/POST	1.601	0.00572793	chr4	128864921	129093607	SCLT1	ENSG00000151466	112181	0.58	0.946	0.261	1.333	0.718	NA	0.613108	1.40909	0.195799	X
TRINITY_GG_475909_c5_g1_i1	chr4	129027206	129027570	chr4:129023548-129029691_L1PA4	PRE/POST	1.62031	0.00667203	chr4	128864921	129093607	SCLT1	ENSG00000151466	450080	1.322	0.582	0.253	1.23	0.334	NA	2.27148	2.1134	0.205691	X
TRINITY_GG_47770_c1_g1_i1	chr5	80300703	80300924	chr5:80300546-80302348_SVA_D	PRE/POST	-1.80388	0.000671475	chr5	80299678	80302847	CTC-512J14.7	ENSG00000184188	172061	1.892	2.507	7.133	0.751	2.941	NA	0.754687	0.299561	9.498	X
TRINITY_GG_477899_c0_g1_i1	chr8	76987086	76987577	chr8:76987085-76987983_L2c	PRE/POST	1.56434	0.00639971	chr8	76980258	77001044	PEX2	ENSG00000164751	358061	1.039	1.444	0.355	1.761	1.511	NA	0.719529	1.21953	0.20159	X
TRINITY_GG_478503_c0_g1_i1	chr5	143177995	143178300	chr5:143177988-143178299_AluSz	PRE/POST	1.55611	0.00934903	chr5	142770384	143229011	ARHGAP26	ENSG00000145819	281225	0.308	0.457	0.128	1.836	0.591	NA	0.673961	4.01751	0.0697168	X
TRINITY_GG_478745_c0_g1_i1	chr20	64017685	64017922	chr20:64017684-64017921_L1MC4	PRE/POST	1.79647	0.00168636	chr20	63981135	64033100	PRPF6	ENSG00000101161	69402	0.377	0.306	0	1.864	0.366	NA	1.23203	6.0915	0	X
TRINITY_GG_479270_c1_g1_i1	chr1	25311699	25312469	chr1:25311554-25312468_MSTD-int	PRE/POST	1.62255	0.00456795	chr1	25242237	25338213	RSRP1	ENSG00000117616	616123	0.589	0.342	0.27	0.817	0.773	NA	1.72222	2.38889	0.330477	X
TRINITY_GG_479270_c1_g1_i1	chr1	25311699	25312469	chr1:25311554-25312468_MSTD-int	PRE/POST	1.62255	0.00456795	chr1	25272393	25330445	RHD	ENSG00000187010	616123	0.589	0.342	0.27	0.817	0.773	NA	1.72222	2.38889	0.330477	X
TRINITY_GG_479630_c0_g1_i1	chr1	167738500	167738894	chr1:167738499-167738935_MSTA	PRE/POST	1.94384	0.000740387	chr1	167721192	167791919	MPZL1	ENSG00000197965	164653	1.134	2.11	0	2.04	1.326	NA	0.537441	0.966825	0	X
TRINITY_GG_480310_c1_g1_i1	chrX	150605654	150605960	chrX:150605331-150605959_L4_C_Mam	PRE/POST	1.79647	0.00168636	chrX	150568619	150673322	MTM1	ENSG00000171100	709777	0.299	0.446	0	1.781	0.21	NA	0.670404	3.99327	0	X
TRINITY_GG_481188_c0_g1_i1	chr8	28711905	28712297	chr8:28711904-28712458_L2b	PRE/POST	1.66711	0.00507257	chr8	28600469	28755599	EXTL3	ENSG00000012232	166001	0.201	0.44	0.109	1.518	0.37	NA	0.456818	3.45	0.071805	X
TRINITY_GG_481557_c0_g1_i1	chr11	95867987	95868204	chr11:95867985-95868301_AluJb	PRE/POST	1.62688	0.00394002	chr11	95832882	95925315	MTMR2	ENSG00000087053	774264	0.281	0.124	0	1.716	0.432	NA	2.26613	13.8387	0	X
TRINITY_GG_481844_c0_g1_i1	chr3	130936568	130936837	chr3:130936531-130936836_AluY	PRE/POST	1.62688	0.00394002	chr3	130850595	131016712	ATP2C1	ENSG00000017260	52366	0.431	0.444	0	1.379	0.216	NA	0.970721	3.10586	0	X
TRINITY_GG_482563_c0_g1_i1	chr5	131687599	131688301	chr5:131687494-131689939_L1MC2	PRE/POST	1.759	0.00198063	chr5	131425891	131796983	CTC-432M15.3	ENSG00000273217	237971	0.407	0.188	0.103	1.205	0	NA	2.16489	6.40957	0.0854772	X
TRINITY_GG_482563_c0_g1_i1	chr5	131687599	131688301	chr5:131687494-131689939_L1MC2	PRE/POST	1.759	0.00198063	chr5	131641714	131797063	FNIP1	ENSG00000217128	237971	0.407	0.188	0.103	1.205	0	NA	2.16489	6.40957	0.0854772	X
TRINITY_GG_482966_c0_g1_i1	chr19	9775764	9776771	chr19:9775763-9776770_LTR13	PRE/POST	1.5868	0.00362356	chr19	9751993	9793180	ZNF846	ENSG00000196605	790432	1.041	0.973	0.445	1.664	1.291	NA	1.06989	1.71017	0.267428	X
TRINITY_GG_483156_c0_g1_i1	chr8	129851530	129851823	chr8:129851527-129851822_AluSp	PRE/POST	1.65786	0.00547612	chr8	129839593	130017129	FAM49B	ENSG00000153310	596991	0.978	0.619	0.131	1.978	0.742	NA	1.57997	3.19548	0.0662285	X
TRINITY_GG_483253_c0_g1_i1	chr7	127963894	127964103	chr7:127963254-127966211_L1PA2	PRE/POST	1.74763	0.0031946	chr7	127652180	128092609	SND1	ENSG00000197157	643811	2.506	0.784	0.27	2.787	0.861	NA	3.19643	3.55485	0.0968784	X
TRINITY_GG_483484_c0_g1_i1	chrX	149485656	149486462	chrX:149485655-149486461_L3	PRE/POST	1.88915	0.00101101	chrX	149476990	149521096	IDS	ENSG00000010404	115754	0.296	0.224	0.074	0.833	0.135	NA	1.32143	3.71875	0.0888355	X
TRINITY_GG_483484_c0_g1_i1	chrX	149485656	149486462	chrX:149485655-149486461_L3	PRE/POST	1.88915	0.00101101	chrX	149482543	149533935	AF011889.5	ENSG00000241489	115754	0.296	0.224	0.074	0.833	0.135	NA	1.32143	3.71875	0.0888355	X
TRINITY_GG_48394_c0_g1_i1	chr4	102852527	102852800	chr4:102852526-102852931_L1MC5	PRE/POST	1.59072	0.00458443	chr4	102794383	102868896	UBE2D3	ENSG00000109332	253206	0.151	0.218	0	1.125	0.813	NA	0.692661	5.16055	0	X
TRINITY_GG_483992_c0_g1_i1	chr9	283402	283752	chr9:283401-283751_L1PB4	PRE/POST	1.62688	0.00394002	chr9	214854	465259	DOCK8	ENSG00000107099	200542	0.54	0.652	0.112	1.061	0.923	NA	0.828221	1.6273	0.105561	X
TRINITY_GG_485652_c0_g1_i1	chr8	99308863	99309223	chr8:99308182-99314316_L1PA5	PRE/POST	1.88915	0.00101101	chr8	99013266	99877580	VPS13B	ENSG00000132549	578542	0.272	0.245	0.074	1.014	0.514	NA	1.1102	4.13878	0.0729783	X
TRINITY_GG_486001_c0_g1_i1	chr16	69818571	69819503	chr16:69818527-69819505_L2a	PRE/POST	1.73038	0.00356901	chr16	69762306	69941741	WWP2	ENSG00000198373	195779	0.431	0.233	0.066	0.601	0.446	NA	1.84979	2.5794	0.109817	X
TRINITY_GG_487200_c0_g1_i1	chr2	230429813	230430289	chr2:230428913-230430288_L1ME3G	PRE/POST	1.62688	0.00394002	chr2	230415942	230544090	SP100	ENSG00000067066	21625	0.109	0.252	0	0.875	0.165	NA	0.43254	3.47222	0	X
TRINITY_GG_487238_c0_g1_i1	chr2	16594534	16594761	chr2:16593726-16599758_L1HS	PRE/POST	1.8938	0.000983068	chr2	16549459	16666331	FAM49A	ENSG00000197872	701335	0.474	0.404	0	1.789	0.803	NA	1.17327	4.42822	0	X
TRINITY_GG_487346_c1_g1_i1	chr8	7502216	7502768	chr8:7500001-7502767_HERVK-int	PRE/POST	1.85893	1.14e-05	chr8	7495846	7509311	DEFB107B	ENSG00000198129	267192	0.996	0.776	0.452	1.895	0.401	NA	1.28351	2.44201	0.238522	X
TRINITY_GG_489041_c0_g1_i1	chr19	6270953	6271279	chr19:6270944-6271284_L2a	PRE/POST	1.55306	0.0053365	chr19	6210379	6279948	MLLT1	ENSG00000130382	223576	0.213	0.254	0	0.837	0.192	NA	0.838583	3.29528	0	X
TRINITY_GG_489077_c0_g1_i1	chr6	118603121	118603773	chr6:118603120-118605731_MER41-int	PRE/POST	1.69962	0.00267443	chr6	118460772	118710075	CEP85L	ENSG00000111860	442868	0.09	0.148	0	0.549	0.126	NA	0.608108	3.70946	0	X
TRINITY_GG_489249_c0_g1_i1	chr1	31933981	31934284	chr1:31933978-31934283_AluSq	PRE/POST	1.62688	0.00394002	chr1	31906421	31944856	PTP4A2	ENSG00000184007	125106	0.14	0.271	0	1.21	0.195	NA	0.516605	4.46494	0	X
TRINITY_GG_49075_c0_g1_i1	chr17	59116819	59117107	chr17:59116811-59117114_AluSc	PRE/POST	1.57096	0.00878132	chr17	59106598	59118267	AC099850.1	ENSG00000224738	776627	0.149	0.276	0.132	1.944	0.459	NA	0.539855	7.04348	0.0679012	X
TRINITY_GG_49075_c0_g1_i1	chr17	59116819	59117107	chr17:59116811-59117114_AluSc	PRE/POST	1.57096	0.00878132	chr17	59109951	59155269	SKA2	ENSG00000182628	776627	0.149	0.276	0.132	1.944	0.459	NA	0.539855	7.04348	0.0679012	X
TRINITY_GG_491400_c0_g1_i1	chr11	3115179	3116008	chr11:3115175-3116573_MER4-int	PRE/POST	1.67548	0.00348749	chr11	3087116	3166739	OSBPL5	ENSG00000021762	401961	0.513	0.488	0.098	0.936	0.314	NA	1.05123	1.91803	0.104701	X
TRINITY_GG_491677_c0_g1_i1	chr19	192445	192655	chr19:192444-192878_L1M2	PRE/POST	1.50383	0.00623978	chr19	186373	195696	SEPT14P19	ENSG00000281379	449548	1.428	2.075	0.739	5.572	1.362	NA	0.688193	2.6853	0.132627	X
TRINITY_GG_492015_c0_g1_i1	chr12	70285556	70286108	chr12:70285555-70286207_HAL1M8	PRE/POST	-1.59072	0.00458443	chr12	70242994	70354993	CNOT2	ENSG00000111596	784920	0.211	0.426	0.719	0	0.477	NA	0.495305	0	NA	X
TRINITY_GG_492772_c0_g1_i1	chr1	184887344	184887652	chr1:184887343-184887719_MLT1J	PRE/POST	1.7454	0.00216584	chr1	184790724	184974550	FAM129A	ENSG00000135842	496458	0.304	0.322	0	1.348	0.572	NA	0.944099	4.18634	0	X
TRINITY_GG_492920_c1_g1_i1	chr3	119979092	119979374	chr3:119978637-119979604_LTR19-int	PRE/POST	1.92603	0.00082131	chr3	119821323	120094417	GSK3B	ENSG00000082701	178593	0.593	0.219	0	1.709	0.1	NA	2.70776	7.80365	0	X
TRINITY_GG_493245_c0_g1_i1	chr1	38993792	38994094	chr1:38993789-38994093_AluSp	PRE/POST	-1.77132	0.00191092	chr1	38991223	39006059	AKIRIN1	ENSG00000174574	588690	0.386	0.608	1.628	0	0.562	NA	0.634868	0	NA	X
TRINITY_GG_493256_c0_g1_i1	chr1	2256710	2257316	chr1:2256701-2257315_HAL1	PRE/POST	1.65951	0.0012076	chr1	2228695	2310119	SKI	ENSG00000157933	425374	0.749	0.945	0.418	2.851	0.964	NA	0.792593	3.01693	0.146615	X
TRINITY_GG_493721_c0_g1_i1	chr1	226699786	226700189	chr1:226699785-226700188_MLT2A1	PRE/POST	1.66579	0.00205082	chr1	226631690	226739323	ITPKB	ENSG00000143772	50811	1.206	1.404	0.389	2.478	0.882	NA	0.858974	1.76496	0.156981	X
TRINITY_GG_493897_c0_g1_i1	chr4	37630923	37631199	chr4:37630922-37631198_MER102c	PRE/POST	1.59072	0.00458443	chr4	37590800	37686376	RELL1	ENSG00000181826	483572	0.628	1.194	0	1.69	0.21	NA	0.525963	1.41541	0	X
TRINITY_GG_494115_c0_g1_i1	chr6	158749889	158750426	chr6:158749888-158750432_L1ME3D	PRE/POST	1.6551	0.00545104	chr6	158650014	158764876	SYTL3	ENSG00000164674	378442	0.408	0.523	0.091	1.242	0.392	NA	0.780115	2.37476	0.0732689	X
TRINITY_GG_494308_c0_g1_i1	chr11	110443889	110444230	chr11:110443745-110444317_L1P4	PRE/POST	-1.59072	0.00458443	chr11	110429883	110464881	FDX1	ENSG00000137714	26313	0.207	0.246	1.02	0	0.089	NA	0.841463	0	NA	X
TRINITY_GG_495292_c0_g1_i1	chr13	112678705	112679003	chr13:112677925-112679093_SVA_B	PRE/POST	-1.66254	0.00349688	chr13	112647044	112684497	ATP11AUN	ENSG00000197595	515018	1.574	1.222	2.538	0.346	1.037	NA	1.28805	0.283142	7.33526	X
TRINITY_GG_495393_c0_g1_i1	chr2	201016590	201016900	chr2:201016589-201016900_AluSz	PRE/POST	1.89667	0.00123288	chr2	200973718	201071671	FAM126B	ENSG00000155744	363797	0.217	0.992	0.264	2.528	0.866	NA	0.21875	2.54839	0.10443	X
TRINITY_GG_495854_c1_g1_i1	chr9	32475255	32475723	chr9:32475252-32476182_L1PA8A	PRE/POST	1.59072	0.00458443	chr9	32455705	32526324	DDX58	ENSG00000107201	81850	0.301	0.407	0.098	0.763	0.458	NA	0.739558	1.87469	0.12844	X
TRINITY_GG_497445_c0_g1_i1	chr18	76636814	76637241	chr18:76636808-76637240_L1ME3E	PRE/POST	-1.77132	0.00191092	chr18	76623006	76639011	LINC01927	ENSG00000266312	636118	0.736	0.431	1.052	0	0.858	NA	1.70766	0	NA	X
TRINITY_GG_497930_c1_g1_i1	chr4	153740674	153741566	chr4:153740673-153741728_L1MC3	PRE/POST	1.81773	0.00119206	chr4	153710125	153760235	RNF175	ENSG00000145428	100629	0.711	0.871	0.217	1.26	0.703	NA	0.816303	1.44661	0.172222	X
TRINITY_GG_498007_c0_g1_i1	chr7	75598631	75598906	chr7:75598630-75598912_AluJr	PRE/POST	1.59072	0.00458443	chr7	75533300	75738962	HIP1	ENSG00000127946	102102	0.323	0.279	0	1.118	0.331	NA	1.15771	4.00717	0	X
TRINITY_GG_4985_c0_g1_i1	chr2	227540199	227541277	chr2:227540198-227544146_L1PA5	PRE/POST	1.8388	0.000543559	chr2	227472152	227561214	AGFG1	ENSG00000173744	120605	0.119	0.076	0.144	0.713	0.23	NA	1.56579	9.38158	0.201964	X
TRINITY_GG_4985_c3_g1_i1	chr2	227543351	227543586	chr2:227540198-227544146_L1PA5	PRE/POST	1.52873	0.00586356	chr2	227472152	227561214	AGFG1	ENSG00000173744	575056	0.08	0.336	0.06	1.047	0.236	NA	0.238095	3.11607	0.0573066	X
TRINITY_GG_499217_c0_g1_i1	chr1	247138835	247139258	chr1:247138834-247139257_MER4A1	PRE/POST	1.51395	0.00621474	chr1	247121975	247172016	ZNF124	ENSG00000196418	707988	1.429	1.612	0.802	2.034	0.814	NA	0.886476	1.26179	0.394297	X
TRINITY_GG_499682_c0_g1_i1	chr7	111800899	111801500	chr7:111800898-111801499_LTR9B	PRE/POST	1.58823	0.00797242	chr7	111726110	112206411	DOCK4	ENSG00000128512	560090	0.104	0.135	0.084	0.608	0.539	NA	0.77037	4.5037	0.138158	X
TRINITY_GG_499759_c0_g1_i1	chr14	77512725	77513014	chr14:77512724-77513013_AluSx1	PRE/POST	1.62688	0.00394002	chr14	77505997	77616773	SPTLC2	ENSG00000100596	133005	0.335	0.401	0	1.289	0.23	NA	0.835411	3.21446	0	X
TRINITY_GG_500227_c0_g1_i1	chr14	68968434	68968669	chr14:68968431-68968668_L1ME3Cz	PRE/POST	1.59072	0.00458443	chr14	68874143	68979440	ACTN1	ENSG00000072110	306485	0.363	0.468	0.149	1.994	1.095	NA	0.775641	4.26068	0.0747242	X
TRINITY_GG_500417_c0_g1_i1	chr4	6982795	6983029	chr4:6982794-6983028_L1ME4b	PRE/POST	1.67974	0.00480892	chr4	6909242	7033118	TBC1D14	ENSG00000132405	375168	0.356	0.378	0.147	2.809	0.516	NA	0.941799	7.43122	0.0523318	X
TRINITY_GG_50057_c0_g1_i1	chr16	68276717	68277020	chr16:68276716-68277019_AluJb	PRE/POST	1.77132	0.00191092	chr16	68264516	68301823	SLC7A6	ENSG00000103064	424349	0.588	0.322	0	1.282	0.198	NA	1.82609	3.98137	0	X
TRINITY_GG_500616_c0_g1_i1	chr3	172243373	172243671	chr3:172243315-172243670_THE1B	PRE/POST	1.79647	0.00168636	chr3	172039628	172401665	FNDC3B	ENSG00000075420	476205	0.402	0.702	0	1.545	0.317	NA	0.57265	2.20085	0	X
TRINITY_GG_501195_c0_g1_i1	chr10	35522831	35523344	chr10:35522654-35523343_LTR57-int	PRE/POST	1.55306	0.0053365	chr10	35247025	35572669	CCNY	ENSG00000108100	282858	0.221	0.498	0	0.616	0.311	NA	0.443775	1.23695	0	X
TRINITY_GG_501942_c0_g1_i1	chr6	111360511	111360776	chr6:111360471-111360776_AluJr	PRE/POST	-1.57096	0.00878132	chr6	111299028	111483715	REV3L	ENSG00000009413	57650	0.428	0.284	2.178	0.13	0.339	NA	1.50704	0.457746	16.7538	X
TRINITY_GG_501942_c0_g1_i1	chr6	111360511	111360776	chr6:111360471-111360776_AluJr	PRE/POST	-1.57096	0.00878132	chr6	111360641	111361607	REV3L-IT1	ENSG00000229276	57650	0.428	0.284	2.178	0.13	0.339	NA	1.50704	0.457746	16.7538	X
TRINITY_GG_502499_c0_g1_i1	chr3	119959047	119959507	chr3:119959045-119959506_L2a	PRE/POST	1.79117	0.002387	chr3	119821323	120094417	GSK3B	ENSG00000082701	394502	0.446	0.261	0.24	1.989	0.332	NA	1.70881	7.62069	0.120664	X
TRINITY_GG_503005_c0_g1_i1	chr2	169532434	169532672	chr2:169532432-169532671_L1MC5a	PRE/POST	1.94384	0.000740387	chr2	169529749	169573875	FASTKD1	ENSG00000138399	378131	0.357	1.121	0	2.742	1.071	NA	0.318466	2.44603	0	X
TRINITY_GG_503077_c0_g1_i1	chr16	24125171	24125719	chr16:24125168-24125718_L2a	PRE/POST	1.90781	0.000911181	chr16	23836001	24220611	PRKCB	ENSG00000166501	103646	0.154	0.207	0	0.87	0.298	NA	0.743961	4.2029	0	X
TRINITY_GG_503384_c0_g1_i1	chr15	55287770	55288166	chr15:55287763-55288238_L1M4	PRE/POST	1.67894	0.00472071	chr15	55202966	55319113	RAB27A	ENSG00000069974	748574	0.499	0.711	0.11	2.002	0.603	NA	0.701828	2.81575	0.0549451	X
TRINITY_GG_504087_c0_g1_i1	chr16	29164167	29164463	chr16:29164165-29164467_AluSx1	PRE/POST	1.77132	0.00191092	chr16	29116127	29217860	RP11-426C22.5	ENSG00000260517	413038	0.353	0.844	0	1.637	0.322	NA	0.418246	1.93957	0	X
TRINITY_GG_504186_c0_g1_i1	chr5	151452926	151453205	chr5:151452920-151453204_AluSq	PRE/POST	1.56755	0.0090501	chr5	151437046	151492381	SLC36A1	ENSG00000123643	364081	0.15	0.345	0.135	2.023	0.332	NA	0.434783	5.86377	0.0667326	X
TRINITY_GG_504667_c0_g1_i1	chr1	174488047	174488254	chr1:174486646-174488761_L1MA3	PRE/POST	1.58384	0.00582402	chr1	174159410	174995308	RABGAP1L	ENSG00000152061	485806	0.668	0.27	0.357	4.147	0.419	NA	2.47407	15.3593	0.0860863	X
TRINITY_GG_505042_c0_g1_i1	chr2	24092637	24092844	chr2:24092636-24092843_L1ME3Cz	PRE/POST	1.62688	0.00394002	chr2	24076526	24169640	FAM228B	ENSG00000219626	546584	0.084	0.331	0	2.085	0.556	NA	0.253776	6.29909	0	X
TRINITY_GG_505713_c0_g1_i1	chr3	122431794	122432030	chr3:122431793-122432101_AluSg	PRE/POST	1.59072	0.00458443	chr3	122421949	122514945	KPNA1	ENSG00000114030	693873	0.479	0.407	0	1.306	0.379	NA	1.1769	3.20885	0	X
TRINITY_GG_505713_c0_g1_i1	chr3	122431794	122432030	chr3:122431793-122432101_AluSg	PRE/POST	1.59072	0.00458443	chr3	122416207	122443180	RP11-299J3.8	ENSG00000272758	693873	0.479	0.407	0	1.306	0.379	NA	1.1769	3.20885	0	X
TRINITY_GG_505984_c0_g1_i1	chr10	20232418	20232842	chr10:20232417-20232888_L1ME2	PRE/POST	1.79647	0.00168636	chr10	19816239	20289856	PLXDC2	ENSG00000120594	338318	0.249	0.597	0	1.151	0.46	NA	0.417085	1.92797	0	X
TRINITY_GG_506368_c0_g1_i1	chr12	110311905	110312169	chr12:110311904-110312170_AluJb	PRE/POST	1.62688	0.00394002	chr12	110280756	110351093	ATP2A2	ENSG00000174437	507573	0.244	0.29	0	1.407	0.345	NA	0.841379	4.85172	0	X
TRINITY_GG_506848_c0_g1_i1	chr5	143150698	143151674	chr5:143150697-143151673_L1MC2	PRE/POST	1.58497	0.000272231	chr5	142770384	143229011	ARHGAP26	ENSG00000145819	521541	0.863	1.046	0.68	3.2	1.161	NA	0.825048	3.05927	0.2125	X
TRINITY_GG_50765_c0_g1_i1	chr9	90817228	90817653	chr9:90817227-90817778_L1M7	PRE/POST	1.79647	0.00168636	chr9	90801787	90898549	SYK	ENSG00000165025	279939	0.555	0.362	0	1.36	0.602	NA	1.53315	3.75691	0	X
TRINITY_GG_508845_c0_g1_i1	chr5	154959040	154959309	chr5:154959036-154959308_AluJb	PRE/POST	1.59072	0.00458443	chr5	154941070	154969411	MRPL22	ENSG00000082515	743706	0.155	0.429	0	1.431	0.837	NA	0.361305	3.33566	0	X
TRINITY_GG_50894_c0_g1_i1	chr4	105257284	105258300	chr4:105257283-105258299_L1MC1	PRE/POST	1.64289	0.00585819	chr4	105145875	105279816	TET2	ENSG00000168769	406340	0.292	0.351	0.063	0.598	0.161	NA	0.831909	1.7037	0.105351	X
TRINITY_GG_508964_c0_g1_i1	chr6	43442310	43442580	chr6:43442309-43442579_AluSq2	PRE/POST	1.62688	0.00394002	chr6	43427366	43450430	ABCC10	ENSG00000124574	645098	0.53	0.283	0	1.667	0.621	NA	1.87279	5.89046	0	X
TRINITY_GG_509271_c0_g1_i1	chr11	78334214	78335308	chr11:78334125-78336031_L1MA2	PRE/POST	1.71389	0.0039572	chr11	78324758	78444049	RP11-452H21.1	ENSG00000254420	758456	0.223	0.33	0.059	0.599	0.111	NA	0.675758	1.81515	0.0984975	X
TRINITY_GG_509271_c0_g1_i1	chr11	78334214	78335308	chr11:78334125-78336031_L1MA2	PRE/POST	1.71389	0.0039572	chr11	78215297	78418348	GAB2	ENSG00000033327	758456	0.223	0.33	0.059	0.599	0.111	NA	0.675758	1.81515	0.0984975	X
TRINITY_GG_509275_c0_g1_i1	chr2	231160930	231161265	chr2:231160929-231161264_AluJr4	PRE/POST	1.55611	0.00934903	chr2	231056864	231172827	PSMD1	ENSG00000173692	418306	0.684	0.366	0.121	1.677	0.412	NA	1.86885	4.58197	0.0721527	X
TRINITY_GG_509832_c0_g1_i1	chr22	26467384	26467624	chr22:26467383-26467623_L1M5	PRE/POST	1.62688	0.00394002	chr22	26443423	26483837	HPS4	ENSG00000100099	208587	0.694	0.789	0	1.493	0.509	NA	0.879594	1.89227	0	X
TRINITY_GG_509971_c0_g1_i1	chr4	139113086	139113370	chr4:139113081-139113371_AluJb	PRE/POST	1.67974	0.00480892	chr4	139028112	139177218	ELF2	ENSG00000109381	528678	0.321	0.652	0.285	2.974	0.464	NA	0.492331	4.56135	0.0958305	X
TRINITY_GG_510692_c0_g1_i1	chr2	143122839	143123761	chr2:143122760-143124526_L2a	PRE/POST	1.68585	0.00313262	chr2	143091362	143768352	ARHGAP15	ENSG00000075884	525111	0.075	0.285	0.088	1.139	0.578	NA	0.263158	3.99649	0.0772608	X
TRINITY_GG_511073_c0_g1_i1	chr14	97539127	97539441	chr14:97539126-97539489_THE1C	PRE/POST	1.88976	0.00129951	chr14	97458816	97581601	CTD-2506J14.1	ENSG00000246084	604975	0.402	0.936	0.124	2.258	0.863	NA	0.429487	2.41239	0.0549159	X
TRINITY_GG_511257_c0_g1_i1	chr2	241278598	241278860	chr2:241278597-241278859_L1ME3G	PRE/POST	1.79647	0.00168636	chr2	241227264	241317061	HDLBP	ENSG00000115677	722371	0.668	0.228	0	1.752	0	NA	2.92982	7.68421	0	X
TRINITY_GG_512011_c1_g1_i1	chr9	15436306	15436719	chr9:15436144-15436820_L1MB4	PRE/POST	1.59072	0.00458443	chr9	15422704	15465953	SNAPC3	ENSG00000164975	181622	0.253	0.442	0.106	1.03	0.36	NA	0.572398	2.33032	0.102913	X
TRINITY_GG_512142_c0_g1_i1	chr4	37576988	37578497	chr4:37574464-37578780_L1MA3	PRE/POST	-1.58455	0.00435068	chr4	37453941	37623495	C4orf19	ENSG00000154274	194156	0.193	0.181	0.306	0	0.273	NA	1.0663	0	NA	X
TRINITY_GG_512281_c0_g1_i1	chr5	21486866	21487222	chr5:21486865-21487221_THE1B	PRE/POST	1.7051	7.32e-05	chr5	21341833	21589372	GUSBP1	ENSG00000183666	726133	1.135	1.384	1.144	5.002	1.543	NA	0.820087	3.61416	0.228709	X
TRINITY_GG_512701_c0_g1_i1	chr5	71228655	71229101	chr5:71228653-71229107_Tigger17a	PRE/POST	1.57738	0.00597283	chr5	71220356	71259238	RP11-1198D22.1	ENSG00000235558	32475	1.057	0.659	0.626	2.473	1.1	NA	1.60395	3.75266	0.253134	X
TRINITY_GG_513010_c0_g1_i1	chr5	55429249	55430100	chr5:55429245-55431437_L1M2	PRE/POST	1.67142	0.00303309	chr5	55424854	55535050	PLPP1	ENSG00000067113	256140	0	0.315	0	0.403	0.21	NA	0	1.27937	0	X
TRINITY_GG_513632_c0_g1_i1	chr17	74540591	74541303	chr17:74540590-74541302_ERVL-B4-int	PRE/POST	-1.5767	0.00609372	chr17	74541108	74546143	CD300C	ENSG00000167850	288418	0.726	0.571	1.064	0.203	0.794	NA	1.27145	0.355517	5.24138	X
TRINITY_GG_514809_c0_g1_i1	chr11	18486793	18487275	chr11:18486490-18487274_L1PA4	PRE/POST	1.55601	0.0048589	chr11	18468336	18527232	TSG101	ENSG00000074319	79693	0.263	0.038	0	0.415	0	NA	6.92105	10.9211	0	X
TRINITY_GG_516671_c0_g1_i1	chr9	36348498	36349267	chr9:36348496-36349266_Tigger1	PRE/POST	1.50065	0.00400377	chr9	36336396	36487548	RNF38	ENSG00000137075	670052	0.553	0.724	0.415	1.378	0.923	NA	0.763812	1.90331	0.301161	X
TRINITY_GG_51695_c0_g1_i1	chr4	451747	452388	chr4:451746-453531_HERVL66-int	PRE/POST	1.51388	0.00621474	chr4	386174	454070	RP11-2H3.7	ENSG00000281016	684724	0.107	0.142	0	0.454	0.346	NA	0.753521	3.19718	0	X
TRINITY_GG_51695_c0_g1_i1	chr4	451747	452388	chr4:451746-453531_HERVL66-int	PRE/POST	1.51388	0.00621474	chr4	425815	499156	ZNF721	ENSG00000182903	684724	0.107	0.142	0	0.454	0.346	NA	0.753521	3.19718	0	X
TRINITY_GG_51695_c0_g1_i1	chr4	451747	452388	chr4:451746-453531_HERVL66-int	PRE/POST	1.51388	0.00621474	chr4	425435	474129	ABCA11P	ENSG00000251595	684724	0.107	0.142	0	0.454	0.346	NA	0.753521	3.19718	0	X
TRINITY_GG_517144_c0_g1_i1	chr15	45679423	45679637	chr15:45679422-45679636_AluSg7	PRE/POST	-1.62688	0.00394002	chr15	45631148	45691294	SQRDL	ENSG00000137767	669227	0.177	0.33	1.769	0	0.742	NA	0.536364	0	NA	X
TRINITY_GG_51905_c0_g1_i1	chr2	86768444	86768805	chr2:86768443-86768810_LTR16	PRE/POST	-1.79647	0.00168636	chr2	86720173	86778041	RMND5A	ENSG00000153561	740388	0.74	0.657	1.369	0	0.304	NA	1.12633	0	NA	X
TRINITY_GG_519354_c0_g1_i1	chr3	30669296	30669903	chr3:30669295-30669902_LTR9	PRE/POST	1.92603	0.00082131	chr3	30606502	30694142	TGFBR2	ENSG00000163513	693635	0.814	0.765	0.691	2.08	0.807	NA	1.06405	2.71895	0.332212	X
TRINITY_GG_520502_c0_g1_i1	chr12	104611069	104611385	chr12:104611068-104611384_MER33	PRE/POST	1.62688	0.00394002	chr12	104455295	104762014	CHST11	ENSG00000171310	379424	0.377	0.567	0	1.169	0.191	NA	0.664903	2.06173	0	X
TRINITY_GG_520872_c0_g1_i1	chr20	45056126	45056439	chr20:45056125-45056500_L1ME1	PRE/POST	1.92603	0.00082131	chr20	44966474	45079959	STK4	ENSG00000101109	475127	0.138	0.2	0	1.518	0.193	NA	0.69	7.59	0	X
TRINITY_GG_522396_c0_g1_i1	chr17	59827313	59827608	chr17:59827309-59827607_AluSx4	PRE/POST	1.59072	0.00458443	chr17	59707192	59842255	VMP1	ENSG00000062716	705298	0.388	0.553	0.124	1.041	0.562	NA	0.701627	1.88246	0.119116	X
TRINITY_GG_522799_c0_g1_i1	chr22	41889133	41889427	chr22:41889132-41889426_AluJb	PRE/POST	1.59072	0.00458443	chr22	41833079	41907308	SREBF2	ENSG00000198911	108504	0.602	0.547	0.128	1.311	1.286	NA	1.10055	2.39671	0.0976354	X
TRINITY_GG_523118_c0_g1_i1	chr19	45898648	45898945	chr19:45898647-45898944_L2a	PRE/POST	1.66711	0.00507257	chr19	45890020	45902604	MYPOP	ENSG00000176182	285679	1.257	0.836	0.27	2.246	1.309	NA	1.50359	2.6866	0.120214	X
TRINITY_GG_523320_c0_g1_i1	chr1	179971333	179971624	chr1:179971332-179971623_AluJo	PRE/POST	1.59072	0.00458443	chr1	179954738	180114880	CEP350	ENSG00000135837	740028	0.145	0.345	0	1.075	0.097	NA	0.42029	3.11594	0	X
TRINITY_GG_52348_c0_g1_i1	chr1	150137635	150137852	chr1:150137634-150137935_AluSx	PRE/POST	1.62688	0.00394002	chr1	150067293	150145327	VPS45	ENSG00000136631	720229	0.277	0.336	0	1.669	0.557	NA	0.824405	4.96726	0	X
TRINITY_GG_523859_c0_g1_i1	chr9	83772604	83773535	chr9:83772201-83773534_L1MD3	PRE/POST	2.25196	0.000102843	chr9	83739421	83829516	GKAP1	ENSG00000165113	781401	0.316	0.155	0	0.642	0.121	NA	2.03871	4.14194	0	X
TRINITY_GG_52386_c0_g1_i1	chr19	15305344	15306292	chr19:15305343-15306291_Tigger1	PRE/POST	1.92571	0.000517616	chr19	15235519	15332545	BRD4	ENSG00000141867	467578	0.747	0.598	0.247	1.461	0.556	NA	1.24916	2.44314	0.169062	X
TRINITY_GG_524340_c0_g1_i1	chr16	69914776	69915432	chr16:69914775-69915431_HAL1	PRE/POST	1.77132	0.00191092	chr16	69762306	69941741	WWP2	ENSG00000198373	86129	1	0.772	0.472	1.502	0.74	NA	1.29534	1.9456	0.314248	X
TRINITY_GG_524401_c0_g1_i1	chr12	107090079	107090364	chr12:107090078-107090376_AluSz6	PRE/POST	1.69154	0.00447511	chr12	106991364	107093829	CRY1	ENSG00000008405	84045	1.156	0.718	0.132	2.281	1.119	NA	1.61003	3.17688	0.0578694	X
TRINITY_GG_524605_c0_g1_i1	chrX	47166461	47166771	chrX:47166460-47166770_AluJr	PRE/POST	1.77132	0.00191092	chrX	47144869	47186813	RBM10	ENSG00000182872	546182	0.068	0.149	0.125	1.269	0	NA	0.456376	8.51678	0.0985028	X
TRINITY_GG_52479_c0_g1_i1	chr7	98115886	98116194	chr7:98115885-98116193_AluJr	PRE/POST	1.62688	0.00394002	chr7	98106885	98209633	LMTK2	ENSG00000164715	368403	0.141	0.216	0	1.243	0	NA	0.652778	5.75463	0	X
TRINITY_GG_525999_c0_g1_i1	chr4	105164670	105165094	chr4:105164669-105165093_LTR84b	PRE/POST	1.57738	0.00597283	chr4	105145875	105279816	TET2	ENSG00000168769	339204	0.625	0.71	0.207	2.034	0.773	NA	0.880282	2.86479	0.10177	X
TRINITY_GG_527609_c2_g1_i1	chr17	68408219	68408420	chr17:68408124-68414142_L1PA3	PRE/POST	1.55467	0.00958179	chr17	68259182	68422731	ARSG	ENSG00000141337	393924	2.053	0.888	0.629	2.407	0.847	NA	2.31194	2.71059	0.261321	X
TRINITY_GG_528053_c0_g1_i1	chr15	34158878	34159368	chr15:34155232-34159369_HERVIP10F-int	PRE/POST	1.62688	0.00394002	chr15	34140674	34210096	KATNBL1	ENSG00000134152	696636	0.36	0.448	0	0.861	0.419	NA	0.803571	1.92188	0	X
TRINITY_GG_528187_c0_g1_i1	chr1	148963362	148963638	chr1:148963361-148963650_L2c	PRE/POST	1.62688	0.00394002	chr1	148808181	149048286	PDE4DIP	ENSG00000178104	740883	0.522	0.292	0	1.328	0.947	NA	1.78767	4.54795	0	X
TRINITY_GG_528634_c0_g1_i1	chr19	39977541	39977834	chr19:39977540-39977833_AluSx3	PRE/POST	1.92603	0.00082131	chr19	39971005	39981441	PSMC4	ENSG00000013275	150551	0.512	0.271	0	1.593	0.437	NA	1.8893	5.87823	0	X
TRINITY_GG_528804_c0_g1_i1	chr22	41821629	41821896	chr22:41821628-41822046_L2a	PRE/POST	1.59072	0.00458443	chr22	41800679	41826299	CCDC134	ENSG00000100147	430932	0.35	0.569	0	1.148	0.214	NA	0.615114	2.01757	0	X
TRINITY_GG_529040_c1_g1_i1	chr19	11936545	11937069	chr19:11935705-11937068_L1PA6	PRE/POST	2.04813	0.000395749	chr19	11925075	11979290	CTD-2006C1.13	ENSG00000267179	680889	0.809	0.863	0.092	1.069	0.555	NA	0.937428	1.2387	0.0860617	X
TRINITY_GG_529040_c1_g1_i1	chr19	11936545	11937069	chr19:11935705-11937068_L1PA6	PRE/POST	2.04813	0.000395749	chr19	11925068	11950773	ZNF700	ENSG00000196757	680889	0.809	0.863	0.092	1.069	0.555	NA	0.937428	1.2387	0.0860617	X
TRINITY_GG_529105_c0_g1_i1	chr12	123648418	123648800	chr12:123648272-123648808_L2	PRE/POST	1.62688	0.00394002	chr12	123633739	123662606	GTF2H3	ENSG00000111358	581894	1.246	1.082	0	1.038	0.753	NA	1.15157	0.959335	0	X
TRINITY_GG_529647_c0_g1_i1	chr3	44566839	44567135	chr3:44566837-44567134_AluSx1	PRE/POST	1.66711	0.00507257	chr3	44555193	44594173	ZKSCAN7	ENSG00000196345	617999	0.742	1.011	0.129	1.949	0.585	NA	0.733927	1.92779	0.0661878	X
TRINITY_GG_529647_c0_g1_i1	chr3	44566839	44567135	chr3:44566837-44567134_AluSx1	PRE/POST	1.66711	0.00507257	chr3	44557357	44685653	RP11-944L7.4	ENSG00000236869	617999	0.742	1.011	0.129	1.949	0.585	NA	0.733927	1.92779	0.0661878	X
TRINITY_GG_529815_c0_g1_i1	chr3	11503479	11503779	chr3:11503477-11503778_AluSg	PRE/POST	1.77132	0.00191092	chr3	11272309	11557665	ATG7	ENSG00000197548	84738	0.225	0.395	0	1.326	0.207	NA	0.56962	3.35696	0	X
TRINITY_GG_52984_c0_g1_i1	chrY	5611186	5611497	chrY:5606145-5612199_L1HS	PRE/POST	1.63024	0.00087809	chrY	5000226	5742224	PCDH11Y	ENSG00000099715	610603	1.241	1.171	0.518	2.728	2.653	NA	1.05978	2.32963	0.189883	X
TRINITY_GG_530478_c0_g1_i1	chr2	160259904	160260245	chr2:160259892-160260244_L1MA4	PRE/POST	1.94384	0.000740387	chr2	160099666	160271888	ITGB6	ENSG00000115221	221899	1.316	0.86	0.13	1.927	1.141	NA	1.53023	2.2407	0.0674624	X
TRINITY_GG_531922_c0_g1_i1	chr6	111840183	111840596	chr6:111840182-111840603_MLT1D	PRE/POST	1.77132	0.00191092	chr6	111660332	111873452	FYN	ENSG00000010810	240405	0.119	0.482	0.105	1.227	0.357	NA	0.246888	2.54564	0.0855746	X
TRINITY_GG_532189_c0_g1_i1	chr17	17955327	17955639	chr17:17955326-17955638_AluSc5	PRE/POST	1.77132	0.00191092	chr17	17843511	17972422	TOM1L2	ENSG00000175662	44246	0.898	0.657	0	1.488	1.193	NA	1.36682	2.26484	0	X
TRINITY_GG_532876_c0_g1_i1	chr2	24515223	24515538	chr2:24515221-24515537_AluJb	PRE/POST	-1.62688	0.00394002	chr2	24491914	24770702	NCOA1	ENSG00000084676	477859	0	0.316	1.545	0	0.093	NA	0	0	NA	X
TRINITY_GG_533780_c0_g1_i1	chrX	65631686	65631973	chrX:65631685-65631972_AluJo	PRE/POST	1.67974	0.00480892	chrX	65588377	65741931	MSN	ENSG00000147065	732976	0.408	0.718	0.279	1.985	0.454	NA	0.568245	2.76462	0.140554	X
TRINITY_GG_53426_c1_g1_i1	chr11	65762204	65762973	chr11:65762192-65763728_SVA_D	PRE/POST	1.58584	0.000269486	chr11	65745729	65771585	RP11-770G2.2	ENSG00000255557	787274	1.619	1.282	0.633	4.455	1.557	NA	1.26287	3.47504	0.142088	X
TRINITY_GG_534356_c0_g1_i1	chr10	95774658	95775549	chr10:95773666-95775624_L1P2	PRE/POST	1.98706	0.000131849	chr10	95711779	95869695	ENTPD1	ENSG00000138185	570033	0.46	0.26	0.22	1.581	0.2	NA	1.76923	6.08077	0.139152	X
TRINITY_GG_534356_c0_g1_i1	chr10	95774658	95775549	chr10:95773666-95775624_L1P2	PRE/POST	1.98706	0.000131849	chr10	95753206	96090238	ENTPD1-AS1	ENSG00000226688	570033	0.46	0.26	0.22	1.581	0.2	NA	1.76923	6.08077	0.139152	X
TRINITY_GG_534451_c0_g1_i1	chr17	16113988	16114362	chr17:16113987-16114361_THE1B	PRE/POST	1.79647	0.00168636	chr17	16029157	16218185	NCOR1	ENSG00000141027	143291	0.193	0.238	0	1.5	0.407	NA	0.810924	6.30252	0	X
TRINITY_GG_534755_c0_g1_i1	chr2	101802160	101802793	chr2:101802159-101802792_L2a	PRE/POST	1.58607	0.00358311	chr2	101696850	101894689	MAP4K4	ENSG00000071054	333304	1.23	1.211	0.265	1.79	0.707	NA	1.01569	1.47812	0.148045	X
TRINITY_GG_534888_c3_g1_i1	chr1	160511998	160512913	chr1:160511705-160518027_L1PA10	PRE/POST	1.85738	0.00168952	chr1	160485030	160523262	SLAMF6	ENSG00000162739	562779	0.075	0.112	0.069	0.636	0.234	NA	0.669643	5.67857	0.108491	X
TRINITY_GG_534893_c0_g1_i1	chr15	84711098	84711414	chr15:84711097-84711413_AluJb	PRE/POST	1.71866	0.00245531	chr15	84669538	84716716	SEC11A	ENSG00000140612	693677	0.577	0.442	0.154	0.864	0.703	NA	1.30543	1.95475	0.178241	X
TRINITY_GG_535332_c0_g1_i1	chr12	70201224	70202133	chr12:70201159-70202286_SVA_E	PRE/POST	2.26058	8.91e-06	chr12	70180338	70202004	RP11-320P7.2	ENSG00000257139	648798	0.567	0.953	0.112	1.155	1.338	NA	0.594963	1.21196	0.0969697	X
TRINITY_GG_535332_c0_g1_i1	chr12	70201224	70202133	chr12:70201159-70202286_SVA_E	PRE/POST	2.26058	8.91e-06	chr12	69904033	70243360	LINC01481	ENSG00000257815	648798	0.567	0.953	0.112	1.155	1.338	NA	0.594963	1.21196	0.0969697	X
TRINITY_GG_536254_c0_g1_i1	chr1	123835	124405	chr1:123833-124404_L2c	PRE/POST	1.79645	0.00157959	chr1	89295	133723	RP11-34P13.7	ENSG00000238009	600647	0.051	0.042	0	0.308	0.003	NA	1.21429	7.33333	0	X
TRINITY_GG_53707_c1_g1_i1	chr16	12713780	12714291	chr16:12713779-12715313_L1MB8	PRE/POST	1.88045	0.00135382	chr16	12659799	12804017	CPPED1	ENSG00000103381	796189	0.416	0.383	0.094	1.48	1.007	NA	1.08616	3.86423	0.0635135	X
TRINITY_GG_537592_c0_g1_i1	chr5	151197249	151197552	chr5:151197246-151197551_AluSz6	PRE/POST	1.67887	0.00491924	chr5	151181052	151224145	CCDC69	ENSG00000198624	250921	1.093	0.53	0.13	2.368	1.122	NA	2.06226	4.46792	0.0548986	X
TRINITY_GG_537892_c0_g1_i1	chr6	111734832	111735145	chr6:111734831-111735144_L2a	PRE/POST	1.62688	0.00394002	chr6	111660332	111873452	FYN	ENSG00000010810	738587	0.138	0.146	0	1.183	0.422	NA	0.945205	8.10274	0	X
TRINITY_GG_538138_c0_g1_i1	chr14	91309322	91309606	chr14:91309321-91309628_AluSz	PRE/POST	1.59072	0.00458443	chr14	91271323	91417844	CCDC88C	ENSG00000015133	352966	0.149	0.629	0	1.111	0.329	NA	0.236884	1.7663	0	X
TRINITY_GG_538464_c0_g1_i1	chr2	151477712	151478009	chr2:151477711-151478008_AluSq	PRE/POST	1.79647	0.00168636	chr2	151409883	151508013	RIF1	ENSG00000080345	709156	0.592	0.388	0.016	1.823	0.436	NA	1.52577	4.69845	0.00877674	X
TRINITY_GG_539286_c0_g1_i1	chr12	28440439	28440777	chr12:28440438-28440776_L1ME2z	PRE/POST	-1.79647	0.00168636	chr12	28133249	28581511	CCDC91	ENSG00000123106	379599	0.825	0.344	1.374	0	0.636	NA	2.39826	0	NA	X
TRINITY_GG_540051_c0_g1_i1	chr17	78687082	78688545	chr17:78687081-78689657_Charlie3	PRE/POST	2.27353	7.01e-05	chr17	78674048	78782297	CYTH1	ENSG00000108669	131804	0.143	0.165	0.051	0.59	0.359	NA	0.866667	3.57576	0.0864407	X
TRINITY_GG_540062_c0_g1_i1	chr5	143350104	143350995	chr5:143350095-143350994_L2c	PRE/POST	1.98524	0.000318945	chr5	143277931	143435512	NR3C1	ENSG00000113580	520781	0.774	0.953	0.247	1.592	0.728	NA	0.812172	1.67051	0.155151	X
TRINITY_GG_54039_c0_g1_i1	chr4	5822682	5823093	chr4:5822681-5823092_MER83	PRE/POST	1.51388	0.00621474	chr4	5748084	5893058	CRMP1	ENSG00000072832	324569	0.133	0.227	0	0.579	0.078	NA	0.585903	2.55066	0	X
TRINITY_GG_540438_c0_g1_i1	chr14	73777486	73777959	chr14:73777484-73778033_L2b	PRE/POST	1.7446	0.00198482	chr14	73715122	73790285	ELMSAN1	ENSG00000156030	454149	0.3	0.612	0.326	1.983	0.428	NA	0.490196	3.2402	0.164397	X
TRINITY_GG_541022_c0_g1_i1	chr2	238034144	238034440	chr2:238034143-238034439_AluSq2	PRE/POST	1.79647	0.00168636	chr2	237967014	238099412	UBE2F-SCLY	ENSG00000258984	394421	0.3	0.514	0	1.479	1.282	NA	0.583658	2.87743	0	X
TRINITY_GG_541022_c0_g1_i1	chr2	238034144	238034440	chr2:238034143-238034439_AluSq2	PRE/POST	1.79647	0.00168636	chr2	237966827	238042782	UBE2F	ENSG00000184182	394421	0.3	0.514	0	1.479	1.282	NA	0.583658	2.87743	0	X
TRINITY_GG_541994_c5_g1_i1	chr11	104962780	104963412	chr11:104961061-104964024_HUERS-P1-int	PRE/POST	1.56434	0.00639971	chr11	104942866	104969436	CASP4	ENSG00000196954	634880	0.537	0.532	0.176	1.245	0.587	NA	1.0094	2.34023	0.141365	X
TRINITY_GG_542316_c0_g1_i1	chr5	134202296	134203358	chr5:134202295-134203357_L1MB7	PRE/POST	1.63106	0.00448508	chr5	134167170	134226071	CTD-2410N18.5	ENSG00000272772	337747	0.217	0.4	0.084	0.574	0.354	NA	0.5425	1.435	0.146341	X
TRINITY_GG_542316_c0_g1_i1	chr5	134202296	134203358	chr5:134202295-134203357_L1MB7	PRE/POST	1.63106	0.00448508	chr5	134194334	134226142	PPP2CA	ENSG00000113575	337747	0.217	0.4	0.084	0.574	0.354	NA	0.5425	1.435	0.146341	X
TRINITY_GG_542898_c0_g1_i1	chr15	89095977	89096283	chr15:89095974-89096394_Charlie29a	PRE/POST	1.52873	0.00586356	chr15	89087459	89202360	ABHD2	ENSG00000140526	556370	0.397	0.404	0	0.855	0.728	NA	0.982673	2.11634	0	X
TRINITY_GG_543375_c0_g1_i1	chr19	36338011	36338290	chr19:36338010-36338289_AluSz	PRE/POST	1.59072	0.00458443	chr19	36334453	36379199	ZFP14	ENSG00000142065	453377	0.408	0.1	0	1.073	0.35	NA	4.08	10.73	0	X
TRINITY_GG_543875_c0_g1_i1	chr21	29685687	29686296	chr21:29685686-29686295_MER39	PRE/POST	1.66812	0.00341889	chr21	29536933	29940033	GRIK1	ENSG00000171189	443555	0.692	1.316	0.172	1.557	1.275	NA	0.525836	1.18313	0.110469	X
TRINITY_GG_544741_c0_g1_i1	chr7	143707659	143708143	chr7:143707658-143708146_MER1A	PRE/POST	1.79988	0.00143685	chr7	143620950	143730409	TCAF2	ENSG00000170379	193583	0.457	0.191	0.45	1.231	0.792	NA	2.39267	6.44503	0.365556	X
TRINITY_GG_545159_c0_g1_i1	chrX	40632677	40632893	chrX:40632676-40632892_MIRb	PRE/POST	1.59072	0.00458443	chrX	40626921	40647554	CXorf38	ENSG00000185753	365923	0.492	0.753	0	1.704	0.387	NA	0.653386	2.26295	0	X
TRINITY_GG_545358_c0_g1_i1	chr22	49578368	49578922	chr22:49578046-49578921_L1M5	PRE/POST	1.57738	0.00597283	chr22	49414524	49657542	C22orf34	ENSG00000188511	27456	0.329	0.705	0.186	1.525	0.825	NA	0.466667	2.16312	0.121967	X
TRINITY_GG_545612_c0_g1_i1	chr22	21856662	21856923	chr22:21856661-21856922_L1MC4	PRE/POST	1.62688	0.00394002	chr22	21754500	21867680	MAPK1	ENSG00000100030	531285	1.194	0.737	0	1.69	0.626	NA	1.62008	2.29308	0	X
TRINITY_GG_545705_c0_g1_i1	chr16	90213550	90213766	chr16:90213503-90213765_L5	PRE/POST	1.52872	0.00586356	chr16	90173217	90222678	LINC02193	ENSG00000260923	567363	0.378	0.27	0	1.416	0	NA	1.4	5.24444	0	X
TRINITY_GG_546517_c0_g1_i1	chr3	52486112	52486409	chr3:52486111-52486414_AluSx3	PRE/POST	1.59072	0.00458443	chr3	52455118	52493071	NISCH	ENSG00000010322	670096	0.306	0.206	0	1.315	0.314	NA	1.48544	6.3835	0	X
TRINITY_GG_547619_c0_g1_i1	chr1	198165190	198165621	chr1:198164444-198166949_Tigger1	PRE/POST	1.57096	0.00878132	chr1	198156963	198322420	NEK7	ENSG00000151414	463647	0.471	0.531	0.218	1.353	0.36	NA	0.887006	2.54802	0.161123	X
TRINITY_GG_548066_c0_g1_i1	chr1	206570395	206571355	chr1:206570394-206571354_L1MB3	PRE/POST	-1.97514	0.000621007	chr1	206571292	206612463	EIF2D	ENSG00000143486	331642	0	0	0.503	0	0	NA	NA	NA	NA	X
TRINITY_GG_548066_c0_g1_i1	chr1	206570395	206571355	chr1:206570394-206571354_L1MB3	PRE/POST	-1.97514	0.000621007	chr1	206507530	206589448	RASSF5	ENSG00000266094	331642	0	0	0.503	0	0	NA	NA	NA	NA	X
TRINITY_GG_548299_c0_g1_i1	chr13	99273114	99273514	chr13:99273113-99273547_L1MEh	PRE/POST	1.62688	0.00394002	chr13	99200774	99386434	UBAC2	ENSG00000134882	74748	0.406	0.39	0	0.985	0.719	NA	1.04103	2.52564	0	X
TRINITY_GG_548411_c0_g1_i1	chr7	105054533	105054815	chr7:105054532-105054814_AluSq2	PRE/POST	1.79647	0.00168636	chr7	105014179	105114361	KMT2E	ENSG00000005483	274135	0.149	0.215	0	1.613	0.1	NA	0.693023	7.50233	0	X
TRINITY_GG_54876_c0_g1_i1	chr16	88032501	88032923	chr16:88032500-88032922_Charlie2b	PRE/POST	1.99357	0.000298335	chr16	87949244	88077318	BANP	ENSG00000172530	123756	1.199	0.757	0.219	3.162	2.278	NA	1.58388	4.17701	0.06926	X
TRINITY_GG_548898_c1_g1_i1	chr2	71371105	71372094	chr2:71370690-71372144_L1MA2	PRE/POST	2.02107	0.000471262	chr2	71276561	71435069	ZNF638	ENSG00000075292	553760	0.31	0.268	0	0.564	0.339	NA	1.15672	2.10448	0	X
TRINITY_GG_549240_c0_g1_i1	chr12	123248175	123248417	chr12:123247964-123248418_L1PBa1	PRE/POST	1.58823	0.00797242	chr12	123232916	123257959	C12orf65	ENSG00000130921	97300	1	0.24	0.153	1.115	0.396	NA	4.16667	4.64583	0.13722	X
TRINITY_GG_549366_c0_g1_i1	chr11	47473898	47474197	chr11:47473897-47474196_AluSg	PRE/POST	1.79647	0.00168636	chr11	47465944	47565569	CELF1	ENSG00000149187	41072	0.069	0.331	0	1.823	0.199	NA	0.208459	5.50755	0	X
TRINITY_GG_550318_c0_g1_i1	chr4	102712526	102712827	chr4:102712525-102712827_AluJb	PRE/POST	1.62688	0.00394002	chr4	102631488	102760994	MANBA	ENSG00000109323	183541	0.307	0.099	0	1.242	0.439	NA	3.10101	12.5455	0	X
TRINITY_GG_551363_c0_g1_i1	chr18	9179044	9179378	chr18:9177827-9179521_L1MDa	PRE/POST	1.62688	0.00394002	chr18	9136228	9285985	ANKRD12	ENSG00000101745	533863	0.228	0.144	0	1.159	0.413	NA	1.58333	8.04861	0	X
TRINITY_GG_551363_c0_g1_i1	chr18	9179044	9179378	chr18:9177827-9179521_L1MDa	PRE/POST	1.62688	0.00394002	chr18	9102736	9254346	RP11-21J18.1	ENSG00000265257	533863	0.228	0.144	0	1.159	0.413	NA	1.58333	8.04861	0	X
TRINITY_GG_551693_c1_g1_i1	chr7	7211020	7211226	chr7:7210965-7212527_HUERS-P3b-int	PRE/POST	1.62688	0.00394002	chr7	7156934	7248651	C1GALT1	ENSG00000106392	772519	0.09	0.348	0	1.804	0.599	NA	0.258621	5.18391	0	X
TRINITY_GG_551814_c0_g1_i1	chr9	21809029	21809325	chr9:21809028-21809324_MLT1D	PRE/POST	1.57096	0.00878132	chr9	21802543	21937651	MTAP	ENSG00000099810	96178	0.587	1.006	0.126	1.793	0.878	NA	0.583499	1.78231	0.0702733	X
TRINITY_GG_551814_c0_g1_i1	chr9	21809029	21809325	chr9:21809028-21809324_MLT1D	PRE/POST	1.57096	0.00878132	chr9	21802636	22032986	RP11-145E5.5	ENSG00000264545	96178	0.587	1.006	0.126	1.793	0.878	NA	0.583499	1.78231	0.0702733	X
TRINITY_GG_552046_c0_g1_i1	chr15	30767430	30768897	chr15:30767429-30768896_Tigger1	PRE/POST	1.67337	0.00123649	chr15	30624494	30772993	ARHGAP11B	ENSG00000187951	436551	0.523	0.573	0.47	1.17	0.397	NA	0.91274	2.04188	0.401709	X
TRINITY_GG_552448_c0_g1_i1	chr6	35352181	35352484	chr6:35352178-35352483_AluSx4	PRE/POST	1.89667	0.00123288	chr6	35342558	35428191	PPARD	ENSG00000112033	44182	0.706	0.526	0.271	2.656	0.578	NA	1.34221	5.04943	0.102033	X
TRINITY_GG_552861_c0_g1_i1	chr1	44923019	44923678	chr1:44923018-44923677_L1MA2	PRE/POST	1.67142	0.00303309	chr1	44850522	44986722	EIF2B3	ENSG00000070785	649248	0	0.141	0	0.468	0	NA	0	3.31915	0	X
TRINITY_GG_552957_c0_g1_i1	chr4	713992	714264	chr4:713991-714290_MLT1A0	PRE/POST	1.62688	0.00394002	chr4	705748	770640	PCGF3	ENSG00000185619	286523	0.153	0.417	0	1.357	0.335	NA	0.366906	3.2542	0	X
TRINITY_GG_553065_c0_g1_i1	chr6	83990900	83991193	chr6:83990899-83991192_AluSx1	PRE/POST	-1.5641	0.00652259	chr6	83983728	84007323	RP4-676J13.2	ENSG00000228679	575793	1.111	1.172	2.688	0.424	0.593	NA	0.947952	0.361775	6.33962	X
TRINITY_GG_553319_c0_g1_i1	chr1	155700995	155701663	chr1:155700508-155701698_SVA_F	PRE/POST	1.9945	0.000127025	chr1	155687960	155739010	DAP3	ENSG00000132676	135033	1.319	0.785	0.205	1.85	0.723	NA	1.68025	2.35669	0.110811	X
TRINITY_GG_553361_c0_g1_i1	chr2	39100636	39100852	chr2:39100634-39100933_AluJr4	PRE/POST	1.62688	0.00394002	chr2	38981396	39124345	SOS1	ENSG00000115904	589937	0.514	0.418	0.16	1.727	0.571	NA	1.22967	4.13158	0.0926462	X
TRINITY_GG_554803_c0_g1_i1	chrX	47245850	47246307	chrX:47245849-47246310_L2a	PRE/POST	1.88045	0.00135382	chrX	47232690	47248328	USP11	ENSG00000102226	604175	0.998	1.383	0.21	1.894	0.727	NA	0.72162	1.36949	0.110876	X
TRINITY_GG_554872_c1_g1_i1	chr14	71460510	71461356	chr14:71459860-71464360_HERVL-int	PRE/POST	2.4377	1.4e-05	chr14	71320449	71741229	SIPA1L1	ENSG00000197555	454178	0.335	0.442	0.07	1.406	0.654	NA	0.757919	3.181	0.0497866	X
TRINITY_GG_554912_c0_g1_i1	chr19	4851624	4851934	chr19:4851623-4851933_L2	PRE/POST	1.62688	0.00394002	chr19	4838341	4867768	PLIN3	ENSG00000105355	623604	0.822	0.2	0	1.194	0.557	NA	4.11	5.97	0	X
TRINITY_GG_554987_c3_g1_i1	chr5	142986452	142986984	chr5:142985517-142991590_L1PA5	PRE/POST	1.55144	0.0070823	chr5	142770384	143229011	ARHGAP26	ENSG00000145819	232257	0.36	0.926	0.323	1.71	0.914	NA	0.388769	1.84665	0.188889	X
TRINITY_GG_555758_c0_g1_i1	chr6	118575844	118576042	chr6:118575541-118576282_HERVIP10B3-int	PRE/POST	1.59072	0.00458443	chr6	118460772	118710075	CEP85L	ENSG00000111860	91953	0.092	0.203	0	1.535	0.428	NA	0.453202	7.56158	0	X
TRINITY_GG_556038_c0_g1_i1	chr6	36049647	36050907	chr6:36049638-36051107_L2c	PRE/POST	1.69844	0.000481736	chr6	36027677	36111236	MAPK14	ENSG00000112062	578536	0.486	0.58	0.273	1.456	0.428	NA	0.837931	2.51034	0.1875	X
TRINITY_GG_55649_c0_g1_i1	chr7	129044871	129045237	chr7:129044773-129045350_L1MB3	PRE/POST	1.62688	0.00394002	chr7	128954180	129055173	TNPO3	ENSG00000064419	192763	0.371	0.922	0	1.073	0.086	NA	0.402386	1.16377	0	X
TRINITY_GG_557162_c0_g1_i1	chr5	142880240	142880524	chr5:142880238-142880530_AluSx4	PRE/POST	1.77132	0.00191092	chr5	142770384	143229011	ARHGAP26	ENSG00000145819	653567	0.355	0.278	0	1.397	0.215	NA	1.27698	5.02518	0	X
TRINITY_GG_557268_c0_g1_i1	chr11	12228101	12228345	chr11:12228055-12228344_AluSq2	PRE/POST	1.59072	0.00458443	chr11	12094008	12263789	MICAL2	ENSG00000133816	602245	0.08	0.392	0	1.583	0	NA	0.204082	4.03827	0	X
TRINITY_GG_557501_c0_g1_i1	chrX	120067085	120068401	chrX:120067084-120068400_MER41-int	PRE/POST	1.51259	0.00573559	chrX	120036236	120146854	RHOXF1-AS1	ENSG00000258545	678663	0.076	0.043	0.114	0.219	0.099	NA	1.76744	5.09302	0.520548	X
TRINITY_GG_558106_c0_g1_i1	chr20	43519357	43519647	chr20:43519355-43519648_AluSp	PRE/POST	1.69154	0.00447511	chr20	43507680	43550950	L3MBTL1	ENSG00000185513	534608	0.617	1.005	0.277	2.273	1.161	NA	0.61393	2.26169	0.121865	X
TRINITY_GG_558522_c0_g1_i1	chr21	34491627	34492068	chr21:34491626-34492067_MLT2A1	PRE/POST	1.55467	0.00958179	chr21	34446688	34512275	KCNE1	ENSG00000180509	327833	2.4	1.508	2.131	2.75	1.852	NA	1.59151	1.82361	0.774909	X
TRINITY_GG_558836_c0_g1_i1	chr17	67462223	67462528	chr17:67462222-67462530_AluSx1	PRE/POST	1.59072	0.00458443	chr17	67377281	67697261	PITPNC1	ENSG00000154217	357235	0.394	0.268	0	1.039	0	NA	1.47015	3.87687	0	X
TRINITY_GG_559959_c0_g1_i1	chr1	46296629	46297329	chr1:46296628-46297451_L3	PRE/POST	1.69962	0.00267443	chr1	46261196	46303608	LRRC41	ENSG00000132128	505359	0.217	0.061	0	0.531	0.12	NA	3.55738	8.70492	0	X
TRINITY_GG_56009_c0_g1_i1	chr12	89012687	89012986	chr12:89012686-89012985_L2a	PRE/POST	1.59072	0.00458443	chr12	89010681	89019679	RP11-13A1.1	ENSG00000246363	332948	0.915	0.315	0	1.012	0.194	NA	2.90476	3.2127	0	X
TRINITY_GG_562005_c0_g1_i1	chr17	78743749	78744387	chr17:78743748-78744387_HAL1	PRE/POST	2.06333	0.000155333	chr17	78674048	78782297	CYTH1	ENSG00000108669	499997	0.753	0.555	0.152	2.269	0.613	NA	1.35676	4.08829	0.0669899	X
TRINITY_GG_562411_c0_g1_i1	chr21	29491549	29492195	chr21:29491548-29492240_L2	PRE/POST	1.51395	0.00621474	chr21	29194071	29630751	BACH1	ENSG00000156273	226279	0	0.256	0	0.455	0.347	NA	0	1.77734	0	X
TRINITY_GG_562495_c0_g1_i1	chr6	37643265	37643572	chr6:37643264-37643571_AluSq2	PRE/POST	1.92603	0.00082131	chr6	37630679	37699306	MDGA1	ENSG00000112139	512680	0.579	0.259	0	1.535	0.196	NA	2.23552	5.92664	0	X
TRINITY_GG_562599_c0_g1_i1	chr2	47513259	47514428	chr2:47513255-47514427_L2c	PRE/POST	1.55306	0.0053365	chr2	47402969	47562311	MSH2	ENSG00000095002	7909	0.031	0.212	0	0.365	0.205	NA	0.146226	1.7217	0	X
TRINITY_GG_564663_c0_g1_i1	chr19	57998386	57998744	chr19:57998385-57998743_L1MB7	PRE/POST	1.59072	0.00458443	chr19	57977053	58003349	ZNF606	ENSG00000166704	686017	0.338	0.227	0	0.879	0.375	NA	1.48899	3.87225	0	X
TRINITY_GG_564706_c0_g1_i1	chr12	51119967	51120203	chr12:51119911-51120204_AluSx	PRE/POST	-1.62688	0.00394002	chr12	51093663	51173134	TFCP2	ENSG00000135457	282256	0.081	0.391	1.673	0	0.112	NA	0.207161	0	NA	X
TRINITY_GG_564760_c3_g1_i1	chr8	8965821	8966114	chr8:8964963-8967087_L1PA4	PRE/POST	-1.55306	0.0053365	chr8	8961200	8979025	RPL10P19	ENSG00000233609	521263	0.323	0.283	0.969	0	0.21	NA	1.14134	0	NA	X
TRINITY_GG_565485_c0_g1_i1	chr7	76616576	76616867	chr7:76616575-76616866_AluSg	PRE/POST	1.59072	0.00458443	chr7	76609986	76627261	POMZP3	ENSG00000146707	351580	0.963	0.049	0	1.066	0.318	NA	19.6531	21.7551	0	X
TRINITY_GG_565485_c0_g1_i1	chr7	76616576	76616867	chr7:76616575-76616866_AluSg	PRE/POST	1.59072	0.00458443	chr7	76549360	76627982	AC004980.7	ENSG00000205485	351580	0.963	0.049	0	1.066	0.318	NA	19.6531	21.7551	0	X
TRINITY_GG_565931_c1_g1_i1	chr17	15531705	15532082	chr17:15531039-15532101_L1M4	PRE/POST	1.66728	0.00331526	chr17	15436021	15563561	TVP23C-CDRT4	ENSG00000259024	605240	0.359	0.346	0.238	2.812	0.176	NA	1.03757	8.12717	0.0846373	X
TRINITY_GG_565931_c1_g1_i1	chr17	15531705	15532082	chr17:15531039-15532101_L1M4	PRE/POST	1.66728	0.00331526	chr17	15502264	15563595	TVP23C	ENSG00000175106	605240	0.359	0.346	0.238	2.812	0.176	NA	1.03757	8.12717	0.0846373	X
TRINITY_GG_566206_c0_g1_i1	chr21	15854169	15854440	chr21:15854164-15854443_AluSx4	PRE/POST	1.59072	0.00458443	chr21	15730025	15880069	USP25	ENSG00000155313	707050	0.155	0.229	0	1.158	0.216	NA	0.676856	5.05677	0	X
TRINITY_GG_566261_c0_g1_i1	chr3	18457349	18457690	chr3:18457348-18457689_THE1B	PRE/POST	1.77132	0.00191092	chr3	18445024	18920401	SATB1-AS1	ENSG00000228956	107413	0.385	0.3	0	1.175	0.404	NA	1.28333	3.91667	0	X
TRINITY_GG_566648_c0_g1_i1	chr8	30774680	30774931	chr8:30774679-30774962_AluSq2	PRE/POST	-1.7454	0.00216584	chr8	30774457	30814314	PPP2CB	ENSG00000104695	680737	0.673	1.166	1.329	0	0.222	NA	0.577187	0	NA	X
TRINITY_GG_567328_c0_g1_i1	chr14	35120668	35120958	chr14:35120667-35120957_AluJr	PRE/POST	1.55467	0.00958179	chr14	35085467	35122517	PPP2R3C	ENSG00000092020	397562	1.021	0.934	0.315	1.662	0.456	NA	1.09315	1.77944	0.189531	X
TRINITY_GG_567457_c0_g1_i1	chr7	77370518	77371425	chr7:77370517-77371424_L2c	PRE/POST	1.5767	0.00609372	chr7	77310751	77416400	GSAP	ENSG00000186088	582653	1.598	1.082	0.833	1.736	1.439	NA	1.47689	1.60444	0.479839	X
TRINITY_GG_567896_c1_g1_i1	chr20	63711977	63712314	chr20:63711886-63712613_L1M4	PRE/POST	1.77132	0.00191092	chr20	63707465	63736142	ZGPAT	ENSG00000197114	92057	0.461	0.492	0	1.203	0.295	NA	0.936992	2.44512	0	X
TRINITY_GG_567896_c1_g1_i1	chr20	63711977	63712314	chr20:63711886-63712613_L1M4	PRE/POST	1.77132	0.00191092	chr20	63708864	63739103	RP4-583P15.15	ENSG00000273154	92057	0.461	0.492	0	1.203	0.295	NA	0.936992	2.44512	0	X
TRINITY_GG_568024_c1_g1_i1	chr14	71464807	71465504	chr14:71464675-71465707_HERVL-int	PRE/POST	2.31504	1.33e-05	chr14	71320449	71741229	SIPA1L1	ENSG00000197555	705733	0.484	1.022	0.255	2.607	1.053	NA	0.473581	2.55088	0.0978136	X
TRINITY_GG_56837_c0_g1_i1	chr21	15873106	15873421	chr21:15873105-15873420_AluJr	PRE/POST	-1.62688	0.00394002	chr21	15730025	15880069	USP25	ENSG00000155313	496372	0.578	0.823	1.553	0	0.195	NA	0.702309	0	NA	X
TRINITY_GG_568450_c1_g1_i1	chr5	131274474	131274807	chr5:131274070-131274806_L2a	PRE/POST	1.78239	0.00253513	chr5	131245493	131398447	CDC42SE2	ENSG00000158985	409527	0.209	0.829	0.255	2	0.678	NA	0.252111	2.41255	0.1275	X
TRINITY_GG_56848_c0_g1_i1	chr12	92119083	92119977	chr12:92119066-92120021_HSMAR2	PRE/POST	1.52873	0.00586356	chr12	91984976	92142914	LINC01619	ENSG00000257242	54709	0.038	0.036	0	0.418	0.368	NA	1.05556	11.6111	0	X
TRINITY_GG_569970_c0_g1_i1	chr7	48051350	48051634	chr7:48051348-48051633_AluSz	PRE/POST	1.62688	0.00394002	chr7	48035511	48061304	C7orf57	ENSG00000164746	682809	0.519	0.48	0	1.322	0.33	NA	1.08125	2.75417	0	X
TRINITY_GG_570395_c0_g1_i1	chr3	196811625	196812021	chr3:196811624-196812021_L1ME3C	PRE/POST	1.59039	0.00557302	chr3	196739857	196832647	PAK2	ENSG00000180370	249062	0.994	0.175	0.23	2.646	0.601	NA	5.68	15.12	0.0869237	X
TRINITY_GG_571219_c0_g1_i1	chr11	2475068	2475366	chr11:2474994-2475365_L1MB7	PRE/POST	1.55306	0.0053365	chr11	2444684	2849109	KCNQ1	ENSG00000053918	741037	0.143	0.099	0	0.879	0	NA	1.44444	8.87879	0	X
TRINITY_GG_571556_c0_g1_i1	chr6	45477421	45477736	chr6:45477178-45478255_L2c	PRE/POST	1.79647	0.00168636	chr6	45328157	45664349	RUNX2	ENSG00000124813	441493	0.39	0.382	0	1.483	0.197	NA	1.02094	3.8822	0	X
TRINITY_GG_571718_c0_g1_i1	chr22	46915682	46915912	chr22:46915681-46915911_L3	PRE/POST	1.62688	0.00394002	chr22	46914092	46916042	TBC1D22A-AS1	ENSG00000280080	187585	0.081	0.313	0	1.916	0.236	NA	0.258786	6.12141	0	X
TRINITY_GG_571718_c0_g1_i1	chr22	46915682	46915912	chr22:46915681-46915911_L3	PRE/POST	1.62688	0.00394002	chr22	46762617	47175699	TBC1D22A	ENSG00000054611	187585	0.081	0.313	0	1.916	0.236	NA	0.258786	6.12141	0	X
TRINITY_GG_571907_c0_g1_i1	chr10	70438009	70438246	chr10:70438008-70438308_AluSq2	PRE/POST	1.67894	0.00472071	chr10	70432315	70447951	NODAL	ENSG00000156574	779774	0.261	0.463	0.319	3.322	1.317	NA	0.563715	7.17495	0.0960265	X
TRINITY_GG_572232_c0_g1_i1	chr4	26427570	26427862	chr4:26427569-26427861_L2a	PRE/POST	1.79647	0.00168636	chr4	26163455	26435131	RBPJ	ENSG00000168214	198961	0.308	0.099	0.127	1.525	0.578	NA	3.11111	15.404	0.0832787	X
TRINITY_GG_57338_c0_g1_i1	chr1	117450201	117450485	chr1:117449983-117451521_THE1B-int	PRE/POST	1.55306	0.0053365	chr1	117367449	117528872	MAN1A2	ENSG00000198162	227671	0.151	0.278	0	1.173	0	NA	0.543165	4.21942	0	X
TRINITY_GG_573440_c0_g1_i1	chr5	71228655	71229101	chr5:71228653-71229107_Tigger17a	PRE/POST	1.57738	0.00597283	chr5	71220356	71259238	RP11-1198D22.1	ENSG00000235558	247607	1.057	0.659	0.626	2.473	1.1	NA	1.60395	3.75266	0.253134	X
TRINITY_GG_573504_c0_g1_i1	chr1	235720204	235720607	chr1:235720203-235720606_L1MC5a	PRE/POST	1.67974	0.00480892	chr1	235661041	235883640	LYST	ENSG00000143669	219557	0.658	0.706	0.107	1.457	0.845	NA	0.932011	2.06374	0.0734386	X
TRINITY_GG_573804_c0_g1_i1	chr15	42175133	42175424	chr15:42175132-42175436_AluSx3	PRE/POST	1.62688	0.00394002	chr15	42158701	42208316	VPS39	ENSG00000166887	186443	0.428	0.272	0	1.611	0.451	NA	1.57353	5.92279	0	X
TRINITY_GG_574221_c0_g1_i1	chr10	101681107	101681399	chr10:101681106-101681398_AluSq2	PRE/POST	1.55467	0.00958179	chr10	101610664	101695295	FBXW4	ENSG00000107829	58776	0.412	0.767	0.129	1.905	0.504	NA	0.537158	2.4837	0.0677165	X
TRINITY_GG_57606_c1_g1_i1	chr2	43593097	43593531	chr2:43592966-43593630_L3	PRE/POST	1.78239	0.00253513	chr2	43230836	43596046	THADA	ENSG00000115970	426344	0.315	0.588	0.104	1.65	0.481	NA	0.535714	2.80612	0.0630303	X
TRINITY_GG_576720_c0_g1_i1	chr8	96923744	96924104	chr8:96923694-96924103_LTR16E1	PRE/POST	1.62688	0.00394002	chr8	96645227	97149654	CPQ	ENSG00000104324	699757	0.199	0.348	0.115	1.086	0.18	NA	0.571839	3.12069	0.105893	X
TRINITY_GG_577455_c0_g1_i1	chr4	139154587	139155080	chr4:139154452-139155085_MER4A	PRE/POST	1.55611	0.00934903	chr4	139028112	139177218	ELF2	ENSG00000109381	154151	0.507	0.381	0.096	1.715	0.871	NA	1.33071	4.50131	0.0559767	X
TRINITY_GG_577515_c1_g1_i1	chr8	80982360	80983520	chr8:80982166-80983519_L2a	PRE/POST	1.6428	0.002559	chr8	80967810	81112068	PAG1	ENSG00000076641	354845	0.357	0.196	0.212	0.719	0.17	NA	1.82143	3.66837	0.294854	X
TRINITY_GG_578042_c0_g1_i1	chr1	261391	262347	chr1:261386-262346_L1MC3	PRE/POST	1.76991	0.000504115	chr1	257864	297502	AP006222.2	ENSG00000228463	634967	0.392	0.714	0.293	0.88	0.324	NA	0.54902	1.23249	0.332955	X
TRINITY_GG_578304_c0_g1_i1	chr16	23590640	23590929	chr16:23590639-23590937_AluSz6	PRE/POST	1.79647	0.00168636	chr16	23581002	23596356	NDUFAB1	ENSG00000004779	65453	0.844	0.612	0	1.565	0.588	NA	1.37908	2.55719	0	X
TRINITY_GG_578415_c0_g1_i1	chr13	99349508	99350273	chr13:99349341-99350285_LTR13A	PRE/POST	1.99579	0.000291497	chr13	99200774	99386434	UBAC2	ENSG00000134882	436776	0.902	0.998	0.154	1.685	1.004	NA	0.903808	1.68838	0.0913947	X
TRINITY_GG_578495_c0_g1_i1	chrX	111127558	111127928	chrX:111127557-111127927_L4_A_Mam	PRE/POST	1.62688	0.00394002	chrX	110944285	111227361	PAK3	ENSG00000077264	486915	0.276	0.829	0.108	1.207	0.905	NA	0.332931	1.45597	0.089478	X
TRINITY_GG_580405_c1_g1_i1	chr13	102661547	102662044	chr13:102661546-102662406_L1MB8	PRE/POST	1.77132	0.00191092	chr13	102597003	102679958	TPP2	ENSG00000134900	519935	0.647	0.366	0.124	0.939	0.562	NA	1.76776	2.56557	0.132055	X
TRINITY_GG_580924_c0_g1_i1	chr16	75361010	75361309	chr16:75361009-75361308_AluSz6	PRE/POST	1.62688	0.00394002	chr16	75293698	75433485	CFDP1	ENSG00000153774	319284	0.222	0.207	0	1.828	0	NA	1.07246	8.83092	0	X
TRINITY_GG_581618_c0_g1_i1	chr11	9190327	9190670	chr11:9190316-9190669_THE1B	PRE/POST	1.50218	0.00635824	chr11	9138825	9265390	DENND5A	ENSG00000184014	209054	0.65	0.811	0.401	2.491	0.817	NA	0.80148	3.07152	0.16098	X
TRINITY_GG_581745_c0_g1_i1	chr21	25923945	25924161	chr21:25918368-25924392_L1PA2	PRE/POST	2.42584	1.74e-05	chr21	25880550	26171128	APP	ENSG00000142192	540985	0.369	0.468	0.383	2.802	0.915	NA	0.788462	5.98718	0.136688	X
TRINITY_GG_582381_c0_g1_i1	chr5	56118668	56119576	chr5:56118667-56119581_L1ME1	PRE/POST	1.62031	0.00667203	chr5	56099678	56233359	ANKRD55	ENSG00000164512	32696	0.335	0.196	0.067	0.56	0.218	NA	1.70918	2.85714	0.119643	X
TRINITY_GG_582927_c0_g1_i1	chr1	157818860	157819770	chr1:157818859-157819770_L2a	PRE/POST	1.52873	0.00586356	chr1	157794403	157820105	FCRL1	ENSG00000163534	72536	0.211	0.079	0	0.532	0.379	NA	2.67089	6.73418	0	X
TRINITY_GG_582971_c0_g1_i1	chr7	115947167	115947691	chr7:115946925-115947846_L1PA3	PRE/POST	1.55306	0.0053365	chr7	115935148	116159896	TFEC	ENSG00000105967	552752	0.374	0.619	0	0.804	0.369	NA	0.6042	1.29887	0	X
TRINITY_GG_583408_c0_g1_i1	chr11	14684236	14685284	chr11:14684180-14685293_MER11A	PRE/POST	1.55306	0.0053365	chr11	14643723	14872044	PDE3B	ENSG00000152270	441147	0.225	0.157	0.084	0.382	0.396	NA	1.43312	2.43312	0.219895	X
TRINITY_GG_58552_c0_g1_i1	chr12	46246583	46247657	chr12:46246033-46248874_L1PA6	PRE/POST	2.18634	5.22e-05	chr12	46183063	46270017	SLC38A1	ENSG00000111371	211794	0.202	0.294	0.089	1.244	0.265	NA	0.687075	4.23129	0.0715434	X
TRINITY_GG_586028_c0_g1_i1	chr16	81527446	81527759	chr16:81527445-81528180_L1ME3A	PRE/POST	1.55467	0.00958179	chr16	81445170	81711762	CMIP	ENSG00000153815	79082	0.37	0.321	0.124	1.365	0.267	NA	1.15265	4.25234	0.0908425	X
TRINITY_GG_586056_c1_g1_i1	chr17	60327555	60328194	chr17:60327418-60329098_MER52D	PRE/POST	1.55739	0.00691535	chr17	60179094	60422470	USP32	ENSG00000170832	573661	0.223	0.333	0.21	1.522	0.5	NA	0.66967	4.57057	0.137976	X
TRINITY_GG_586825_c0_g1_i1	chr10	45645679	45645944	chr10:45645264-45646344_Cheshire	PRE/POST	1.77132	0.00191092	chr10	45615501	45672780	ZFAND4	ENSG00000172671	355891	0.79	0.506	0.139	1.475	0.347	NA	1.56126	2.91502	0.0942373	X
TRINITY_GG_587552_c1_g1_i1	chr8	67188274	67188674	chr8:67188273-67189042_LTR17	PRE/POST	1.71866	0.00245531	chr8	67173511	67343677	ARFGEF1	ENSG00000066777	385664	0.292	0.174	0	0.768	0.263	NA	1.67816	4.41379	0	X
TRINITY_GG_587552_c1_g1_i1	chr8	67188274	67188674	chr8:67188273-67189042_LTR17	PRE/POST	1.71866	0.00245531	chr8	67062426	67196263	CSPP1	ENSG00000104218	385664	0.292	0.174	0	0.768	0.263	NA	1.67816	4.41379	0	X
TRINITY_GG_587924_c0_g1_i1	chr10	100278068	100278819	chr10:100277342-100278822_SVA_D	PRE/POST	1.8611	0.000946792	chr10	100273280	100286712	BLOC1S2	ENSG00000196072	787237	0.474	0.083	0.147	0.605	0.628	NA	5.71084	7.28916	0.242975	X
TRINITY_GG_58902_c0_g1_i1	chr18	13535040	13537247	chr18:13534678-13537246_L1ME1	PRE/POST	-1.69105	0.00278413	chr18	13217498	13652755	LDLRAD4	ENSG00000168675	711956	0.147	0.106	0.239	0.048	0.043	NA	1.38679	0.45283	4.97917	X
TRINITY_GG_589068_c1_g1_i1	chr4	73272760	73273260	chr4:73272677-73273259_L1MEc	PRE/POST	1.55306	0.0053365	chr4	73259209	73317953	RP11-692D12.1	ENSG00000250220	293479	0.052	0.296	0	0.627	0.071	NA	0.175676	2.11824	0	X
TRINITY_GG_589288_c0_g1_i1	chr19	21296220	21296499	chr19:21296219-21296532_AluSq2	PRE/POST	1.62688	0.00394002	chr19	21291160	21329425	ZNF708	ENSG00000182141	710620	0.15	0.216	0	1.325	0.209	NA	0.694444	6.13426	0	X
TRINITY_GG_589337_c0_g1_i1	chr19	6028794	6029092	chr19:6028793-6029091_AluSz	PRE/POST	-1.59072	0.00458443	chr19	5993164	6199572	RFX2	ENSG00000087903	13271	1.332	0.329	1.073	0	0.306	NA	4.04863	0	NA	X
TRINITY_GG_590989_c0_g1_i1	chr2	241979647	241979961	chr2:241979646-241979960_L1MCb	PRE/POST	1.57096	0.00878132	chr2	241881363	242078722	LINC01237	ENSG00000233806	209170	0.382	0.505	0.124	1.735	1.025	NA	0.756436	3.43564	0.0714697	X
TRINITY_GG_591258_c0_g1_i1	chr13	28195526	28195835	chr13:28195525-28195834_AluSz	PRE/POST	1.59072	0.00458443	chr13	28138506	28295335	PAN3	ENSG00000152520	375224	0.139	0.317	0	1.03	0.863	NA	0.438486	3.24921	0	X
TRINITY_GG_591272_c0_g1_i1	chr10	124924319	124924911	chr10:124924306-124924910_L1MB7	PRE/POST	1.99599	0.000116439	chr10	124917143	124942881	RP11-298J20.4	ENSG00000249456	379754	0.983	0.838	0.426	3.819	0.903	NA	1.17303	4.55728	0.111548	X
TRINITY_GG_592787_c0_g1_i1	chr11	5676745	5677428	chr11:5676246-5677564_L1PA2	PRE/POST	2.29504	1.73e-05	chr11	5663557	5938619	TRIM5	ENSG00000132256	738226	0.465	0.545	0.36	1.455	0.51	NA	0.853211	2.66972	0.247423	X
TRINITY_GG_59304_c0_g1_i1	chr2	86557108	86557456	chr2:86557107-86557455_L2c	PRE/POST	1.55467	0.00958179	chr2	86503431	86563479	CHMP3	ENSG00000115561	144065	0.53	0.468	0.115	1.374	0.821	NA	1.13248	2.9359	0.0836972	X
TRINITY_GG_59304_c0_g1_i1	chr2	86557108	86557456	chr2:86557107-86557455_L2c	PRE/POST	1.55467	0.00958179	chr2	86505668	86721122	RNF103-CHMP3	ENSG00000249884	144065	0.53	0.468	0.115	1.374	0.821	NA	1.13248	2.9359	0.0836972	X
TRINITY_GG_593437_c1_g1_i1	chr8	124335954	124336441	chr8:124334792-124337384_L1MEf	PRE/POST	1.59072	0.00458443	chr8	124306189	124372692	TMEM65	ENSG00000164983	330538	0.377	0.289	0	0.738	0.072	NA	1.3045	2.55363	0	X
TRINITY_GG_593995_c0_g1_i1	chr4	155150	155799	chr4:154285-155826_THE1B-int	PRE/POST	-1.71273	0.00398791	chr4	124480	163989	ZNF718	ENSG00000250312	622503	0.212	0.182	0.804	0.081	0.493	NA	1.16484	0.445055	9.92593	X
TRINITY_GG_595101_c0_g1_i1	chr16	21869735	21871290	chr16:21869734-21871289_L1PA5	PRE/POST	1.55539	0.00289314	chr16	21834569	21880827	NPIPB4	ENSG00000185864	12199	0.253	0.434	0.135	0.63	0.548	NA	0.582949	1.45161	0.214286	X
TRINITY_GG_595571_c0_g1_i1	chr7	7937374	7938435	chr7:7937373-7938435_L1ME3E	PRE/POST	1.55306	0.0053365	chr7	7640752	8004053	RP11-505D17.1	ENSG00000283549	41331	0.142	0.133	0	0.521	0.131	NA	1.06767	3.91729	0	X
TRINITY_GG_595571_c0_g1_i1	chr7	7937374	7938435	chr7:7937373-7938435_L1ME3E	PRE/POST	1.55306	0.0053365	chr7	7640711	7968020	UMAD1	ENSG00000219545	41331	0.142	0.133	0	0.521	0.131	NA	1.06767	3.91729	0	X
TRINITY_GG_596874_c0_g1_i1	chr9	124710720	124711193	chr9:124710719-124711192_Charlie20a	PRE/POST	1.65611	0.00213549	chr9	124517275	124771310	NR6A1	ENSG00000148200	185055	1.95	1.254	0.454	2.787	1.071	NA	1.55502	2.22249	0.162899	X
TRINITY_GG_596939_c0_g1_i1	chr19	47488639	47488933	chr19:47488638-47488932_AluY	PRE/POST	-1.52873	0.00586356	chr19	47484282	47501597	NAPA-AS1	ENSG00000268061	366620	0.32	0.458	0.92	0	0.315	NA	0.69869	0	NA	X
TRINITY_GG_596939_c0_g1_i1	chr19	47488639	47488933	chr19:47488638-47488932_AluY	PRE/POST	-1.52873	0.00586356	chr19	47487637	47515240	NAPA	ENSG00000105402	366620	0.32	0.458	0.92	0	0.315	NA	0.69869	0	NA	X
TRINITY_GG_596939_c0_g1_i1	chr19	47488639	47488933	chr19:47488638-47488932_AluY	PRE/POST	-1.52873	0.00586356	chr19	47487638	47489519	RP11-43N16.4	ENSG00000279861	366620	0.32	0.458	0.92	0	0.315	NA	0.69869	0	NA	X
TRINITY_GG_597911_c0_g1_i1	chr18	9184400	9184672	chr18:9184393-9184671_AluJb	PRE/POST	1.62688	0.00394002	chr18	9102736	9254346	RP11-21J18.1	ENSG00000265257	188374	0.326	0.219	0.014	1.341	0.618	NA	1.48858	6.12329	0.01044	X
TRINITY_GG_597911_c0_g1_i1	chr18	9184400	9184672	chr18:9184393-9184671_AluJb	PRE/POST	1.62688	0.00394002	chr18	9136228	9285985	ANKRD12	ENSG00000101745	188374	0.326	0.219	0.014	1.341	0.618	NA	1.48858	6.12329	0.01044	X
TRINITY_GG_598620_c0_g1_i1	chr1	173994518	173994816	chr1:173994517-173994825_AluJo	PRE/POST	1.94384	0.000740387	chr1	173931214	174022297	RC3H1	ENSG00000135870	1431	0.31	0.334	0	1.836	0.342	NA	0.928144	5.49701	0	X
TRINITY_GG_598677_c0_g1_i1	chr6	160051009	160051560	chr6:160051008-160051559_LTR48B	PRE/POST	2.19795	4.46e-05	chr6	159969099	160113507	IGF2R	ENSG00000197081	41904	1.07	0.663	0.338	3.023	0.805	NA	1.61388	4.55958	0.111809	X
TRINITY_GG_599272_c0_g1_i1	chr10	48744382	48744828	chr10:48744381-48744848_L1MEd	PRE/POST	2.07425	0.000332424	chr10	48684876	48982956	WDFY4	ENSG00000128815	728322	1.885	0.911	0	1.515	0.439	NA	2.06915	1.66301	0	X
TRINITY_GG_599355_c0_g1_i1	chr3	196499036	196499470	chr3:196499035-196499469_MLT1C	PRE/POST	1.77132	0.00191092	chr3	196468783	196503768	RNF168	ENSG00000163961	568952	0.723	0.58	0	0.981	1.096	NA	1.24655	1.69138	0	X
TRINITY_GG_599411_c0_g1_i1	chr12	11175706	11176054	chr12:11175705-11176056_MLT1A0	PRE/POST	-1.55611	0.00934903	chr12	11171222	11176016	SMIM10L1	ENSG00000256537	552335	0.276	0.293	1.683	0.111	0.205	NA	0.94198	0.37884	15.1622	X
TRINITY_GG_599448_c0_g1_i1	chr3	179230835	179231631	chr3:179230832-179231630_L1PB3	PRE/POST	1.64289	0.00585819	chr3	179148114	179240093	PIK3CA	ENSG00000121879	243573	0.661	0.64	0.071	0.826	0.691	NA	1.03281	1.29062	0.0859564	X
TRINITY_GG_599842_c0_g1_i1	chr16	84858575	84859064	chr16:84855696-84861284_HERVL-int	PRE/POST	1.98958	0.000568933	chr16	84819984	84920768	CRISPLD2	ENSG00000103196	570091	0.405	0.486	0	0.917	0.313	NA	0.833333	1.88683	0	X
TRINITY_GG_599932_c2_g1_i1	chr17	16095724	16096013	chr17:16094546-16096321_SVA_D	PRE/POST	-1.7269	0.00235875	chr17	16029157	16218185	NCOR1	ENSG00000141027	356117	0.715	1.494	1.476	0.281	0.946	NA	0.478581	0.188086	5.25267	X
TRINITY_GG_599994_c0_g1_i1	chr2	55554100	55554354	chr2:55554066-55554353_AluJb	PRE/POST	1.62688	0.00394002	chr2	55547292	55618880	PPP4R3B	ENSG00000275052	738896	0.077	0.365	0	1.437	0.825	NA	0.210959	3.93699	0	X
TRINITY_GG_600508_c0_g1_i1	chr5	154413782	154414765	chr5:154413760-154414764_L1ME1	PRE/POST	1.62031	0.00680112	chr5	154190730	154420984	GALNT10	ENSG00000164574	211946	0.202	0.234	0.158	0.494	0.138	NA	0.863248	2.11111	0.319838	X
TRINITY_GG_600508_c0_g1_i1	chr5	154413782	154414765	chr5:154413760-154414764_L1ME1	PRE/POST	1.62031	0.00680112	chr5	154329437	154445850	SAP30L-AS1	ENSG00000245275	211946	0.202	0.234	0.158	0.494	0.138	NA	0.863248	2.11111	0.319838	X
TRINITY_GG_601253_c0_g1_i1	chr15	43166556	43167443	chr15:43166555-43168172_SVA_D	PRE/POST	-2.11551	0.000102191	chr15	43123279	43185146	TMEM62	ENSG00000137842	280215	1.12	1.242	1.202	0.237	0.561	NA	0.901771	0.190821	5.07173	X
TRINITY_GG_601253_c0_g1_i1	chr15	43166556	43167443	chr15:43166555-43168172_SVA_D	PRE/POST	-2.11551	0.000102191	chr15	43106225	43221283	EPB42	ENSG00000166947	280215	1.12	1.242	1.202	0.237	0.561	NA	0.901771	0.190821	5.07173	X
TRINITY_GG_601390_c0_g1_i1	chr6	43634860	43635248	chr6:43634859-43635247_L2b	PRE/POST	1.67894	0.00472071	chr6	43629540	43640952	MAD2L1BP	ENSG00000124688	648414	0.677	0.559	0.109	1.698	0.265	NA	1.21109	3.03757	0.0641932	X
TRINITY_GG_601564_c0_g1_i1	chr7	26354679	26355510	chr7:26354678-26355516_L1MD	PRE/POST	1.92603	0.00082131	chr7	26291895	26374329	SNX10	ENSG00000086300	391843	0.137	0.083	0	0.728	0.151	NA	1.6506	8.77108	0	X
TRINITY_GG_601735_c0_g1_i1	chr21	32469548	32469984	chr21:32469547-32469987_MLT2C2	PRE/POST	1.59072	0.00458443	chr21	32412006	32515397	EVA1C	ENSG00000166979	162578	0.244	0.122	0	0.8	0.077	NA	2	6.55738	0	X
TRINITY_GG_603871_c0_g1_i1	chr1	145086723	145087198	chr1:145086722-145087197_L1MB3	PRE/POST	1.55306	0.0053365	chr1	144887265	145095528	SRGAP2B	ENSG00000196369	479979	0.524	0.359	0.071	1.118	0.13	NA	1.45961	3.11421	0.0635063	X
TRINITY_GG_604121_c0_g1_i1	chr1	149673325	149673713	chr1:149673323-149673861_MER66C	PRE/POST	1.59072	0.00458443	chr1	149606334	149679523	LINC00869	ENSG00000277147	481490	0.54	0.19	0	0.881	0.269	NA	2.84211	4.63684	0	X
TRINITY_GG_604216_c1_g1_i1	chr16	28288414	28288755	chr16:28288413-28288926_ERV3-16A3_I-int	PRE/POST	1.94384	0.000740387	chr16	28258686	28292173	RP11-57A19.7	ENSG00000283662	501223	0.547	0.484	0	1.636	0.405	NA	1.13017	3.38017	0	X
TRINITY_GG_604216_c1_g1_i1	chr16	28288414	28288755	chr16:28288413-28288926_ERV3-16A3_I-int	PRE/POST	1.94384	0.000740387	chr16	28284885	28292064	RP11-57A19.2	ENSG00000246465	501223	0.547	0.484	0	1.636	0.405	NA	1.13017	3.38017	0	X
TRINITY_GG_604272_c0_g1_i1	chr11	122721006	122721271	chr11:122720964-122721271_AluSc8	PRE/POST	1.59072	0.00458443	chr11	122655675	122814473	UBASH3B	ENSG00000154127	290252	0.076	0.166	0	1.182	0.489	NA	0.457831	7.12048	0	X
TRINITY_GG_604467_c1_g1_i1	chr12	100065799	100066039	chr12:100065039-100066102_MER11A	PRE/POST	1.63285	0.00620746	chr12	100028455	100142848	UHRF1BP1L	ENSG00000111647	733777	0.261	0.698	0.15	1.704	0.489	NA	0.373926	2.44126	0.0880282	X
TRINITY_GG_604977_c0_g1_i1	chr15	34152203	34152485	chr15:34152202-34152484_AluSg	PRE/POST	1.67894	0.00472071	chr15	34140674	34210096	KATNBL1	ENSG00000134152	320546	0.503	1.048	0.276	2.235	0.449	NA	0.479962	2.13263	0.12349	X
TRINITY_GG_605839_c0_g1_i1	chr10	93049606	93049868	chr10:93049605-93049867_AluJr	PRE/POST	1.74234	0.00330051	chr10	92834713	93059493	EXOC6	ENSG00000138190	196924	1.193	0.738	0.29	1.83	0.795	NA	1.61653	2.47967	0.15847	X
TRINITY_GG_605975_c0_g1_i1	chr9	123732382	123732665	chr9:123731260-123732677_L1ME1	PRE/POST	1.62688	0.00394002	chr9	123379654	123930152	DENND1A	ENSG00000119522	722217	0.419	0.484	0	1.631	0.211	NA	0.865702	3.36983	0	X
TRINITY_GG_606186_c0_g1_i1	chr9	120608468	120609298	chr9:120608467-120609579_L2c	PRE/POST	1.82847	0.0002667	chr9	120600813	120714470	MEGF9	ENSG00000106780	544822	1.446	1.185	0.257	2.335	1.634	NA	1.22025	1.97046	0.110064	X
TRINITY_GG_606259_c0_g1_i1	chr5	142963201	142963520	chr5:142963200-142963536_L1PREC2	PRE/POST	1.79647	0.00168636	chr5	142770384	143229011	ARHGAP26	ENSG00000145819	127340	0.569	0.511	0.122	1.721	0.192	NA	1.1135	3.36791	0.070889	X
TRINITY_GG_606502_c0_g1_i1	chr3	112546309	112546556	chr3:112546308-112546556_MER44B	PRE/POST	1.62688	0.00394002	chr3	112532509	112562046	ATG3	ENSG00000144848	24573	0.451	0.689	0.142	1.464	0.838	NA	0.654572	2.12482	0.0969945	X
TRINITY_GG_606583_c0_g1_i1	chr17	80390394	80390698	chr17:80390393-80390697_AluSz6	PRE/POST	-1.55467	0.00958179	chr17	80260866	80398786	RNF213	ENSG00000173821	299196	0.69	0.259	1.967	0.255	0.307	NA	2.66409	0.984556	7.71373	X
TRINITY_GG_606583_c0_g1_i1	chr17	80390394	80390698	chr17:80390393-80390697_AluSz6	PRE/POST	-1.55467	0.00958179	chr17	80351828	80415168	CTD-2047H16.4	ENSG00000263069	299196	0.69	0.259	1.967	0.255	0.307	NA	2.66409	0.984556	7.71373	X
TRINITY_GG_608200_c0_g1_i1	chr9	120632188	120634447	chr9:120632187-120634446_L1MA5	PRE/POST	1.69817	0.00254886	chr9	120600813	120714470	MEGF9	ENSG00000106780	731398	0.175	0.122	0	0.194	0.224	NA	1.43443	1.59016	0	X
TRINITY_GG_608536_c0_g1_i1	chr2	86461469	86462127	chr2:86461468-86462194_L2a	PRE/POST	1.6417	0.00238087	chr2	86440647	86492716	KDM3A	ENSG00000115548	212634	0.373	0.274	0.366	1.317	0.194	NA	1.36131	4.80657	0.277904	X
TRINITY_GG_609366_c0_g1_i1	chr17	57843493	57843739	chr17:57843480-57843797_MLT1A0	PRE/POST	1.88915	0.00101101	chr17	57834781	57850056	MRPS23	ENSG00000181610	792513	0.079	0.174	0	1.724	0.516	NA	0.454023	9.90805	0	X
TRINITY_GG_60991_c0_g1_i1	chr2	171067674	171067987	chr2:171067614-171067986_L1PA7	PRE/POST	-1.59072	0.00458443	chr2	170990823	171231314	TLK1	ENSG00000198586	538968	0.301	0.32	1.083	0.121	0.094	NA	0.940625	0.378125	8.95041	X
TRINITY_GG_609991_c0_g1_i1	chr2	86457135	86457406	chr2:86457134-86457437_AluJo	PRE/POST	1.79647	0.00168636	chr2	86440647	86492716	KDM3A	ENSG00000115548	58535	0.889	0.22	0	1.662	0.101	NA	4.04091	7.55455	0	X
TRINITY_GG_611078_c0_g1_i1	chr22	19420183	19420478	chr22:19420180-19420481_AluJb	PRE/POST	1.62688	0.00394002	chr22	19351368	19448232	C22orf39	ENSG00000242259	63077	0.145	0.154	0	1.279	0.321	NA	0.941558	8.30519	0	X
TRINITY_GG_611078_c0_g1_i1	chr22	19420183	19420478	chr22:19420180-19420481_AluJb	PRE/POST	1.62688	0.00394002	chr22	19330698	19447450	HIRA	ENSG00000100084	63077	0.145	0.154	0	1.279	0.321	NA	0.941558	8.30519	0	X
TRINITY_GG_611102_c0_g1_i1	chrX	53385617	53385857	chrX:53385575-53385856_L1MC5a	PRE/POST	1.59039	0.00557302	chrX	53374149	53422728	SMC1A	ENSG00000072501	476183	1.687	0.618	0.508	4.563	0.867	NA	2.72977	7.3835	0.11133	X
TRINITY_GG_611102_c0_g1_i1	chrX	53385617	53385857	chrX:53385575-53385856_L1MC5a	PRE/POST	1.59039	0.00557302	chrX	53374149	53422728	SMC1A	ENSG00000072501	476183	1.687	0.618	0.508	4.563	0.867	NA	2.72977	7.3835	0.11133	X
TRINITY_GG_611360_c0_g1_i1	chr21	25594241	25594536	chr21:25594240-25594546_AluJo	PRE/POST	-1.59072	0.00458443	chr21	25585656	25607517	MRPL39	ENSG00000154719	239767	0.515	0.208	1.119	0	0.201	NA	2.47596	0	NA	X
TRINITY_GG_612382_c0_g1_i1	chr15	58315110	58316394	chr15:58315109-58317552_L1PA11	PRE/POST	-1.87482	0.00109087	chr15	57953424	58497866	ALDH1A2	ENSG00000128918	407296	0.144	0.158	0.453	0	0.543	NA	0.911392	0	NA	X
TRINITY_GG_612623_c1_g1_i1	chr15	64114046	64114757	chr15:64113873-64114756_L2	PRE/POST	-1.71866	0.00245531	chr15	64094123	64146090	SNX1	ENSG00000028528	726454	0.213	0.394	0.683	0.101	0.12	NA	0.540609	0.256345	6.76238	X
TRINITY_GG_612771_c0_g1_i1	chr13	19739045	19739326	chr13:19739044-19739325_L1MC4a	PRE/POST	1.94384	0.000740387	chr13	19674752	19783019	PSPC1	ENSG00000121390	103527	0.23	0.214	0	1.917	0.325	NA	1.07477	8.95794	0	X
TRINITY_GG_614827_c1_g1_i1	chr6	127324547	127325288	chr6:127324546-127325417_L1MC3	PRE/POST	1.59072	0.00458443	chr6	127288710	127343609	ECHDC1	ENSG00000093144	602798	0.529	0.465	0	0.563	0.181	NA	1.13763	1.21075	0	X
TRINITY_GG_616754_c0_g1_i1	chr15	41317684	41317979	chr15:41317683-41317978_AluJr4	PRE/POST	1.7735	0.00269256	chr15	41309268	41332621	OIP5	ENSG00000104147	642513	0.818	0.537	0.143	1.955	0.312	NA	1.52328	3.6406	0.0731458	X
TRINITY_GG_617533_c0_g1_i1	chr17	1598142	1598432	chr17:1598141-1598434_AluSg7	PRE/POST	1.62688	0.00394002	chr17	1569267	1628886	SLC43A2	ENSG00000167703	633866	0.224	0.21	0	1.277	0.096	NA	1.06667	6.08095	0	X
TRINITY_GG_617642_c0_g1_i1	chr14	50208981	50209275	chr14:50208872-50209274_MLT2B1	PRE/POST	1.67887	0.00491924	chr14	50117120	50231558	SOS2	ENSG00000100485	280290	0.227	0.484	0.131	1.704	0.919	NA	0.469008	3.52066	0.0768779	X
TRINITY_GG_619825_c0_g1_i1	chr4	168399855	168400233	chr4:168399852-168400499_L1PA13	PRE/POST	1.66711	0.00507257	chr4	168356735	168537786	DDX60L	ENSG00000181381	756449	0.447	0.772	0.112	1.572	0.175	NA	0.579016	2.03627	0.0712468	X
TRINITY_GG_619882_c0_g1_i1	chr9	129966911	129967234	chr9:129966910-129967233_L2a	PRE/POST	1.62688	0.00394002	chr9	129887187	130043194	FNBP1	ENSG00000187239	56595	0.468	0.568	0.121	1.167	0.299	NA	0.823944	2.05458	0.103685	X
TRINITY_GG_620129_c0_g1_i1	chr1	206360265	206360720	chr1:206360106-206360745_L2a	PRE/POST	1.56434	0.00639971	chr1	206203345	206464443	SRGAP2	ENSG00000266028	521655	0.846	0.962	0.369	1.646	0.468	NA	0.879418	1.71102	0.22418	X
TRINITY_GG_620559_c0_g1_i1	chr5	21502606	21502902	chr5:21502603-21502907_AluYj4	PRE/POST	-1.52873	0.00586356	chr5	21341833	21589372	GUSBP1	ENSG00000183666	252063	0.227	0.225	0.947	0	0.097	NA	1.00889	0	NA	X
TRINITY_GG_620609_c0_g1_i1	chr21	44802746	44803317	chr21:44802745-44803316_L2a	PRE/POST	1.76367	0.00182989	chr21	44802577	44804717	LINC01424	ENSG00000236519	305247	0.37	0.229	0.286	1.455	0.578	NA	1.61572	6.35371	0.196564	X
TRINITY_GG_620877_c0_g1_i1	chr1	248745802	248746140	chr1:248745801-248746310_Charlie1b	PRE/POST	1.57095	0.0061244	chr1	248718649	248755739	LYPD8	ENSG00000259823	312360	1.174	0.482	0.25	2.351	0.664	NA	2.43568	4.87759	0.106338	X
TRINITY_GG_621180_c0_g1_i1	chr2	159499535	159499823	chr2:159499014-159500000_L1PA11	PRE/POST	1.59072	0.00458443	chr2	159318979	159616692	BAZ2B	ENSG00000123636	187788	0.318	0.151	0	1.106	0.762	NA	2.10596	7.3245	0	X
TRINITY_GG_621353_c0_g1_i1	chr19	41833873	41834112	chr19:41833828-41834129_AluSp	PRE/POST	1.62688	0.00394002	chr19	41833686	41835950	AC020956.3	ENSG00000278239	604231	0.476	0.115	0	1.563	0.111	NA	4.13913	13.5913	0	X
TRINITY_GG_621552_c0_g1_i1	chr10	87918290	87918779	chr10:87918289-87919017_L3	PRE/POST	2.38784	3.55e-05	chr10	87863113	87971930	PTEN	ENSG00000171862	69186	0.998	0.653	0.124	1.778	0.689	NA	1.52833	2.72282	0.0697413	X
TRINITY_GG_621907_c0_g1_i1	chr22	40215904	40216473	chr22:40215903-40216472_L2b	PRE/POST	1.51395	0.00621474	chr22	40044817	40335808	TNRC6B	ENSG00000100354	687981	0.165	0	0	0.481	0.135	NA	NA	NA	0	X
TRINITY_GG_622438_c0_g1_i1	chr9	37204222	37204798	chr9:37203310-37204830_L1PA8	PRE/POST	1.90781	0.000911181	chr9	37120539	37358149	ZCCHC7	ENSG00000147905	424688	0.548	0.3	0	0.859	0.181	NA	1.82667	2.86333	0	X
TRINITY_GG_622760_c0_g1_i1	chr12	26987144	26987470	chr12:26987143-26987469_L2a	PRE/POST	1.57096	0.00878132	chr12	26973195	27014434	TM7SF3	ENSG00000064115	388093	0.546	1.013	0.118	1.631	0.29	NA	0.538993	1.61007	0.0723483	X
TRINITY_GG_623378_c0_g1_i1	chr1	184817727	184818146	chr1:184817716-184818145_MER57A1	PRE/POST	1.77132	0.00191092	chr1	184790724	184974550	FAM129A	ENSG00000135842	506507	0.117	0.147	0	1.204	0.078	NA	0.795918	8.19048	0	X
TRINITY_GG_623706_c0_g1_i1	chr4	83136416	83136765	chr4:83136405-83136764_THE1B	PRE/POST	1.77132	0.00191092	chr4	83090048	83137075	PLAC8	ENSG00000145287	491787	0.486	1.074	0	1.388	0.681	NA	0.452514	1.29236	0	X
TRINITY_GG_623906_c0_g1_i1	chrX	19921720	19922028	chrX:19921719-19922027_AluSx1	PRE/POST	1.77132	0.00191092	chrX	19912860	19970298	CXorf23	ENSG00000173681	608600	0.599	0.454	0	1.277	0.723	NA	1.31938	2.81278	0	X
TRINITY_GG_624682_c0_g1_i1	chr12	10322684	10323499	chr12:10322683-10323498_L1ME3	PRE/POST	1.59072	0.00458443	chr12	10226058	10329600	KLRD1	ENSG00000134539	77277	0.203	0.148	0	0.499	0.084	NA	1.37162	3.37162	0	X
TRINITY_GG_625628_c0_g1_i1	chr1	95250623	95250832	chr1:95250622-95250835_ERVL-E-int	PRE/POST	1.62688	0.00394002	chr1	95243167	95278940	RP11-57H12.5	ENSG00000228852	269207	0.181	0.597	0	1.74	0.768	NA	0.303183	2.91457	0	X
TRINITY_GG_626178_c0_g1_i1	chr6	16396567	16397089	chr6:16396415-16397088_Tigger3	PRE/POST	1.69962	0.00267443	chr6	16299112	16761491	ATXN1	ENSG00000124788	676730	0.306	0.146	0	0.644	0.379	NA	2.09589	4.41096	0	X
TRINITY_GG_6268_c0_g1_i1	chr10	125757117	125758580	chr10:125757116-125758898_L1MCc	PRE/POST	1.72627	0.00237312	chr10	125719515	125764143	EDRF1	ENSG00000107938	430740	0.299	0.28	0.11	0.598	0.331	NA	1.06786	2.13571	0.183946	X
TRINITY_GG_627023_c0_g1_i1	chr2	127355363	127355868	chr2:127355362-127356339_Tigger1	PRE/POST	1.57738	0.00597283	chr2	127298730	127388465	MAP3K2	ENSG00000169967	137622	0.359	0.552	0.309	1.692	0.315	NA	0.650362	3.06522	0.182624	X
TRINITY_GG_627258_c0_g1_i1	chr15	72765500	72765932	chr15:72765449-72765979_Tigger1	PRE/POST	1.57096	0.00878132	chr15	72751369	72785846	ADPGK	ENSG00000159322	717140	0.552	0.853	0.104	1.347	0.251	NA	0.647128	1.57913	0.0772086	X
TRINITY_GG_628651_c0_g1_i1	chr15	76899187	76900259	chr15:76899184-76900355_SVA_A	PRE/POST	1.87003	0.00112191	chr15	76347904	76905444	SCAPER	ENSG00000140386	232153	0.125	0.268	0	0.515	0.607	NA	0.466418	1.92164	0	X
TRINITY_GG_629152_c0_g1_i1	chr16	11010418	11012078	chr16:11010417-11012077_L1MC4	PRE/POST	2.03593	0.00022026	chr16	10944488	11182189	CLEC16A	ENSG00000038532	560219	0.206	0.141	0.065	0.535	0.241	NA	1.46099	3.79433	0.121495	X
TRINITY_GG_629285_c0_g1_i1	chr8	12540992	12541354	chr8:12540784-12541353_MLT1E1	PRE/POST	1.57738	0.00597283	chr8	12537079	12665588	RP11-419I17.1	ENSG00000283674	294027	0.828	0.558	0.242	2.227	1.383	NA	1.48387	3.99104	0.108666	X
TRINITY_GG_629423_c0_g1_i1	chr8	6668322	6668737	chr8:6667930-6668736_L1MEd	PRE/POST	1.55467	0.00958179	chr8	6618475	6708209	MCPH1-AS1	ENSG00000249898	710008	0.498	0.698	0.106	1.689	0.871	NA	0.713467	2.41977	0.062759	X
TRINITY_GG_631531_c0_g1_i1	chrX	9508494	9509066	chrX:9506971-9509078_L1PA8A	PRE/POST	1.88738	0.00128442	chrX	9463295	9719743	TBL1X	ENSG00000101849	37677	0.27	0.667	0.087	1.762	0.409	NA	0.404798	2.64168	0.0493757	X
TRINITY_GG_631572_c0_g1_i1	chr2	87039874	87041997	chr2:87039873-87042637_MER52-int	PRE/POST	1.71187	0.000886938	chr2	87031815	87053069	AC125232.1	ENSG00000231259	297941	0.318	0.301	0.124	0.513	0.209	NA	1.05648	1.70432	0.241715	X
TRINITY_GG_631928_c0_g1_i1	chr2	27595623	27596086	chr2:27595622-27596264_L1MEf	PRE/POST	1.58626	0.00353565	chr2	27583046	27635174	RP11-158I13.2	ENSG00000259080	388319	0.693	0.983	0.457	3.016	1.457	NA	0.704985	3.06816	0.151525	X
TRINITY_GG_631928_c0_g1_i1	chr2	27595623	27596086	chr2:27595622-27596264_L1MEf	PRE/POST	1.58626	0.00353565	chr2	27582969	27623215	ZNF512	ENSG00000243943	388319	0.693	0.983	0.457	3.016	1.457	NA	0.704985	3.06816	0.151525	X
TRINITY_GG_631947_c0_g1_i1	chr10	32276231	32276538	chr10:32276229-32276537_AluSx	PRE/POST	2.07186	0.000337585	chr10	32267751	32378798	EPC1	ENSG00000120616	577140	0.497	0.827	0.126	3.614	1.089	NA	0.600967	4.37001	0.0348644	X
TRINITY_GG_633290_c1_g1_i1	chr19	56095581	56096088	chr19:56095319-56096087_HAL1M8	PRE/POST	1.67282	0.00324151	chr19	56087366	56121280	ZNF787	ENSG00000142409	355932	0.437	1.085	0.196	2.149	1.111	NA	0.402765	1.98065	0.0912052	X
TRINITY_GG_633318_c0_g1_i1	chr21	14515269	14516341	chr21:14515268-14516340_L1MB7	PRE/POST	-1.63049	0.00629624	chr21	14485228	14583402	SAMSN1	ENSG00000155307	266056	0.561	0.318	0.692	0.058	0.348	NA	1.76415	0.18239	11.931	X
TRINITY_GG_63398_c0_g1_i1	chr11	65754731	65755496	chr11:65754730-65755676_L1MA2	PRE/POST	1.57314	0.00866138	chr11	65745729	65771585	RP11-770G2.2	ENSG00000255557	164939	0.097	0.189	0.074	0.472	0.114	NA	0.513228	2.49735	0.15678	X
TRINITY_GG_634093_c3_g1_i1	chr6	118622952	118623672	chr6:118617801-118624278_HERV30-int	PRE/POST	1.76272	0.00178074	chr6	118460772	118710075	CEP85L	ENSG00000111860	400900	0.393	0.644	0.249	1.522	0.513	NA	0.610248	2.36335	0.163601	X
TRINITY_GG_634108_c0_g1_i1	chr22	19947259	19948244	chr22:19947258-19948243_LTR13	PRE/POST	-1.58455	0.00435068	chr22	19941607	19969975	COMT	ENSG00000093010	535100	0.745	0.58	0.844	0.621	0.489	NA	1.28448	1.07069	1.3591	X
TRINITY_GG_634293_c1_g1_i1	chr11	14525517	14526919	chr11:14524834-14527810_HERVH-int	PRE/POST	1.58431	0.000798853	chr11	14504874	14643635	PSMA1	ENSG00000129084	668783	0.411	0.49	0.222	1.038	0.566	NA	0.838776	2.11837	0.213873	X
TRINITY_GG_634546_c0_g1_i1	chr7	77048941	77049250	chr7:77048937-77049249_AluY	PRE/POST	1.51353	0.00885194	chr7	77043721	77198626	RP11-467H10.2	ENSG00000259628	505747	0.321	0.16	0.265	1.254	0.429	NA	2.00625	7.8375	0.211324	X
TRINITY_GG_635845_c0_g1_i1	chr11	2906063	2906878	chr11:2906062-2906877_L1PA6	PRE/POST	1.65373	0.00223455	chr11	2899721	2925246	SLC22A18	ENSG00000110628	11131	0.687	1.215	0.58	1.42	1.056	NA	0.565432	1.16872	0.408451	X
TRINITY_GG_636121_c0_g1_i1	chr1	149215157	149215566	chr1:149215156-149215649_L2a	PRE/POST	1.55306	0.0053365	chr1	149197992	149321732	WI2-1896O14.1	ENSG00000215861	791378	0.135	0.237	0	0.707	0.495	NA	0.56962	2.98312	0	X
TRINITY_GG_636121_c0_g1_i1	chr1	149215157	149215566	chr1:149215156-149215649_L2a	PRE/POST	1.55306	0.0053365	chr1	149176022	149251013	CH17-189H20.1	ENSG00000274265	791378	0.135	0.237	0	0.707	0.495	NA	0.56962	2.98312	0	X
TRINITY_GG_636149_c0_g1_i1	chr6	24817104	24817527	chr6:24811658-24817706_L1HS	PRE/POST	-2.36799	3.46e-05	chr6	24804282	25042018	RIPOR2	ENSG00000111913	462086	0.372	0.972	0.953	0.103	0.384	NA	0.382716	0.105967	9.25243	X
TRINITY_GG_636649_c0_g1_i1	chr2	69657000	69657286	chr2:69656999-69657292_AluSg4	PRE/POST	-1.62688	0.00394002	chr2	69644425	69827100	ANXA4	ENSG00000196975	280002	0.228	0.157	1.376	0	0.6	NA	1.45223	0	NA	X
TRINITY_GG_636649_c0_g1_i1	chr2	69657000	69657286	chr2:69656999-69657292_AluSg4	PRE/POST	-1.62688	0.00394002	chr2	69457997	69674349	AAK1	ENSG00000115977	280002	0.228	0.157	1.376	0	0.6	NA	1.45223	0	NA	X
TRINITY_GG_636864_c1_g1_i1	chr11	76046494	76046924	chr11:76045316-76046975_HAL1	PRE/POST	1.59072	0.00458443	chr11	75815167	76143195	UVRAG	ENSG00000198382	104552	0.493	0.686	0	0.788	0.07	NA	0.718659	1.14869	0	X
TRINITY_GG_637349_c2_g1_i1	chr4	54044109	54044326	chr4:54043448-54047811_L1PA4	PRE/POST	2.15654	0.000196098	chr4	54009789	54064690	CHIC2	ENSG00000109220	441204	0.377	0.546	0	2.688	1.478	NA	0.690476	4.92308	0	X
TRINITY_GG_637349_c2_g1_i1	chr4	54044109	54044326	chr4:54043448-54047811_L1PA4	PRE/POST	2.15654	0.000196098	chr4	53377839	54295272	RP11-231C18.3	ENSG00000282278	441204	0.377	0.546	0	2.688	1.478	NA	0.690476	4.92308	0	X
TRINITY_GG_63794_c1_g1_i1	chr1	59785954	59786403	chr1:59785794-59787317_THE1B-int	PRE/POST	-1.55467	0.00958179	chr1	59754747	59789182	RP4-782L23.2	ENSG00000226883	594963	0.382	0.854	1.45	0.165	0.785	NA	0.447307	0.193208	8.78788	X
TRINITY_GG_63794_c1_g1_i1	chr1	59785954	59786403	chr1:59785794-59787317_THE1B-int	PRE/POST	-1.55467	0.00958179	chr1	59296638	59810647	FGGY	ENSG00000172456	594963	0.382	0.854	1.45	0.165	0.785	NA	0.447307	0.193208	8.78788	X
TRINITY_GG_638313_c0_g1_i1	chr2	172466339	172466631	chr2:172466337-172466630_AluSz	PRE/POST	1.62688	0.00394002	chr2	172427354	172506282	ITGA6	ENSG00000091409	87305	0.77	0.702	0	1.302	0.455	NA	1.09687	1.8547	0	X
TRINITY_GG_639055_c0_g1_i1	chr17	60610786	60611026	chr17:60610776-60611025_L1ME3C	PRE/POST	1.62688	0.00394002	chr17	60600183	60666280	PPM1D	ENSG00000170836	799698	0.168	0.178	0	1.549	0	NA	0.94382	8.70225	0	X
TRINITY_GG_640279_c0_g1_i1	chr16	29150260	29150793	chr16:29150259-29150792_L1MA2	PRE/POST	1.65088	0.00127564	chr16	29116127	29217860	RP11-426C22.5	ENSG00000260517	429973	0.57	0.758	0.418	3.332	1.192	NA	0.751979	4.39578	0.12545	X
TRINITY_GG_641034_c1_g1_i1	chr9	100000456	100002106	chr9:100000455-100004861_L1M3e	PRE/POST	1.55952	0.00453405	chr9	99979179	100099040	ERP44	ENSG00000023318	467115	0.38	0.573	0.527	0.946	0.674	NA	0.663176	1.65096	0.557082	X
TRINITY_GG_64111_c0_g1_i1	chr4	56340196	56341383	chr4:56340195-56341382_L1MA4A	PRE/POST	1.58159	0.00131395	chr4	56338287	56387508	AASDH	ENSG00000157426	309429	1.568	1.24	0.759	2.096	1.667	NA	1.26452	1.69032	0.362118	X
TRINITY_GG_64112_c0_g1_i1	chr13	50099020	50099295	chr13:50099019-50099294_L1MEc	PRE/POST	1.59072	0.00458443	chr13	49982552	50125720	DLEU2	ENSG00000231607	334899	0.508	0.335	0	1.352	0.597	NA	1.51642	4.03582	0	X
TRINITY_GG_64112_c0_g1_i1	chr13	50099020	50099295	chr13:50099019-50099294_L1MEc	PRE/POST	1.59072	0.00458443	chr13	50082171	50723236	DLEU1	ENSG00000176124	334899	0.508	0.335	0	1.352	0.597	NA	1.51642	4.03582	0	X
TRINITY_GG_641464_c0_g1_i1	chr3	172520812	172522086	chr3:172520811-172522223_L1PA8	PRE/POST	1.99591	0.00055017	chr3	172505508	172523507	TNFSF10	ENSG00000121858	186845	0.138	0.267	0	0.44	0.259	NA	0.516854	1.64794	0	X
TRINITY_GG_642081_c0_g1_i1	chr22	46714437	46715462	chr22:46714436-46715461_L1ME3A	PRE/POST	1.9741	0.000709218	chr22	46684411	46738261	CERK	ENSG00000100422	92689	0.337	0.412	0.062	0.915	0.474	NA	0.817961	2.22087	0.0677596	X
TRINITY_GG_642325_c0_g1_i1	chr1	28244297	28244604	chr1:28244296-28244603_AluSx1	PRE/POST	-1.66776	0.00516801	chr1	28236109	28246906	ATPIF1	ENSG00000130770	567561	0.224	0.26	1.743	0.12	0.309	NA	0.861538	0.461538	14.525	X
TRINITY_GG_642392_c0_g1_i1	chr3	16944396	16944716	chr3:16944395-16944715_MLT1B	PRE/POST	1.67974	0.00480892	chr3	16802651	17090594	PLCL2	ENSG00000154822	128671	0.467	0.432	0.122	1.773	0.215	NA	1.08102	4.10417	0.0688099	X
TRINITY_GG_64240_c0_g1_i1	chr6	145890994	145891607	chr6:145890730-145891606_L2a	PRE/POST	1.85336	0.000905111	chr6	145864245	145964423	SHPRH	ENSG00000146414	707320	0.474	0.817	0.175	2.204	1.601	NA	0.580171	2.69767	0.0794011	X
TRINITY_GG_642556_c0_g1_i1	chr1	78623490	78623955	chr1:78623489-78623954_MLT2B3	PRE/POST	-1.62688	0.00394002	chr1	78619922	78646145	IFI44L	ENSG00000137959	688586	0.054	0.631	0.936	0.096	0.584	NA	0.0855784	0.152139	9.75	X
TRINITY_GG_642984_c0_g1_i1	chr11	1740034	1740328	chr11:1740020-1740327_AluSg	PRE/POST	1.92603	0.00082131	chr11	1734821	1763954	RP11-295K3.1	ENSG00000250644	256211	0.335	0.276	0	1.64	0.453	NA	1.21377	5.94203	0	X
TRINITY_GG_642984_c0_g1_i1	chr11	1740034	1740328	chr11:1740020-1740327_AluSg	PRE/POST	1.92603	0.00082131	chr11	1732410	1750591	IFITM10	ENSG00000244242	256211	0.335	0.276	0	1.64	0.453	NA	1.21377	5.94203	0	X
TRINITY_GG_643346_c1_g1_i1	chr5	176925311	176926045	chr5:176925063-176926365_L1ME2z	PRE/POST	1.67991	0.00188636	chr5	176905005	177022633	UIMC1	ENSG00000087206	521879	0.427	0.372	0.189	2.035	0.798	NA	1.14785	5.47043	0.0928747	X
TRINITY_GG_643491_c0_g1_i1	chr4	40765670	40765963	chr4:40764087-40767616_L1PA3	PRE/POST	1.77716	0.00275237	chr4	40749897	40809985	NSUN7	ENSG00000179299	497531	0.349	0.296	0.14	1.912	0.386	NA	1.17905	6.45946	0.0732218	X
TRINITY_GG_643594_c0_g1_i1	chr19	16237153	16237449	chr19:16237152-16237448_AluSz	PRE/POST	1.57096	0.00878132	chr19	16197578	16245907	AP1M1	ENSG00000072958	164285	0.618	0.939	0.128	2.2	0.733	NA	0.658147	2.34292	0.0581818	X
TRINITY_GG_643894_c0_g1_i1	chr18	77084474	77084729	chr18:77084473-77084728_MER65A	PRE/POST	1.92603	0.00082131	chr18	76978827	77133683	MBP	ENSG00000197971	112005	0.572	0.67	0	2.185	0.488	NA	0.853731	3.26119	0	X
TRINITY_GG_644116_c1_g1_i1	chr16	71833936	71834248	chr16:71833898-71834319_MLT2A1	PRE/POST	1.59072	0.00458443	chr16	71833787	71835932	RP11-417N10.3	ENSG00000262140	272962	0.486	0.607	0	1.037	0.197	NA	0.800659	1.7084	0	X
TRINITY_GG_644469_c1_g1_i1	chr21	9110221	9110464	chr21:9110220-9111025_L1MB2	PRE/POST	-1.94754	0.000880955	chr21	9068361	9129752	TEKT4P2	ENSG00000188681	724129	0.76	0.886	2.036	0.302	1.677	NA	0.857788	0.340858	6.74172	X
TRINITY_GG_644819_c0_g1_i1	chr14	92654037	92654345	chr14:92654033-92654344_AluSz	PRE/POST	-1.59072	0.00458443	chr14	92513774	92688994	RIN3	ENSG00000100599	291650	0.14	0.514	1.075	0.253	0.705	NA	0.272374	0.492218	4.24901	X
TRINITY_GG_644910_c0_g1_i1	chr7	77066760	77068126	chr7:77066759-77069453_L1PBa	PRE/POST	1.67142	0.00303309	chr7	77043721	77198626	RP11-467H10.2	ENSG00000259628	152521	0.164	0.301	0.063	0.362	0.131	NA	0.54485	1.20266	0.174033	X
TRINITY_GG_644955_c0_g1_i1	chr12	9633402	9633715	chr12:9633401-9633738_LTR9A1	PRE/POST	1.57096	0.00878132	chr12	9617284	9658412	RP11-705C15.2	ENSG00000256594	21764	1.169	0.888	0.123	2.415	1.41	NA	1.31644	2.71959	0.0509317	X
TRINITY_GG_64517_c1_g1_i1	chr2	111337056	111337626	chr2:111337007-111338057_L1ME3A	PRE/POST	1.90781	0.000911181	chr2	111196350	111495100	MIR4435-2HG	ENSG00000172965	376157	0.265	0.336	0	0.859	0.138	NA	0.78869	2.55655	0	X
TRINITY_GG_646502_c0_g1_i1	chr7	105260333	105261042	chr7:105258529-105261042_L1PA6	PRE/POST	1.53209	0.00788331	chr7	105110704	105399308	SRPK2	ENSG00000135250	106564	0.226	0.386	0.165	0.838	0.353	NA	0.585492	2.17098	0.196897	X
TRINITY_GG_64669_c0_g1_i1	chr9	85612304	85612894	chr9:85611983-85612896_MER21C	PRE/POST	2.47758	1.72e-05	chr9	85546539	85742029	AGTPBP1	ENSG00000135049	467830	0.929	0.296	0	1.989	0.461	NA	3.13851	6.71959	0	X
TRINITY_GG_646958_c0_g1_i1	chr5	10513703	10514033	chr5:10513702-10514075_MER68B	PRE/POST	1.59072	0.00458443	chr5	10504996	10522084	LINC02213	ENSG00000249160	476174	0.282	0.481	0	0.953	0.315	NA	0.586279	1.98129	0	X
TRINITY_GG_647075_c0_g1_i1	chr2	20298985	20299381	chr2:20298940-20299380_MER21A	PRE/POST	1.55611	0.00934903	chr2	20248691	20352234	PUM2	ENSG00000055917	544098	0.275	0.569	0.108	1.428	0.9	NA	0.483304	2.50967	0.0756303	X
TRINITY_GG_647269_c0_g1_i1	chr3	41228225	41229693	chr3:41227730-41229692_L1PA15	PRE/POST	1.94925	8.82e-05	chr3	41194837	41260096	CTNNB1	ENSG00000168036	244443	0.271	0.351	0.142	0.964	0.43	NA	0.77208	2.74644	0.147303	X
TRINITY_GG_648540_c2_g1_i1	chr4	48888686	48889187	chr4:48886343-48889338_L1PA5	PRE/POST	1.56082	0.00683939	chr4	48885019	48906937	OCIAD2	ENSG00000145247	470244	0.219	0.427	0.257	1.11	0.676	NA	0.512881	2.59953	0.231532	X
TRINITY_GG_648770_c0_g1_i1	chr12	128941565	128941869	chr12:128941564-128941868_AluSg	PRE/POST	2.06132	0.000362695	chr12	128853427	128984968	GLT1D1	ENSG00000151948	161514	0.221	0.098	0.126	2.235	0.884	NA	2.2551	22.8061	0.0563758	X
TRINITY_GG_648853_c0_g1_i1	chr5	79637441	79637725	chr5:79637440-79637729_AluJb	PRE/POST	2.04813	0.000395749	chr5	79612120	79686648	PAPD4	ENSG00000164329	14459	0.407	0.345	0.13	1.718	0.323	NA	1.17971	4.97971	0.0756694	X
TRINITY_GG_649125_c0_g1_i1	chr1	27471809	27472051	chr1:27471808-27472050_L2a	PRE/POST	1.59072	0.00458443	chr1	27404226	27490158	WASF2	ENSG00000158195	476770	0.48	0.235	0	1.237	0.506	NA	2.04255	5.26383	0	X
TRINITY_GG_649177_c1_g1_i1	chr7	152213522	152214000	chr7:152213065-152214398_L1MA9	PRE/POST	1.7454	0.00216584	chr7	152134922	152436005	KMT2C	ENSG00000055609	453489	0.442	0.639	0.126	0.975	0.327	NA	0.691706	1.52582	0.129231	X
TRINITY_GG_649866_c0_g1_i1	chr14	49978472	49978984	chr14:49978471-49978984_L2c	PRE/POST	1.70578	0.00278722	chr14	49927571	50092643	LINC01588	ENSG00000214900	619439	0.933	1.308	0.226	2.122	0.638	NA	0.713303	1.62232	0.106503	X
TRINITY_GG_650168_c0_g1_i1	chr8	123801929	123802425	chr8:123801928-123802424_L2c	PRE/POST	2.03473	0.000431843	chr8	123768456	123815452	FAM91A1	ENSG00000176853	515239	0.163	0.384	0	0.927	0.426	NA	0.424479	2.41406	0	X
TRINITY_GG_651338_c0_g1_i1	chr1	204414284	204414631	chr1:204414283-204414630_L2c	PRE/POST	-1.62688	0.00394002	chr1	204377850	204435846	RP11-739N20.2	ENSG00000226330	434998	1.162	0.789	1.108	0.108	0.623	NA	1.47275	0.136882	10.2593	X
TRINITY_GG_651463_c0_g1_i1	chr1	220154726	220155025	chr1:220154722-220155024_AluSx	PRE/POST	1.62688	0.00394002	chr1	220148293	220272454	RAB3GAP2	ENSG00000118873	630197	0.403	0.459	0	1.276	0.442	NA	0.877996	2.77996	0	X
TRINITY_GG_651720_c1_g1_i1	chr14	20280049	20280535	chr14:20280048-20286194_L1PA4	PRE/POST	1.57738	0.00597283	chr14	20256558	20305994	TTC5	ENSG00000136319	324740	0.244	0.331	0.201	1.954	0.575	NA	0.73716	5.90332	0.102866	X
TRINITY_GG_651934_c0_g1_i1	chr17	35235373	35236302	chr17:35235372-35237909_ERV3-16A3_I-int	PRE/POST	1.6203	0.00667203	chr17	35231450	35242963	RP11-799D4.4	ENSG00000266947	446143	0.137	0.138	0.065	0.568	0.465	NA	0.992754	4.11594	0.114437	X
TRINITY_GG_652237_c0_g1_i1	chr7	107569228	107569763	chr7:107569227-107570201_L1MB2	PRE/POST	-1.62688	0.00394002	chr7	107563484	107578464	DUS4L	ENSG00000105865	125572	0.384	0.726	0.844	0	0.534	NA	0.528926	0	NA	X
TRINITY_GG_65237_c0_g1_i1	chr7	150439416	150440057	chr7:150439415-150441864_L1MB7	PRE/POST	1.82057	0.00122547	chr7	150433654	150448140	LINC00996	ENSG00000242258	638855	0.142	0.265	0.174	1.104	0.171	NA	0.535849	4.16604	0.157609	X
TRINITY_GG_653015_c0_g1_i1	chr1	144050341	144050891	chr1:144050270-144050890_HAL1	PRE/POST	1.55092	0.00698828	chr1	143975087	144068350	SRGAP2D	ENSG00000270872	591677	0.351	0.321	0.188	1.135	0.264	NA	1.09346	3.53583	0.165639	X
TRINITY_GG_653703_c0_g1_i1	chr7	74369576	74369879	chr7:74369575-74369878_AluSz	PRE/POST	1.55306	0.0053365	chr7	74289475	74405943	CLIP2	ENSG00000106665	720438	0.969	0.527	0.127	0.879	0.441	NA	1.83871	1.66793	0.144482	X
TRINITY_GG_653885_c0_g1_i1	chr10	80187155	80187512	chr10:80187154-80187511_MLT1A0	PRE/POST	1.55467	0.00958179	chr10	80150889	80205572	ANXA11	ENSG00000122359	702023	1.041	0.278	0.11	1.539	0.374	NA	3.7446	5.53597	0.071475	X
TRINITY_GG_654047_c0_g1_i1	chr17	55170083	55170403	chr17:55170082-55170402_L1ME4a	PRE/POST	1.57738	0.00597283	chr17	54968727	55173632	STXBP4	ENSG00000166263	663501	0.667	0.981	0.449	2.859	0.546	NA	0.679918	2.91437	0.157048	X
TRINITY_GG_654461_c0_g1_i1	chr10	17702225	17702633	chr10:17702143-17702632_Charlie2b	PRE/POST	1.58394	0.00571569	chr10	17644125	17715914	STAM	ENSG00000136738	258424	1.025	0.441	0.224	2.212	2.042	NA	2.32426	5.01587	0.101266	X
TRINITY_GG_654471_c0_g1_i1	chr1	6881325	6881574	chr1:6881184-6881685_L2a	PRE/POST	1.55467	0.00958179	chr1	6785324	7769706	CAMTA1	ENSG00000171735	207525	0.079	0.237	0.146	2.334	0.108	NA	0.333333	9.8481	0.0625536	X
TRINITY_GG_655162_c0_g1_i1	chr1	70372620	70373038	chr1:70372619-70373037_HERVH-int	PRE/POST	-1.67894	0.00472071	chr1	70354805	70385339	HHLA3	ENSG00000197568	315558	0.862	0.879	1.966	0.241	0.725	NA	0.98066	0.274175	8.15768	X
TRINITY_GG_656064_c0_g1_i1	chr12	40197190	40197395	chr12:40197189-40197394_L2c	PRE/POST	1.62688	0.00394002	chr12	40186009	40224915	AC079630.4	ENSG00000225342	87927	0.511	0.124	0	2.149	0.402	NA	4.12097	17.3306	0	X
TRINITY_GG_656064_c0_g1_i1	chr12	40197190	40197395	chr12:40197189-40197394_L2c	PRE/POST	1.62688	0.00394002	chr12	40196744	40369285	LRRK2	ENSG00000188906	87927	0.511	0.124	0	2.149	0.402	NA	4.12097	17.3306	0	X
TRINITY_GG_656227_c0_g1_i1	chr17	6772467	6772770	chr17:6772466-6772769_AluSx1	PRE/POST	1.62688	0.00394002	chr17	6755447	6775647	XAF1	ENSG00000132530	266013	0.141	0.205	0.125	1.495	0.465	NA	0.687805	7.29268	0.083612	X
TRINITY_GG_656559_c0_g1_i1	chr3	172143980	172144385	chr3:172143971-172144384_MSTB	PRE/POST	1.99292	0.000624373	chr3	172039628	172401665	FNDC3B	ENSG00000075420	438775	0.612	0.805	0.223	2.981	1.148	NA	0.760248	3.70311	0.0748071	X
TRINITY_GG_657021_c0_g1_i1	chr10	74329926	74330172	chr10:74329880-74330171_AluJb	PRE/POST	1.59072	0.00458443	chr10	74151185	74709303	ADK	ENSG00000156110	186181	0.162	0.112	0.144	1.557	0.227	NA	1.44643	13.9018	0.0924855	X
TRINITY_GG_657272_c0_g1_i1	chr1	212766676	212766979	chr1:212766675-212768037_L1PB2	PRE/POST	1.6679	0.00346657	chr1	212726153	212791782	NSL1	ENSG00000117697	780926	0.614	0.265	0.273	2.423	0.236	NA	2.31698	9.1434	0.11267	X
TRINITY_GG_657299_c0_g1_i1	chr1	88717592	88718020	chr1:88712777-88718454_L1PA6	PRE/POST	1.62688	0.00394002	chr1	88684222	88836255	PKN2	ENSG00000065243	554805	0.383	0.32	0	0.834	0.28	NA	1.19687	2.60625	0	X
TRINITY_GG_657920_c0_g1_i1	chr12	11045714	11046271	chr12:11045591-11046270_LTR37-int	PRE/POST	1.8938	0.000983068	chr12	10845849	11171598	PRH1-PRR4	ENSG00000275778	620418	0.469	0.358	0	1.001	0.574	NA	1.31006	2.79609	0	X
TRINITY_GG_657920_c0_g1_i1	chr12	11045714	11046271	chr12:11045591-11046270_LTR37-int	PRE/POST	1.8938	0.000983068	chr12	10937406	11171573	TAS2R14	ENSG00000212127	620418	0.469	0.358	0	1.001	0.574	NA	1.31006	2.79609	0	X
TRINITY_GG_657920_c0_g1_i1	chr12	11045714	11046271	chr12:11045591-11046270_LTR37-int	PRE/POST	1.8938	0.000983068	chr12	10824960	11171544	PRH1	ENSG00000231887	620418	0.469	0.358	0	1.001	0.574	NA	1.31006	2.79609	0	X
TRINITY_GG_657920_c0_g1_i1	chr12	11045714	11046271	chr12:11045591-11046270_LTR37-int	PRE/POST	1.8938	0.000983068	chr12	10845849	11171613	PRR4	ENSG00000111215	620418	0.469	0.358	0	1.001	0.574	NA	1.31006	2.79609	0	X
TRINITY_GG_659114_c0_g1_i1	chr16	47170018	47170433	chr16:47168687-47170432_L1MB5	PRE/POST	1.90781	0.000911181	chr16	47154387	47464149	ITFG1	ENSG00000129636	424470	0.328	0.423	0.01	1.063	0.255	NA	0.775414	2.513	0.00940734	X
TRINITY_GG_660142_c0_g1_i1	chr5	151202953	151203202	chr5:151202949-151203201_MIR	PRE/POST	1.62688	0.00394002	chr5	151181052	151224145	CCDC69	ENSG00000198624	251810	0.572	0.236	0	1.492	0.51	NA	2.42373	6.32203	0	X
TRINITY_GG_661296_c0_g1_i1	chr1	145179001	145179301	chr1:145179000-145179300_AluY	PRE/POST	1.55306	0.0053365	chr1	145164099	145216058	RP11-403I13.8	ENSG00000272419	696053	0.261	0.173	0	1.064	0.202	NA	1.50867	6.15029	0	X
TRINITY_GG_66154_c0_g1_i1	chr1	235670450	235671015	chr1:235670449-235671014_HERVIP10B3-int	PRE/POST	1.66571	0.00202706	chr1	235661041	235883640	LYST	ENSG00000143669	788994	0.973	0.859	0.35	2.311	1.043	NA	1.13271	2.69034	0.15145	X
TRINITY_GG_661569_c0_g1_i1	chr11	72092061	72093070	chr11:72092060-72093069_L2c	PRE/POST	1.57936	0.00372852	chr11	72080331	72110782	LRTOMT	ENSG00000184154	269638	0.983	1.324	0.846	1.962	1.199	NA	0.742447	1.48187	0.431193	X
TRINITY_GG_661569_c0_g1_i1	chr11	72092061	72093070	chr11:72092060-72093069_L2c	PRE/POST	1.57936	0.00372852	chr11	72085895	72103387	LAMTOR1	ENSG00000149357	269638	0.983	1.324	0.846	1.962	1.199	NA	0.742447	1.48187	0.431193	X
TRINITY_GG_661959_c0_g1_i1	chrX	63417523	63417792	chrX:63417522-63417791_AluSq	PRE/POST	1.79647	0.00168636	chrX	63343227	63561071	LINC01278	ENSG00000235437	532168	0.747	0.891	0	1.96	1.403	NA	0.838384	2.19978	0	X
TRINITY_GG_662364_c0_g1_i1	chr11	73425593	73425849	chr11:73425592-73425848_AluJr	PRE/POST	1.59072	0.00458443	chr11	73400487	73598189	FAM168A	ENSG00000054965	8290	1.144	0.229	0	1.196	0.65	NA	4.99563	5.22271	0	X
TRINITY_GG_663054_c3_g1_i1	chr5	131335896	131336213	chr5:131331967-131338103_L1PA4	PRE/POST	1.77132	0.00191092	chr5	131245493	131398447	CDC42SE2	ENSG00000158985	395934	0.299	0.46	0	1.518	0.324	NA	0.65	3.3	0	X
TRINITY_GG_663307_c0_g1_i1	chr17	39993002	39993379	chr17:39993001-39993378_MLT1B	PRE/POST	-1.59072	0.00458443	chr17	39980797	39997960	PSMD3	ENSG00000108344	225891	0.783	0.623	0.883	0	0.359	NA	1.25682	0	NA	X
TRINITY_GG_663344_c0_g1_i1	chr22	31641156	31641535	chr22:31641155-31641534_Tigger7	PRE/POST	1.67974	0.00480892	chr22	31618491	31662432	PISD	ENSG00000241878	352022	0.958	0.734	0.222	1.766	0.84	NA	1.30518	2.40599	0.125708	X
TRINITY_GG_664287_c0_g1_i1	chr6	109578685	109579075	chr6:109578369-109579074_L1PB1	PRE/POST	1.92603	0.00082131	chr6	109492856	109691217	AK9	ENSG00000155085	739237	0.713	0.531	0	1.291	0.884	NA	1.34275	2.43126	0	X
TRINITY_GG_666383_c1_g1_i1	chr8	52696354	52696592	chr8:52696353-52696715_L1MC5a	PRE/POST	1.62688	0.00394002	chr8	52622456	52745843	RB1CC1	ENSG00000023287	519310	0.258	0.307	0	1.525	0.367	NA	0.840391	4.96743	0	X
TRINITY_GG_66658_c1_g1_i1	chr8	99590374	99590730	chr8:99589751-99592552_L1PA6	PRE/POST	1.90781	0.000911181	chr8	99013266	99877580	VPS13B	ENSG00000132549	328341	0.219	0.457	0	1.218	0.088	NA	0.479212	2.66521	0	X
TRINITY_GG_667192_c4_g1_i1	chr6	166425840	166426133	chr6:166425281-166429443_L1PA3	PRE/POST	1.62155	0.0037495	chr6	166409364	166906451	RPS6KA2	ENSG00000071242	287920	0	0.065	0	0.591	0.104	NA	0	9.09231	0	X
TRINITY_GG_667957_c0_g1_i1	chr11	3701257	3701549	chr11:3701256-3701548_AluSz	PRE/POST	1.67894	0.00472071	chr11	3671083	3797792	NUP98	ENSG00000110713	451940	0.31	0.209	0.13	2.219	0.796	NA	1.48325	10.6172	0.0585849	X
TRINITY_GG_668253_c0_g1_i1	chr13	21438011	21438779	chr13:21437990-21439145_Tigger1	PRE/POST	2.17414	0.000172183	chr13	21372573	21459370	ZDHHC20	ENSG00000180776	583984	0.555	0.219	0	0.944	0.353	NA	2.53425	4.3105	0	X
TRINITY_GG_669054_c0_g1_i1	chr16	23589019	23589316	chr16:23589018-23589315_AluSg	PRE/POST	1.57096	0.00878132	chr16	23581002	23596356	NDUFAB1	ENSG00000004779	102367	0.392	0.593	0.126	1.798	0.435	NA	0.661046	3.03204	0.0700779	X
TRINITY_GG_669192_c0_g1_i1	chr17	51181465	51181654	chr17:51181464-51181653_AluJo	PRE/POST	-1.59072	0.00458443	chr17	51177425	51260163	MBTD1	ENSG00000011258	62509	0.416	0.278	1.626	0	0.43	NA	1.4964	0	NA	X
TRINITY_GG_669453_c0_g1_i1	chr5	54058442	54058943	chr5:54058386-54058979_L2a	PRE/POST	1.66711	0.00507257	chr5	53883945	54310582	ARL15	ENSG00000185305	385980	0.164	0.391	0.096	1.463	0.149	NA	0.419437	3.74169	0.0656186	X
TRINITY_GG_669549_c0_g1_i1	chr4	69742598	69744219	chr4:69742597-69744525_MER52D	PRE/POST	-1.55723	0.00469439	chr4	69721162	69787961	SULT1B1	ENSG00000173597	47698	0.295	0.237	0.477	0.08	0.071	NA	1.24473	0.337553	5.9625	X
TRINITY_GG_669842_c0_g1_i1	chr20	50916232	50916694	chr20:50916222-50916693_L3	PRE/POST	1.59072	0.00458443	chr20	50888919	50931240	ADNP	ENSG00000101126	625944	0.303	0.216	0	0.755	0.35	NA	1.40278	3.49537	0	X
TRINITY_GG_670427_c0_g1_i1	chr16	735074	735424	chr16:735073-735423_MER54A	PRE/POST	1.59072	0.00458443	chr16	726936	735525	HAGHL	ENSG00000103253	174995	0.729	0.647	0.111	0.897	0.796	NA	1.12674	1.3864	0.123746	X
TRINITY_GG_670427_c0_g1_i1	chr16	735074	735424	chr16:735073-735423_MER54A	PRE/POST	1.59072	0.00458443	chr16	729753	741329	NARFL	ENSG00000103245	174995	0.729	0.647	0.111	0.897	0.796	NA	1.12674	1.3864	0.123746	X
TRINITY_GG_670446_c0_g1_i1	chr1	109089876	109090164	chr1:109089875-109090163_AluSp	PRE/POST	1.59072	0.00458443	chr1	109087971	109090858	RP5-1065J22.8	ENSG00000273382	515052	0.624	0.529	0	1.047	1.281	NA	1.17958	1.97921	0	X
TRINITY_GG_670446_c0_g1_i1	chr1	109089876	109090164	chr1:109089875-109090163_AluSp	PRE/POST	1.59072	0.00458443	chr1	109089803	109096934	TMEM167B	ENSG00000215717	515052	0.624	0.529	0	1.047	1.281	NA	1.17958	1.97921	0	X
TRINITY_GG_671067_c0_g1_i1	chr8	96665872	96666404	chr8:96665869-96666416_MER74A	PRE/POST	1.5767	0.00609372	chr8	96645227	97149654	CPQ	ENSG00000104324	523076	0.431	0.566	0.338	1.669	0.397	NA	0.761484	2.94876	0.202516	X
TRINITY_GG_671291_c0_g1_i1	chr3	11202599	11203365	chr3:11202598-11203364_L1MC1	PRE/POST	-1.79304	0.00242149	chr3	11137093	11263557	HRH1	ENSG00000196639	42682	0.573	0.674	0.996	0.06	0.428	NA	0.850148	0.0890208	16.6	X
TRINITY_GG_671481_c0_g1_i1	chr3	57286705	57287629	chr3:57286704-57287628_HAL1	PRE/POST	1.56404	0.00908563	chr3	57268347	57292682	ASB14	ENSG00000239388	498025	0.036	0.091	0.179	0.425	0	NA	0.395604	4.67033	0.421176	X
TRINITY_GG_671722_c0_g1_i1	chr6	111560050	111560462	chr6:111560049-111560461_L2a	PRE/POST	1.67974	0.00480892	chr6	111556454	111606278	TRAF3IP2	ENSG00000056972	588764	0.381	0.909	0.21	1.345	0.965	NA	0.419142	1.47965	0.156134	X
TRINITY_GG_671722_c0_g1_i1	chr6	111560050	111560462	chr6:111560049-111560461_L2a	PRE/POST	1.67974	0.00480892	chr6	111483511	111598302	TRAF3IP2-AS1	ENSG00000231889	588764	0.381	0.909	0.21	1.345	0.965	NA	0.419142	1.47965	0.156134	X
TRINITY_GG_671863_c0_g1_i1	chr1	42782554	42782844	chr1:42782553-42782843_AluJo	PRE/POST	-1.87438	0.00141608	chr1	42767292	42794493	RP5-994D16.12	ENSG00000283580	605374	0.79	0.568	2.529	0.125	1.095	NA	1.39085	0.22007	20.232	X
TRINITY_GG_672492_c0_g1_i1	chr1	77704427	77704799	chr1:77704424-77704798_L1MEg	PRE/POST	1.69154	0.00447511	chr1	77695987	77759852	USP33	ENSG00000077254	717201	0.332	0.621	0.109	1.694	0.599	NA	0.534622	2.72786	0.0643447	X
TRINITY_GG_672783_c0_g1_i1	chr12	31971926	31972325	chr12:31971925-31972324_MER21B	PRE/POST	-1.59072	0.00458443	chr12	31959370	31993107	KIAA1551	ENSG00000174718	774096	0.851	0.667	0.878	0	0.611	NA	1.27586	0	NA	X
TRINITY_GG_672804_c0_g1_i1	chr7	106476073	106477251	chr7:106476066-106477250_ERV3-16A3_I-int	PRE/POST	2.20034	0.000129406	chr7	106372251	106770207	CTB-111H14.1	ENSG00000243797	539203	0.032	0.19	0.057	0.684	0.221	NA	0.168421	3.6	0.0833333	X
TRINITY_GG_673204_c0_g1_i1	chr19	214776	215083	chr19:214775-215082_AluSq2	PRE/POST	1.90588	0.000625402	chr19	198264	239440	LINC01002	ENSG00000282508	635018	0.916	0.646	0.265	2.219	0.736	NA	1.41796	3.43498	0.119423	X
TRINITY_GG_673401_c0_g1_i1	chr3	3863546	3864026	chr3:3863538-3864025_LTR89	PRE/POST	1.92603	0.00082131	chr3	3700814	4467281	SUMF1	ENSG00000144455	563749	0.674	0.849	0	1.284	0.073	NA	0.793875	1.51237	0	X
TRINITY_GG_673569_c0_g1_i1	chr4	165073137	165073971	chr4:165073132-165074121_LTR5B	PRE/POST	-1.69962	0.00267443	chr4	165070608	165208549	TMEM192	ENSG00000170088	262617	0.094	0.075	0.49	0	0.129	NA	1.25333	0	NA	X
TRINITY_GG_673761_c0_g1_i1	chr17	62496218	62496505	chr17:62495977-62496504_L1ME4b	PRE/POST	1.92603	0.00082131	chr17	62458658	62615481	TLK2	ENSG00000146872	269511	0.452	0.401	0	1.646	0.484	NA	1.12718	4.10474	0	X
TRINITY_GG_673829_c0_g1_i1	chr12	62247972	62248321	chr12:62247971-62248320_MER61D	PRE/POST	2.04813	0.000395749	chr12	61708259	62279150	FAM19A2	ENSG00000198673	77201	1.257	0.735	0	2.063	1.275	NA	1.7102	2.8068	0	X
TRINITY_GG_674818_c0_g1_i1	chr16	4621078	4621364	chr16:4621075-4621384_AluSx	PRE/POST	-1.5641	0.00652259	chr16	4616493	4690974	MGRN1	ENSG00000102858	627441	0.422	0.553	2.32	0.435	0.652	NA	0.76311	0.786618	5.33333	X
TRINITY_GG_674865_c1_g1_i1	chr4	40797470	40798061	chr4:40797469-40798316_L2a	PRE/POST	2.00154	0.0002797	chr4	40749897	40809985	NSUN7	ENSG00000179299	371738	0.936	0.69	0.18	2.28	0.857	NA	1.35652	3.30435	0.0789474	X
TRINITY_GG_675025_c0_g1_i1	chr5	71228655	71229101	chr5:71228653-71229107_Tigger17a	PRE/POST	1.57738	0.00597283	chr5	71220356	71259238	RP11-1198D22.1	ENSG00000235558	767946	1.057	0.659	0.626	2.473	1.1	NA	1.60395	3.75266	0.253134	X
TRINITY_GG_676222_c1_g1_i1	chr5	43088693	43089125	chr5:43086526-43089167_SVA_E	PRE/POST	-1.52873	0.00586356	chr5	43065176	43192021	ZNF131	ENSG00000172262	47939	0.059	0.124	0.726	0	0.114	NA	0.475806	0	NA	X
TRINITY_GG_676275_c0_g1_i1	chr20	50600483	50600775	chr20:50600480-50600774_AluJr	PRE/POST	1.69154	0.00447511	chr20	50586108	50691528	FAM65C	ENSG00000042062	670101	0.606	0.33	0.13	2.22	0.446	NA	1.83636	6.72727	0.0585586	X
TRINITY_GG_677465_c0_g1_i1	chr2	102138828	102139494	chr2:102138826-102139496_MamGypLTR2c	PRE/POST	1.90781	0.000911181	chr2	102064544	102179874	IL1R1	ENSG00000115594	623039	0.334	0.152	0	0.913	0.393	NA	2.19737	6.00658	0	X
TRINITY_GG_677485_c0_g1_i1	chr6	116739858	116740135	chr6:116738085-116741007_L1PA3	PRE/POST	1.55611	0.00934903	chr6	116681187	116741866	KPNA5	ENSG00000196911	41606	0.248	0.233	0.119	2.062	0.223	NA	1.06438	8.84979	0.057711	X
TRINITY_GG_679239_c1_g1_i1	chr12	14484426	14485460	chr12:14484425-14488149_HERVL-int	PRE/POST	1.50706	0.00239841	chr12	14365632	14502935	ATF7IP	ENSG00000171681	122512	0.939	0.734	0.425	1.463	0.507	NA	1.27929	1.99319	0.290499	X
TRINITY_GG_679796_c0_g1_i1	chr5	172761214	172761553	chr5:172761213-172761558_L2a	PRE/POST	1.92603	0.00082131	chr5	172758226	172762556	RP11-779O18.1	ENSG00000253295	519316	0.551	0.486	0	1.443	0.98	NA	1.13374	2.96914	0	X
TRINITY_GG_680427_c1_g1_i1	chr1	149222151	149222738	chr1:149222150-149223216_L1PB1	PRE/POST	1.76591	0.00283138	chr1	149176022	149251013	CH17-189H20.1	ENSG00000274265	327467	0.839	1.148	0.09	1.503	1.005	NA	0.730836	1.30923	0.0598802	X
TRINITY_GG_680427_c1_g1_i1	chr1	149222151	149222738	chr1:149222150-149223216_L1PB1	PRE/POST	1.76591	0.00283138	chr1	149197992	149321732	WI2-1896O14.1	ENSG00000215861	327467	0.839	1.148	0.09	1.503	1.005	NA	0.730836	1.30923	0.0598802	X
TRINITY_GG_681250_c0_g1_i1	chr6	57940611	57940823	chr6:57940602-57940822_L1MA6	PRE/POST	1.92603	0.00082131	chr6	57919912	57961382	XXbac-BPGBPG55C20.4	ENSG00000283352	65292	0.566	0.604	0	2.278	0.773	NA	0.937086	3.77152	0	X
TRINITY_GG_682103_c1_g1_i1	chr10	73206428	73206709	chr10:73205891-73206708_MSTA-int	PRE/POST	-1.79647	0.00168636	chr10	73183362	73248862	DNAJC9	ENSG00000213551	182483	0	0.158	1.671	0	0.359	NA	0	0	NA	X
TRINITY_GG_682103_c1_g1_i1	chr10	73206428	73206709	chr10:73205891-73206708_MSTA-int	PRE/POST	-1.79647	0.00168636	chr10	73168166	73244504	FAM149B1	ENSG00000138286	182483	0	0.158	1.671	0	0.359	NA	0	0	NA	X
TRINITY_GG_682417_c0_g1_i1	chr13	28151528	28151994	chr13:28151527-28151998_L2a	PRE/POST	1.58291	0.00363016	chr13	28138506	28295335	PAN3	ENSG00000152520	63901	0.279	0.655	0.303	2.46	1.252	NA	0.425954	3.75573	0.123171	X
TRINITY_GG_682841_c0_g1_i1	chr22	31174792	31175090	chr22:31174788-31175093_AluSx1	PRE/POST	1.62688	0.00394002	chr22	31160183	31207019	RNF185	ENSG00000138942	555653	0.226	0.21	0	1.276	0	NA	1.07619	6.07619	0	X
TRINITY_GG_684808_c0_g1_i1	chr11	62725210	62725499	chr11:62725209-62725498_AluSx1	PRE/POST	1.79647	0.00168636	chr11	62690275	62727384	HNRNPUL2-BSCL2	ENSG00000234857	588949	0.841	0.627	0	1.876	0.587	NA	1.34131	2.99203	0	X
TRINITY_GG_684808_c0_g1_i1	chr11	62725210	62725499	chr11:62725209-62725498_AluSx1	PRE/POST	1.79647	0.00168636	chr11	62712630	62727349	HNRNPUL2	ENSG00000214753	588949	0.841	0.627	0	1.876	0.587	NA	1.34131	2.99203	0	X
TRINITY_GG_685054_c0_g1_i1	chr5	134964122	134964438	chr5:134964121-134964437_L1MC5a	PRE/POST	1.55611	0.00934903	chr5	134904906	135007959	PCBD2	ENSG00000132570	212878	0.909	0.375	0.123	1.74	1.259	NA	2.424	4.64	0.0706897	X
TRINITY_GG_685123_c0_g1_i1	chr11	46016363	46016798	chr11:46016362-46016797_L2c	PRE/POST	1.66776	0.00516801	chr11	45929323	46121178	PHF21A	ENSG00000135365	272521	0.385	0.267	0.102	1.203	0.247	NA	1.44195	4.50562	0.084788	X
TRINITY_GG_685415_c0_g1_i1	chr21	9116359	9116582	chr21:9116357-9116607_MLT1H1	PRE/POST	1.52873	0.00586356	chr21	9068361	9129752	TEKT4P2	ENSG00000188681	662919	0.628	0.49	0	1.102	0.397	NA	1.28163	2.24898	0	X
TRINITY_GG_685790_c0_g1_i1	chr1	84152878	84153193	chr1:84151111-84153446_Tigger1	PRE/POST	2.07425	0.000332424	chr1	84078062	84238498	PRKACB	ENSG00000142875	460144	0.218	0.411	0	2.494	0.713	NA	0.530414	6.06813	0	X
TRINITY_GG_686916_c0_g1_i1	chr7	64670214	64670702	chr7:64670209-64670707_MER92B	PRE/POST	1.55306	0.0053365	chr7	64666083	64711582	ZNF107	ENSG00000196247	60158	0.23	0.075	0	0.623	0.338	NA	3.06667	8.30667	0	X
TRINITY_GG_687522_c0_g1_i1	chr9	27404659	27405094	chr9:27404657-27405093_L1MA4	PRE/POST	1.56607	0.00403487	chr9	27325209	27529781	MOB3B	ENSG00000120162	660793	1.894	1.316	0.322	1.752	1.018	NA	1.43921	1.33131	0.18379	X
TRINITY_GG_687630_c0_g1_i1	chr12	14751119	14751417	chr12:14751118-14751426_AluSz	PRE/POST	1.79647	0.00168636	chr12	14665655	14757963	RP11-174G6.1	ENSG00000214772	571853	0.144	0.329	0	1.565	0.318	NA	0.43769	4.75684	0	X
TRINITY_GG_687759_c0_g1_i1	chr17	73221758	73222055	chr17:73221754-73222057_AluSc	PRE/POST	1.62688	0.00394002	chr17	73207353	73236753	FAM104A	ENSG00000133193	658671	0.071	0.048	0	1.256	0	NA	1.47917	26.1667	0	X
TRINITY_GG_688469_c1_g1_i1	chr2	127786857	127787530	chr2:127786854-127789665_SVA_F	PRE/POST	-2.32511	6.3e-05	chr2	127701022	127811187	WDR33	ENSG00000136709	381977	0.223	0.093	0.732	0	0.17	NA	2.39785	0	NA	X
TRINITY_GG_688613_c0_g1_i1	chr1	45513512	45514466	chr1:45513511-45514465_LTR5_Hs	PRE/POST	1.71866	0.00245531	chr1	45511036	45523047	PRDX1	ENSG00000117450	178034	0.444	0.256	0	0.457	0.255	NA	1.73438	1.78516	0	X
TRINITY_GG_689506_c1_g1_i1	chr20	1584639	1585469	chr20:1583921-1586357_L1MA8	PRE/POST	2.01002	0.000504088	chr20	1563521	1620061	SIRPB1	ENSG00000101307	578663	0.181	0.138	0	0.617	0.225	NA	1.31159	4.47101	0	X
TRINITY_GG_689506_c1_g1_i1	chr20	1584639	1585469	chr20:1583921-1586357_L1MA8	PRE/POST	2.01002	0.000504088	chr20	1540144	1620009	RP4-576H24.4	ENSG00000260861	578663	0.181	0.138	0	0.617	0.225	NA	1.31159	4.47101	0	X
TRINITY_GG_690186_c0_g1_i1	chr5	179959362	179959640	chr5:179959361-179959639_AluSg7	PRE/POST	1.55611	0.00934903	chr5	179911651	180072118	RNF130	ENSG00000113269	503758	0.249	0.422	0.133	2.317	0.328	NA	0.590047	5.49052	0.0574018	X
TRINITY_GG_690198_c0_g1_i2	chr3	122747209	122748399	chr3:122746617-122748398_SVA_D	PRE/POST	-1.74785	0.00204645	chr3	122740003	122793824	HSPBAP1	ENSG00000169087	313962	0	0.226	0.303	0	0.109	NA	0	0	NA	X
TRINITY_GG_690302_c0_g1_i1	chr6	145876389	145876682	chr6:145876388-145876681_L1MB7	PRE/POST	1.62688	0.00394002	chr6	145799409	145886585	RP11-545I5.3	ENSG00000235652	520661	0.712	0.694	0.128	1.257	0.769	NA	1.02594	1.81124	0.10183	X
TRINITY_GG_690302_c0_g1_i1	chr6	145876389	145876682	chr6:145876388-145876681_L1MB7	PRE/POST	1.62688	0.00394002	chr6	145864245	145964423	SHPRH	ENSG00000146414	520661	0.712	0.694	0.128	1.257	0.769	NA	1.02594	1.81124	0.10183	X
TRINITY_GG_692008_c0_g1_i1	chr2	119365844	119366264	chr2:119365843-119366263_L2a	PRE/POST	-1.57957	0.00367898	chr2	119302225	119366828	C2orf76	ENSG00000186132	703620	1.057	1.297	2.76	0.458	1.141	NA	0.814958	0.353123	6.0262	X
TRINITY_GG_692890_c1_g1_i1	chr15	55382904	55383284	chr15:55382809-55384377_Tigger1	PRE/POST	1.99825	0.000596529	chr15	55355248	55498360	DYX1C1-CCPG1	ENSG00000261771	387038	0.609	0.132	0.236	2.803	0.175	NA	4.61364	21.2348	0.0841955	X
TRINITY_GG_692890_c1_g1_i1	chr15	55382904	55383284	chr15:55382809-55384377_Tigger1	PRE/POST	1.99825	0.000596529	chr15	55340032	55408510	CCPG1	ENSG00000260916	387038	0.609	0.132	0.236	2.803	0.175	NA	4.61364	21.2348	0.0841955	X
TRINITY_GG_692950_c0_g1_i1	chr4	109614919	109615297	chr4:109614918-109615366_HAL1	PRE/POST	1.59072	0.00458443	chr4	109560205	109688726	MCUB	ENSG00000005059	378753	0.342	0.42	0	0.888	0.405	NA	0.814286	2.11429	0	X
TRINITY_GG_694125_c1_g1_i1	chr9	4992891	4993373	chr9:4992508-4993663_MLT1G3-int	PRE/POST	1.92603	0.00082131	chr9	4984390	5128183	JAK2	ENSG00000096968	704210	0.053	0	0	1.082	0.253	NA	NA	NA	0	X
TRINITY_GG_694752_c0_g1_i1	chr16	70118551	70118808	chr16:70118550-70118807_L2c	PRE/POST	1.57096	0.00878132	chr16	70113626	70162537	PDPR	ENSG00000090857	336277	0.475	0.816	0.138	2.462	0.602	NA	0.582108	3.01716	0.056052	X
TRINITY_GG_695253_c0_g1_i1	chr17	43205596	43205897	chr17:43205595-43205897_AluSz6	PRE/POST	-1.77132	0.00191092	chr17	43170481	43211689	NBR1	ENSG00000188554	738643	0.306	0.39	1.361	0.123	0.732	NA	0.784615	0.315385	11.065	X
TRINITY_GG_697192_c0_g1_i1	chr19	21442988	21444412	chr19:21442982-21444414_SVA_B	PRE/POST	1.83541	0.00134373	chr19	21444241	21463908	CTD-2561J22.5	ENSG00000268119	248907	0	0.185	0	0.317	0.224	NA	0	1.71351	0	X
TRINITY_GG_697192_c0_g1_i1	chr19	21442988	21444412	chr19:21442982-21444414_SVA_B	PRE/POST	1.83541	0.00134373	chr19	21405159	21491266	CTD-2561J22.3	ENSG00000269237	248907	0	0.185	0	0.317	0.224	NA	0	1.71351	0	X
TRINITY_GG_697848_c0_g1_i1	chr1	114502515	114502806	chr1:114502514-114502805_AluJb	PRE/POST	1.66711	0.00507257	chr1	114392777	114511160	TRIM33	ENSG00000197323	545152	0.398	0.266	0.128	1.927	0.441	NA	1.49624	7.24436	0.0664245	X
TRINITY_GG_69822_c0_g1_i1	chr11	6552837	6554973	chr11:6552836-6554972_L1ME2	PRE/POST	1.82994	0.00124134	chr11	6497260	6593758	DNHD1	ENSG00000179532	114578	0.277	0.301	0.061	0.502	0.412	NA	0.920266	1.66777	0.121514	X
TRINITY_GG_698639_c1_g1_i1	chr7	102852339	102852943	chr7:102852338-102853336_L1PB1	PRE/POST	1.55611	0.00934903	chr7	102813230	103074843	FBXL13	ENSG00000161040	527170	0.546	0.348	0.177	1.212	0.665	NA	1.56897	3.48276	0.14604	X
TRINITY_GG_69868_c0_g1_i1	chr11	59628649	59628932	chr11:59628647-59628931_AluJb	PRE/POST	1.59072	0.00458443	chr11	59616429	59639861	AP000442.1	ENSG00000255139	88210	0.631	0.566	0	1.125	0.773	NA	1.11484	1.98763	0	X
TRINITY_GG_699112_c0_g1_i1	chr11	67156438	67156740	chr11:67156437-67156739_AluY	PRE/POST	1.67974	0.00480892	chr11	67119269	67258087	KDM2A	ENSG00000173120	469872	0.48	0.582	0.125	2.163	0.196	NA	0.824742	3.71649	0.0577901	X
TRINITY_GG_699375_c0_g1_i1	chr15	51591643	51592034	chr15:51590947-51597084_L1PA4	PRE/POST	2.26019	9.59e-05	chr15	51447711	51622833	DMXL2	ENSG00000104093	477834	0.41	0.311	0	1.768	1.008	NA	1.31833	5.68489	0	X
TRINITY_GG_700375_c0_g1_i1	chr8	10330848	10331238	chr8:10330847-10331238_MLT1A	PRE/POST	1.62688	0.00394002	chr8	10054268	10428891	MSRA	ENSG00000175806	403908	0.589	0.518	0	1.014	0.398	NA	1.13707	1.95753	0	X
TRINITY_GG_701145_c0_g1_i1	chr4	112603942	112604236	chr4:112603941-112604235_AluSz	PRE/POST	-1.62688	0.00394002	chr4	112539333	112636995	ZGRF1	ENSG00000138658	486812	0.242	0.397	1.346	0	0.741	NA	0.609572	0	NA	X
TRINITY_GG_701500_c0_g1_i1	chr12	29272435	29272819	chr12:29272107-29274047_L1PA10	PRE/POST	1.77132	0.00191092	chr12	29149103	29340980	FAR2	ENSG00000064763	329181	0.361	0.705	0.094	1.083	0.464	NA	0.512057	1.53617	0.0867959	X
TRINITY_GG_701954_c0_g1_i1	chr5	134284539	134284956	chr5:134284161-134285139_MER11C	PRE/POST	1.90781	0.000911181	chr5	134205614	134371044	CTD-2410N18.4	ENSG00000273345	746326	0.566	0.604	0.105	1.056	0.707	NA	0.937086	1.74834	0.0994318	X
TRINITY_GG_702477_c0_g1_i1	chr3	71603341	71604804	chr3:71603340-71604803_L1ME1	PRE/POST	1.83541	0.00134373	chr3	71581721	71628558	RP11-154H23.4	ENSG00000277855	286818	0.069	0.062	0	0.438	0	NA	1.1129	7.06452	0	X
TRINITY_GG_703323_c1_g1_i1	chr13	99633827	99634420	chr13:99633744-99634429_L1M4a1	PRE/POST	1.55306	0.0053365	chr13	99606669	99897134	CLYBL	ENSG00000125246	540374	0.097	0	0.086	0.586	0.065	NA	NA	NA	0.146758	X
TRINITY_GG_703641_c1_g1_i1	chrX	45002472	45002677	chrX:45000001-45004021_HERVIP10FH-int	PRE/POST	1.59072	0.00458443	chrX	44873177	45112602	KDM6A	ENSG00000147050	778860	0.286	0.347	0	1.511	0.262	NA	0.824207	4.35447	0	X
TRINITY_GG_704841_c0_g1_i1	chr15	51803610	51804282	chr15:51803609-51804449_L1ME3G	PRE/POST	2.16569	0.000166316	chr15	51751561	51816368	TMOD2	ENSG00000128872	789010	0.721	0.601	0.08	1.615	1.263	NA	1.19967	2.68719	0.0495356	X
TRINITY_GG_705354_c0_g1_i1	chr12	104537987	104538534	chr12:104537986-104538533_L1MC3	PRE/POST	1.55306	0.0053365	chr12	104455295	104762014	CHST11	ENSG00000171310	165111	0.1	0.231	0	0.561	0.141	NA	0.4329	2.42857	0	X
TRINITY_GG_705501_c0_g1_i1	chr14	50542481	50542710	chr14:50542474-50544229_ERVL-E-int	PRE/POST	1.77132	0.00191092	chr14	50532509	50633068	ATL1	ENSG00000198513	687088	0.173	0.401	0	2.105	0.545	NA	0.431421	5.24938	0	X
TRINITY_GG_705501_c0_g1_i1	chr14	50542481	50542710	chr14:50542474-50544229_ERVL-E-int	PRE/POST	1.77132	0.00191092	chr14	50418501	50561126	MAP4K5	ENSG00000012983	687088	0.173	0.401	0	2.105	0.545	NA	0.431421	5.24938	0	X
TRINITY_GG_708813_c0_g1_i1	chr8	60605025	60605594	chr8:60604362-60605827_MSTA-int	PRE/POST	1.6733	0.00334548	chr8	60516857	60623627	RAB2A	ENSG00000104388	752366	0.539	0.407	0.262	1.618	0.678	NA	1.32432	3.97543	0.161928	X
TRINITY_GG_709194_c0_g1_i1	chr8	28755468	28755764	chr8:28755467-28755763_AluSq2	PRE/POST	1.62688	0.00394002	chr8	28600469	28755599	EXTL3	ENSG00000012232	368626	0.977	0.75	0	1.528	0.949	NA	1.30267	2.03733	0	X
TRINITY_GG_709488_c1_g1_i1	chr4	128932460	128932762	chr4:128932453-128933180_L1M2	PRE/POST	1.55306	0.0053365	chr4	128864921	129093607	SCLT1	ENSG00000151466	124855	0.224	0.392	0	0.883	0.096	NA	0.571429	2.25255	0	X
TRINITY_GG_710150_c0_g1_i1	chr20	48753663	48754065	chr20:48753662-48754064_L2a	PRE/POST	1.80256	0.00231977	chr20	48624252	48827883	PREX1	ENSG00000124126	776678	0.507	0.762	0.108	2.008	0.47	NA	0.665354	2.63517	0.0537849	X
TRINITY_GG_710524_c0_g1_i1	chr16	88094789	88095053	chr16:88094786-88095052_AluJr	PRE/POST	1.55467	0.00958179	chr16	88088041	88100985	RP11-863P13.4	ENSG00000205037	356227	0.074	0.423	0.293	1.782	0.216	NA	0.174941	4.21277	0.164422	X
TRINITY_GG_711562_c0_g1_i1	chr14	87949253	87949703	chr14:87948930-87949702_L2c	PRE/POST	1.59072	0.00458443	chr14	87837820	87993665	GALC	ENSG00000054983	351360	0.459	0.4	0.1	0.784	0.243	NA	1.1475	1.96	0.127551	X
TRINITY_GG_712050_c0_g1_i1	chr6	154268463	154269149	chr6:154268462-154269148_L2c	PRE/POST	-1.58979	0.00568488	chr6	154154496	154356792	IPCEF1	ENSG00000074706	236434	1.092	0.99	1.434	0.19	0.874	NA	1.10303	0.191919	7.54737	X
TRINITY_GG_712072_c0_g1_i1	chr16	22517570	22517837	chr16:22517532-22517838_AluSg	PRE/POST	1.57349	0.0023672	chr16	22479121	22536521	NPIPB5	ENSG00000243716	352210	3.666	1.655	0.697	4.238	1.488	NA	2.21511	2.56073	0.164464	X
TRINITY_GG_712705_c0_g1_i1	chr19	17089781	17090105	chr19:17089780-17090118_L1MB5	PRE/POST	1.55611	0.00934903	chr19	17075781	17214537	MYO9B	ENSG00000099331	39634	0.471	0.646	0.122	1.726	0.302	NA	0.729102	2.67183	0.0706837	X
TRINITY_GG_713167_c0_g1_i1	chr1	155626845	155627196	chr1:155626666-155627633_LTR5_Hs	PRE/POST	-1.52944	0.00834308	chr1	155614726	155660245	RP11-29H23.5	ENSG00000246203	383801	0.596	1.481	1.045	0.333	0.421	NA	0.402431	0.224848	3.13814	X
TRINITY_GG_714329_c0_g1_i1	chr7	66386941	66387195	chr7:66386940-66387194_AluSp	PRE/POST	1.77132	0.00191092	chr7	66376044	66493566	LINC00174	ENSG00000179406	299488	0.338	0.508	0	1.481	0.49	NA	0.665354	2.91535	0	X
TRINITY_GG_714329_c0_g1_i1	chr7	66386941	66387195	chr7:66386940-66387194_AluSp	PRE/POST	1.77132	0.00191092	chr7	66205199	66420543	TPST1	ENSG00000169902	299488	0.338	0.508	0	1.481	0.49	NA	0.665354	2.91535	0	X
TRINITY_GG_714337_c0_g1_i1	chr15	41832963	41833232	chr15:41832962-41833231_L2a	PRE/POST	-1.62688	0.00394002	chr15	41828095	41848155	JMJD7-PLA2G4B	ENSG00000168970	110678	0.882	0.9	1.427	0	0.498	NA	0.98	0	NA	X
TRINITY_GG_714337_c0_g1_i1	chr15	41832963	41833232	chr15:41832962-41833231_L2a	PRE/POST	-1.62688	0.00394002	chr15	41828085	41837581	JMJD7	ENSG00000243789	110678	0.882	0.9	1.427	0	0.498	NA	0.98	0	NA	X
TRINITY_GG_714477_c0_g1_i1	chr22	46716972	46717402	chr22:46716971-46717779_L1ME3A	PRE/POST	1.55611	0.00934903	chr22	46684411	46738261	CERK	ENSG00000100422	186831	0.489	0.801	0.103	1.346	0.48	NA	0.610487	1.6804	0.076523	X
TRINITY_GG_71454_c2_g1_i1	chr7	37839850	37840261	chr7:37838479-37840458_L1M4a1	PRE/POST	1.59072	0.00458443	chr7	37683843	37951941	EPDR1	ENSG00000086289	72873	0.327	0.502	0	0.846	0.587	NA	0.651394	1.68526	0	X
TRINITY_GG_715497_c0_g1_i1	chr7	6456858	6457162	chr7:6456857-6457161_AluJb	PRE/POST	1.79647	0.00168636	chr7	6445953	6484242	KDELR2	ENSG00000136240	35292	0.591	0.205	0	1.504	0.436	NA	2.88293	7.33659	0	X
TRINITY_GG_715497_c0_g1_i1	chr7	6456858	6457162	chr7:6456857-6457161_AluJb	PRE/POST	1.79647	0.00168636	chr7	6409126	6484190	DAGLB	ENSG00000164535	35292	0.591	0.205	0	1.504	0.436	NA	2.88293	7.33659	0	X
TRINITY_GG_715919_c0_g1_i1	chr9	128762416	128762648	chr9:128762415-128762647_MIRb	PRE/POST	1.7454	0.00216584	chr9	128729786	128772414	ZER1	ENSG00000160445	554932	0.26	0.46	0	1.34	1.367	NA	0.565217	2.91304	0	X
TRINITY_GG_71622_c2_g1_i1	chr2	71393625	71395271	chr2:71388647-71395356_HERVK22-int	PRE/POST	1.64316	0.00242082	chr2	71276561	71435069	ZNF638	ENSG00000075292	330188	0.361	0.484	0.109	0.62	0.443	NA	0.745868	1.28099	0.175806	X
TRINITY_GG_716531_c0_g1_i1	chr17	64801091	64801495	chr17:64801090-64801494_L2a	PRE/POST	1.59072	0.00458443	chr17	64779259	64837154	PLEKHM1P1	ENSG00000214176	641813	0.402	0.373	0	0.842	0.586	NA	1.07775	2.25737	0	X
TRINITY_GG_71655_c2_g1_i1	chr11	78240315	78240979	chr11:78239519-78241822_L1M2a	PRE/POST	1.59327	0.00551782	chr11	78215297	78418348	GAB2	ENSG00000033327	37776	0.707	0.487	0.107	1.708	1.011	NA	1.45175	3.50719	0.0626464	X
TRINITY_GG_717050_c0_g1_i1	chr5	172884250	172884540	chr5:172884245-172884545_AluJr	PRE/POST	1.7454	0.00216584	chr5	172834275	172952685	ERGIC1	ENSG00000113719	197579	0.319	0.548	0	1.152	0	NA	0.582117	2.10219	0	X
TRINITY_GG_717374_c0_g1_i1	chr8	70234947	70235333	chr8:70234943-70235459_L1MB4	PRE/POST	1.66711	0.00507257	chr8	70109762	70403805	NCOA2	ENSG00000140396	328370	0.15	0.179	0.11	1.556	0.083	NA	0.837989	8.69274	0.0706941	X
TRINITY_GG_717385_c0_g1_i1	chr18	9235347	9235830	chr18:9235346-9235829_L1MC5	PRE/POST	1.66776	0.00516801	chr18	9102736	9254346	RP11-21J18.1	ENSG00000265257	15406	0.694	0.878	0.097	1.132	1.151	NA	0.790433	1.28929	0.085689	X
TRINITY_GG_717385_c0_g1_i1	chr18	9235347	9235830	chr18:9235346-9235829_L1MC5	PRE/POST	1.66776	0.00516801	chr18	9136228	9285985	ANKRD12	ENSG00000101745	15406	0.694	0.878	0.097	1.132	1.151	NA	0.790433	1.28929	0.085689	X
TRINITY_GG_717604_c0_g1_i1	chr3	39056242	39056669	chr3:39056241-39056986_HAL1	PRE/POST	1.77132	0.00191092	chr3	39051998	39096671	WDR48	ENSG00000114742	646080	0.179	0.123	0	1.188	0.078	NA	1.45528	9.65854	0	X
TRINITY_GG_717939_c0_g1_i1	chr22	50347968	50348464	chr22:50347967-50348463_L2b	PRE/POST	1.72038	0.000709006	chr22	50343304	50445090	PPP6R2	ENSG00000100239	225530	0.655	0.944	0.473	3.837	1.32	NA	0.693856	4.06462	0.123273	X
TRINITY_GG_718217_c1_g1_i1	chr2	121374095	121375027	chr2:121373424-121375026_MSTA-int	PRE/POST	2.13686	0.000226473	chr2	121337776	121649587	CLASP1	ENSG00000074054	226047	0.173	0.377	0	0.596	0.623	NA	0.458886	1.5809	0	X
TRINITY_GG_718597_c1_g1_i1	chr11	9955866	9956306	chr11:9955703-9956561_L1ME3D	PRE/POST	-1.67894	0.00472071	chr11	9778667	10294207	SBF2	ENSG00000133812	105242	0.429	0.258	1.666	0.207	0.345	NA	1.66279	0.802326	8.04831	X
TRINITY_GG_719806_c0_g1_i1	chr18	46825384	46825717	chr18:46825383-46825716_L3	PRE/POST	1.7454	0.00216584	chr18	46803224	46920160	PIAS2	ENSG00000078043	176625	0.546	0.203	0.117	1.008	0.664	NA	2.68966	4.96552	0.116071	X
TRINITY_GG_719897_c0_g1_i1	chr11	85993443	85993733	chr11:85993442-85993732_AluSz	PRE/POST	1.79647	0.00168636	chr11	85957684	86069882	PICALM	ENSG00000073921	209386	0.225	0.608	0	1.865	0.738	NA	0.370066	3.06743	0	X
TRINITY_GG_720589_c0_g1_i1	chr3	14132228	14132424	chr3:14132227-14132423_L3	PRE/POST	1.77132	0.00191092	chr3	14124940	14143679	TMEM43	ENSG00000170876	329973	0.299	0.957	0	1.927	0.126	NA	0.312435	2.01358	0	X
TRINITY_GG_720597_c0_g1_i1	chr2	217391343	217391551	chr2:217390305-217391844_THE1B-int	PRE/POST	1.62688	0.00394002	chr2	217284019	217756593	DIRC3	ENSG00000231672	720065	0.136	0.581	0	2.559	0.123	NA	0.234079	4.40448	0	X
TRINITY_GG_720828_c0_g1_i1	chrX	19598482	19599025	chrX:19598275-19599047_Tigger1	PRE/POST	2.38243	3.74e-05	chrX	19533975	19887601	SH3KBP1	ENSG00000147010	500787	0.905	0.42	0	1.487	0.588	NA	2.15476	3.54048	0	X
TRINITY_GG_720882_c0_g1_i1	chr4	95482580	95482858	chr4:95480627-95483004_L1PA3	PRE/POST	1.71273	0.00398791	chr4	95162504	95549206	UNC5C	ENSG00000182168	310326	0.502	0.666	0.151	1.121	0.528	NA	0.753754	1.68318	0.134701	X
TRINITY_GG_721335_c0_g1_i1	chr19	10730200	10730490	chr19:10730198-10730490_AluJb	PRE/POST	2.19283	0.000149132	chr19	10718079	10833488	DNM2	ENSG00000079805	145472	0.412	0.634	0	3.186	0.607	NA	0.649842	5.02524	0	X
TRINITY_GG_721560_c0_g1_i1	chr4	47901946	47902213	chr4:47901900-47902212_AluSx1	PRE/POST	-1.59072	0.00458443	chr4	47847233	47914667	NFXL1	ENSG00000170448	72809	0.331	0.235	1.536	0	0	NA	1.40851	0	NA	X
TRINITY_GG_722232_c0_g1_i1	chr4	467483	467855	chr4:467482-467854_L1MA9	PRE/POST	1.62688	0.00394002	chr4	425435	474129	ABCA11P	ENSG00000251595	90619	0.404	0.375	0	0.983	0.472	NA	1.07733	2.62133	0	X
TRINITY_GG_722232_c0_g1_i1	chr4	467483	467855	chr4:467482-467854_L1MA9	PRE/POST	1.62688	0.00394002	chr4	425815	499156	ZNF721	ENSG00000182903	90619	0.404	0.375	0	0.983	0.472	NA	1.07733	2.62133	0	X
TRINITY_GG_722829_c0_g1_i1	chr16	88629194	88629466	chr16:88629193-88629465_AluSq2	PRE/POST	1.62688	0.00394002	chr16	88570381	88631966	ZC3H18	ENSG00000158545	523141	0.785	1.237	0	1.347	1.664	NA	0.6346	1.08892	0	X
TRINITY_GG_723124_c0_g1_i1	chr3	119509278	119509686	chr3:119509216-119509686_L1MB7	PRE/POST	1.66711	0.00507257	chr3	119498532	119525090	TIMMDC1	ENSG00000113845	331209	0.328	0.912	0.108	2.016	0.719	NA	0.359649	2.21053	0.0535714	X
TRINITY_GG_723783_c0_g1_i1	chr14	51015491	51015785	chr14:51015485-51015805_AluJb	PRE/POST	1.59072	0.00458443	chr14	50975262	51096061	TRIM9	ENSG00000100505	500502	0.147	0.155	0	1.087	0.322	NA	0.948387	7.0129	0	X
TRINITY_GG_724552_c0_g1_i1	chr19	14761461	14762085	chr19:14761460-14762084_LTR9D	PRE/POST	1.52078	0.00215484	chr19	14732393	14778541	ADGRE2	ENSG00000127507	609136	0.897	0.813	0.433	2.344	0.963	NA	1.10332	2.88315	0.184727	X
TRINITY_GG_724722_c0_g1_i1	chr5	61337004	61337309	chr5:61336999-61337308_AluSx1	PRE/POST	1.55467	0.00958179	chr5	61332273	61546170	ZSWIM6	ENSG00000130449	572663	0.92	0.988	0.124	1.53	0.594	NA	0.931174	1.54858	0.0810458	X
TRINITY_GG_725539_c0_g1_i1	chr7	43672812	43673207	chr7:43672811-43674164_L1PA15	PRE/POST	1.62688	0.00394002	chr7	43608456	43729717	COA1	ENSG00000106603	339333	0.796	0.633	0	1.2	0.899	NA	1.2575	1.89573	0	X
TRINITY_GG_726529_c0_g1_i1	chr1	160825633	160825925	chr1:160825628-160825924_AluSq2	PRE/POST	1.62688	0.00394002	chr1	160796074	160828261	LY9	ENSG00000122224	432130	0.311	0.357	0	1.601	0.454	NA	0.871148	4.48459	0	X
TRINITY_GG_726904_c1_g1_i1	chr2	97822615	97823004	chr2:97821647-97827149_HERV9NC-int	PRE/POST	1.7454	0.00216584	chr2	97756333	97995891	TMEM131	ENSG00000075568	476389	0.124	0.388	0	0.949	0.083	NA	0.319588	2.44588	0	X
TRINITY_GG_726904_c2_g1_i1	chr2	97823396	97823670	chr2:97821647-97827149_HERV9NC-int	PRE/POST	1.77132	0.00191092	chr2	97756333	97995891	TMEM131	ENSG00000075568	225123	0.143	1.044	0	1.43	0.182	NA	0.136973	1.36973	0	X
TRINITY_GG_727047_c0_g1_i1	chr16	24211559	24211860	chr16:24211558-24211859_AluSq2	PRE/POST	1.79647	0.00168636	chr16	23836001	24220611	PRKCB	ENSG00000166501	448291	0.406	0.315	0	1.755	0.426	NA	1.28889	5.57143	0	X
TRINITY_GG_727123_c0_g1_i1	chrX	134383008	134383233	chrX:134382973-134383253_AluJr	PRE/POST	-1.59072	0.00458443	chrX	134373253	134428791	PHF6	ENSG00000156531	411757	0.379	0.555	1.463	0.15	0.555	NA	0.682883	0.27027	9.75333	X
TRINITY_GG_72791_c0_g1_i1	chr11	20424267	20424587	chr11:20424202-20424838_L1ME1	PRE/POST	1.62688	0.00394002	chr11	20387530	20509294	PRMT3	ENSG00000185238	437036	0.913	0.652	0	1.746	1.028	NA	1.40031	2.67791	0	X
TRINITY_GG_72848_c0_g1_i1	chr6	11193025	11193333	chr6:11193024-11193337_AluSz6	PRE/POST	1.62688	0.00394002	chr6	11173452	11259099	RP3-510L9.1	ENSG00000247925	188498	0.595	0.454	0	1.237	0.575	NA	1.31057	2.72467	0	X
TRINITY_GG_72848_c0_g1_i1	chr6	11193025	11193333	chr6:11193024-11193337_AluSz6	PRE/POST	1.62688	0.00394002	chr6	11183298	11382348	NEDD9	ENSG00000111859	188498	0.595	0.454	0	1.237	0.575	NA	1.31057	2.72467	0	X
TRINITY_GG_728614_c0_g1_i1	chr19	17833572	17833881	chr19:17833571-17833880_AluSz6	PRE/POST	-1.67327	0.00329158	chr19	17824780	17848071	JAK3	ENSG00000105639	120301	0.682	0.659	2.738	0.247	0.577	NA	1.0349	0.37481	11.085	X
TRINITY_GG_72885_c0_g1_i1	chr19	11929485	11929741	chr19:11929484-11929740_MER57E3	PRE/POST	1.62688	0.00394002	chr19	11925075	11979290	CTD-2006C1.13	ENSG00000267179	575713	0.336	0.581	0	1.407	0.999	NA	0.578313	2.42169	0	X
TRINITY_GG_72885_c0_g1_i1	chr19	11929485	11929741	chr19:11929484-11929740_MER57E3	PRE/POST	1.62688	0.00394002	chr19	11925068	11950773	ZNF700	ENSG00000196757	575713	0.336	0.581	0	1.407	0.999	NA	0.578313	2.42169	0	X
TRINITY_GG_728860_c0_g1_i1	chr17	77468792	77469399	chr17:77468791-77469398_L2	PRE/POST	1.58694	0.00125543	chr17	77469068	77471045	RP11-75C10.7	ENSG00000267263	554127	0.734	1.24	0.402	3.213	1.202	NA	0.591935	2.59113	0.125117	X
TRINITY_GG_728860_c0_g1_i1	chr17	77468792	77469399	chr17:77468791-77469398_L2	PRE/POST	1.58694	0.00125543	chr17	77469162	77472770	RP11-75C10.9	ENSG00000267016	554127	0.734	1.24	0.402	3.213	1.202	NA	0.591935	2.59113	0.125117	X
TRINITY_GG_729290_c0_g1_i1	chr11	28267185	28267633	chr11:28267184-28267633_L2a	PRE/POST	1.55092	0.00698828	chr11	28108248	28527041	METTL15	ENSG00000169519	547045	0.24	0.352	0.214	1.524	0.341	NA	0.681818	4.32955	0.14042	X
TRINITY_GG_729369_c0_g1_i1	chr11	2622969	2623327	chr11:2622963-2623326_MSTA	PRE/POST	1.5767	0.00609372	chr11	2608328	2699994	KCNQ1OT1	ENSG00000269821	328106	0.624	0.53	0.244	2.003	0.511	NA	1.17736	3.77925	0.121817	X
TRINITY_GG_729369_c0_g1_i1	chr11	2622969	2623327	chr11:2622963-2623326_MSTA	PRE/POST	1.5767	0.00609372	chr11	2444684	2849109	KCNQ1	ENSG00000053918	328106	0.624	0.53	0.244	2.003	0.511	NA	1.17736	3.77925	0.121817	X
TRINITY_GG_730070_c1_g1_i1	chrX	9503922	9504479	chrX:9503010-9506979_L1PA8A	PRE/POST	2.14677	0.000210735	chrX	9463295	9719743	TBL1X	ENSG00000101849	261946	0.115	0.222	0	1.159	0.637	NA	0.518018	5.22072	0	X
TRINITY_GG_730856_c0_g1_i1	chr14	34565736	34565988	chr14:34565684-34565987_AluY	PRE/POST	-1.59072	0.00458443	chr14	34561094	34630183	SNX6	ENSG00000129515	199354	0.342	0.109	1.283	0	0.222	NA	3.13761	0	NA	X
TRINITY_GG_731015_c0_g1_i1	chr11	14712077	14712381	chr11:14712076-14712380_AluJr4	PRE/POST	1.62688	0.00394002	chr11	14643723	14872044	PDE3B	ENSG00000152270	205990	0.303	0.261	0.125	1.22	0.569	NA	1.16092	4.67433	0.102459	X
TRINITY_GG_731299_c0_g1_i1	chr11	111642158	111642518	chr11:111642096-111642932_MER21C	PRE/POST	1.7454	0.00216584	chr11	111602391	111730853	SIK2	ENSG00000170145	450479	0.276	0.239	0	0.964	0.181	NA	1.15481	4.03347	0	X
TRINITY_GG_731450_c0_g1_i1	chr11	59177858	59178236	chr11:59177857-59178253_L2a	PRE/POST	2.56938	7.59e-06	chr11	59171430	59208587	DTX4	ENSG00000110042	764893	0.596	1.369	0	3.33	1.402	NA	0.435354	2.43243	0	X
TRINITY_GG_731977_c0_g1_i1	chr2	28756883	28757463	chr2:28756882-28757462_L1MB8	PRE/POST	2.17414	0.000172183	chr2	28751640	28802940	PPP1CB	ENSG00000213639	698127	0.112	0.412	0	1.159	0.372	NA	0.271845	2.81311	0	X
TRINITY_GG_732865_c0_g1_i1	chr12	68827855	68828141	chr12:68827850-68828140_AluSz6	PRE/POST	1.57096	0.00878132	chr12	68808176	68850686	MDM2	ENSG00000135679	76171	0.315	0.543	0.278	2.31	0.324	NA	0.58011	4.25414	0.120346	X
TRINITY_GG_732865_c0_g1_i1	chr12	68827855	68828141	chr12:68827850-68828140_AluSz6	PRE/POST	1.57096	0.00878132	chr12	68828118	68828553	RP11-611O2.1	ENSG00000256325	76171	0.315	0.543	0.278	2.31	0.324	NA	0.58011	4.25414	0.120346	X
TRINITY_GG_732962_c0_g1_i1	chr15	63744167	63745842	chr15:63744166-63745841_L1M1	PRE/POST	-1.94073	0.000488427	chr15	63608618	63833942	HERC1	ENSG00000103657	487084	0.476	0.506	0.861	0.367	0.42	NA	0.940711	0.725296	2.34605	X
TRINITY_GG_733217_c0_g1_i1	chr9	128507302	128507605	chr9:128507301-128507604_AluJb	PRE/POST	1.59072	0.00458443	chr9	128504700	128542288	GLE1	ENSG00000119392	765041	0.968	0.766	0	1.064	1.256	NA	1.26371	1.38903	0	X
TRINITY_GG_733581_c0_g1_i1	chr12	54958347	54959831	chr12:54958346-54959830_L1MCa	PRE/POST	-1.76615	0.00290182	chr12	54948018	54984746	TESPA1	ENSG00000135426	361647	0.593	0.549	0.957	0.365	0.384	NA	1.08015	0.664845	2.62192	X
TRINITY_GG_734689_c0_g1_i1	chr14	74833268	74833548	chr14:74833267-74833551_AluSx1	PRE/POST	-1.79647	0.00168636	chr14	74763366	74859435	YLPM1	ENSG00000119596	693613	0.888	0.806	1.747	0.129	0.613	NA	1.10174	0.16005	13.5426	X
TRINITY_GG_734739_c0_g1_i1	chr6	2860716	2861734	chr6:2859961-2861733_LTR12C	PRE/POST	1.61665	0.000192499	chr6	2854657	2881407	SERPINB9P1	ENSG00000230438	527203	1.172	0.742	0.656	1.924	1.287	NA	1.57951	2.59299	0.340956	X
TRINITY_GG_734968_c0_g1_i1	chr13	20038264	20039230	chr13:20038263-20039473_L1PA13	PRE/POST	-1.66552	0.00310065	chr13	19958670	20091829	ZMYM2	ENSG00000121741	72583	0.334	0.077	0.433	0	0.195	NA	4.33766	0	NA	X
TRINITY_GG_735265_c0_g1_i1	chr13	99342733	99343201	chr13:99342732-99343200_ERV3-16A3_I-int	PRE/POST	1.59651	0.00575396	chr13	99200774	99386434	UBAC2	ENSG00000134882	284813	0.169	0.561	0.126	1.259	0.637	NA	0.301248	2.24421	0.100079	X
TRINITY_GG_735554_c0_g1_i1	chr3	113668197	113668744	chr3:113667980-113669218_HAL1	PRE/POST	2.07425	0.000332424	chr3	113648385	113696646	USF3	ENSG00000176542	645803	0.275	0.432	0.09	1.306	0.302	NA	0.636574	3.02315	0.0689127	X
TRINITY_GG_735877_c0_g1_i1	chr12	51154874	51155368	chr12:51154869-51155422_MLT2B3	PRE/POST	1.88422	0.00138924	chr12	51093663	51173134	TFCP2	ENSG00000135457	394144	0.227	0.274	0.201	1.429	0.337	NA	0.828467	5.21533	0.140658	X
TRINITY_GG_738946_c0_g1_i1	chr12	62338387	62343847	chr12:62337462-62343846_L1PA8	PRE/POST	1.89207	2.04e-06	chr12	62260338	62417431	USP15	ENSG00000135655	783456	0.319	0.207	0.127	0.542	0.288	NA	1.54106	2.61836	0.234317	X
TRINITY_GG_739098_c0_g1_i1	chr14	50742972	50743259	chr14:50742970-50743258_AluSx1	PRE/POST	1.62688	0.00394002	chr14	50719763	50831121	NIN	ENSG00000100503	647531	0.071	0.156	0	1.306	0.207	NA	0.455128	8.37179	0	X
TRINITY_GG_739161_c0_g1_i1	chr1	52908231	52908528	chr1:52908228-52908527_AluSx1	PRE/POST	1.62688	0.00394002	chr1	52895910	52927212	ECHDC2	ENSG00000121310	592625	0.743	0.947	0	1.267	0.739	NA	0.784583	1.33791	0	X
TRINITY_GG_740379_c0_g1_i1	chr4	54020993	54022600	chr4:54020992-54023049_HERVH-int	PRE/POST	1.70807	0.00150531	chr4	53377839	54295272	RP11-231C18.3	ENSG00000282278	454647	0.474	0.432	0.196	0.688	0.267	NA	1.09722	1.59259	0.284884	X
TRINITY_GG_740379_c0_g1_i1	chr4	54020993	54022600	chr4:54020992-54023049_HERVH-int	PRE/POST	1.70807	0.00150531	chr4	54009789	54064690	CHIC2	ENSG00000109220	454647	0.474	0.432	0.196	0.688	0.267	NA	1.09722	1.59259	0.284884	X
TRINITY_GG_741991_c0_g1_i1	chr9	92145691	92145951	chr9:92145690-92145950_MIRb	PRE/POST	1.59072	0.00458443	chr9	92141298	92160114	LINC00475	ENSG00000225511	349686	0.546	0.598	0	1.176	0.218	NA	0.913043	1.96656	0	X
TRINITY_GG_742078_c0_g1_i1	chr10	71849896	71850235	chr10:71849892-71850663_MER4E	PRE/POST	1.59072	0.00458443	chr10	71816298	71851375	PSAP	ENSG00000197746	529851	0.476	0.512	0.132	0.948	0.764	NA	0.929688	1.85156	0.139241	X
TRINITY_GG_742658_c1_g1_i1	chr19	57829349	57829851	chr19:57828963-57829955_LTR5B	PRE/POST	1.6551	0.00545104	chr19	57819741	57846238	ZNF587B	ENSG00000269343	228377	0.288	0.532	0.096	1.112	0.318	NA	0.541353	2.09023	0.0863309	X
TRINITY_GG_742658_c1_g1_i1	chr19	57829349	57829851	chr19:57828963-57829955_LTR5B	PRE/POST	1.6551	0.00545104	chr19	57819719	57858941	CTD-2583A14.10	ENSG00000268750	228377	0.288	0.532	0.096	1.112	0.318	NA	0.541353	2.09023	0.0863309	X
TRINITY_GG_742993_c0_g1_i1	chr20	45445607	45446222	chr20:45445606-45446221_L2a	PRE/POST	-1.55306	0.0053365	chr20	45416067	45456934	PIGT	ENSG00000124155	35606	0.16	0.111	0.589	0	0.063	NA	1.44144	0	NA	X
TRINITY_GG_742993_c0_g1_i1	chr20	45445607	45446222	chr20:45445606-45446221_L2a	PRE/POST	-1.55306	0.0053365	chr20	45435272	45448325	RP3-453C12.15	ENSG00000277022	35606	0.16	0.111	0.589	0	0.063	NA	1.44144	0	NA	X
TRINITY_GG_743266_c0_g1_i1	chr22	40105755	40105967	chr22:40105273-40106184_L1ME3B	PRE/POST	1.55306	0.0053365	chr22	40044817	40335808	TNRC6B	ENSG00000100354	237199	0.524	0.427	0	1.176	1.032	NA	1.22717	2.7541	0	X
TRINITY_GG_743277_c0_g1_i1	chr3	120076841	120077549	chr3:120076840-120077792_L1MA9	PRE/POST	1.96346	0.000664382	chr3	119821323	120094417	GSK3B	ENSG00000082701	111654	0.26	0.109	0	0.562	0	NA	2.38532	5.15596	0	X
TRINITY_GG_744305_c0_g1_i1	chr15	92034343	92034723	chr15:92033563-92034722_L2a	PRE/POST	1.62688	0.00394002	chr15	91853695	92172435	SLCO3A1	ENSG00000176463	550919	0.339	0.506	0	1.025	0.924	NA	0.66996	2.02569	0	X
TRINITY_GG_744458_c0_g1_i1	chr17	55803005	55804857	chr17:55801120-55804869_L1PA7	PRE/POST	-1.82019	0.00145025	chr17	55750979	55842830	PCTP	ENSG00000141179	737510	0.137	0.199	0.288	0.075	0.11	NA	0.688442	0.376884	3.84	X
TRINITY_GG_744515_c0_g1_i1	chr9	129925974	129926272	chr9:129925973-129926271_AluSz6	PRE/POST	1.59072	0.00458443	chr9	129887187	130043194	FNBP1	ENSG00000187239	639210	0.219	0.217	0	1.041	0.311	NA	1.00922	4.79724	0	X
TRINITY_GG_74461_c0_g1_i1	chr5	146141523	146141793	chr5:146141522-146141792_AluJb	PRE/POST	1.72691	0.00235875	chr5	146113038	146182660	LARS	ENSG00000133706	204634	0.519	0.556	0	1.142	0.21	NA	0.933453	2.05396	0	X
TRINITY_GG_74462_c0_g1_i1	chr11	14594762	14600720	chr11:14594761-14600876_L1PA6	PRE/POST	2.60116	8.47e-06	chr11	14504874	14643635	PSMA1	ENSG00000129084	481758	0.11	0.294	0.069	0.141	0.155	NA	0.37415	0.479592	0.489362	X
TRINITY_GG_746528_c1_g1_i1	chr8	96721868	96722191	chr8:96721488-96722193_L2b	PRE/POST	1.79647	0.00168636	chr8	96645227	97149654	CPQ	ENSG00000104324	183942	0.215	0.375	0	1.739	0.304	NA	0.573333	4.63733	0	X
TRINITY_GG_746541_c0_g1_i1	chr8	55946968	55947262	chr8:55946966-55947261_AluSq2	PRE/POST	1.8018	0.00227994	chr8	55879813	56014168	LYN	ENSG00000254087	574615	0.226	0.876	0.275	3.082	0.908	NA	0.257991	3.51826	0.0892278	X
TRINITY_GG_746947_c0_g1_i1	chr17	59734451	59734768	chr17:59734450-59734767_AluJr4	PRE/POST	2.2935	7.24e-05	chr17	59707192	59842255	VMP1	ENSG00000062716	591774	1.465	0.388	0.122	2.915	0.876	NA	3.77577	7.51289	0.0418525	X
TRINITY_GG_747514_c0_g1_i1	chr12	9111396	9111679	chr12:9111395-9111695_L2a	PRE/POST	1.62688	0.00394002	chr12	9067664	9116229	A2M	ENSG00000175899	276014	0.509	0.637	0	1.585	0.324	NA	0.799058	2.48823	0	X
TRINITY_GG_747543_c0_g1_i1	chr5	208129	208699	chr5:208128-209066_L1MDa	PRE/POST	1.90781	0.000911181	chr5	196871	218215	CCDC127	ENSG00000164366	356760	0.152	0.303	0	0.828	0.594	NA	0.50165	2.73267	0	X
TRINITY_GG_747587_c0_g1_i1	chr2	127500352	127501701	chr2:127500347-127501700_L1MEg	PRE/POST	1.56404	0.00908563	chr2	127455394	127514623	AC010976.2	ENSG00000231731	139048	0.071	0.143	0.053	0.344	0.195	NA	0.496503	2.40559	0.15407	X
TRINITY_GG_747587_c0_g1_i1	chr2	127500352	127501701	chr2:127500347-127501700_L1MEg	PRE/POST	1.56404	0.00908563	chr2	127436207	127526886	IWS1	ENSG00000163166	139048	0.071	0.143	0.053	0.344	0.195	NA	0.496503	2.40559	0.15407	X
TRINITY_GG_747710_c0_g1_i1	chr11	2697510	2697725	chr11:2697344-2697850_L1M4	PRE/POST	1.62688	0.00394002	chr11	2444684	2849109	KCNQ1	ENSG00000053918	260901	0.18	0.192	0	1.739	0.256	NA	0.9375	9.05729	0	X
TRINITY_GG_747710_c0_g1_i1	chr11	2697510	2697725	chr11:2697344-2697850_L1M4	PRE/POST	1.62688	0.00394002	chr11	2608328	2699994	KCNQ1OT1	ENSG00000269821	260901	0.18	0.192	0	1.739	0.256	NA	0.9375	9.05729	0	X
TRINITY_GG_748302_c0_g1_i1	chr19	12674838	12675138	chr19:12674834-12675137_AluSc5	PRE/POST	1.57738	0.00597283	chr19	12666800	12675832	WDR83	ENSG00000123154	390654	0.729	0.447	0.268	2.584	0.197	NA	1.63087	5.78076	0.103715	X
TRINITY_GG_748488_c0_g1_i1	chr2	159348062	159348336	chr2:159348037-159348345_AluJr	PRE/POST	1.59072	0.00458443	chr2	159318979	159616692	BAZ2B	ENSG00000123636	114481	0.329	0.051	0	1.149	0.475	NA	6.45098	22.5294	0	X
TRINITY_GG_749092_c0_g1_i1	chr16	56937503	56937815	chr16:56937502-56937814_L1MC5a	PRE/POST	1.67894	0.00472071	chr16	56932048	56944863	HERPUD1	ENSG00000051108	403140	0.475	0.522	0.123	2.066	0.424	NA	0.909962	3.95785	0.0595353	X
TRINITY_GG_749894_c0_g1_i1	chr10	63240375	63240728	chr10:63240354-63240727_L2b	PRE/POST	1.59072	0.00458443	chr10	63167221	63521850	JMJD1C	ENSG00000171988	636409	0.13	0.239	0	0.932	0.789	NA	0.543933	3.89958	0	X
TRINITY_GG_750350_c2_g1_i1	chr1	161833311	161833551	chr1:161832291-161834271_L1P1	PRE/POST	1.59072	0.00458443	chr1	161766294	161964070	ATF6	ENSG00000118217	603690	0.213	0.369	0.157	1.213	0.821	NA	0.577236	3.28726	0.129431	X
TRINITY_GG_750531_c0_g1_i1	chr1	174011933	174012242	chr1:174011932-174012241_AluJb	PRE/POST	1.66711	0.00507257	chr1	174009267	174016206	RC3H1-IT1	ENSG00000236535	479678	0.296	0.255	0.124	2.532	0.699	NA	1.16078	9.92941	0.0489731	X
TRINITY_GG_750531_c0_g1_i1	chr1	174011933	174012242	chr1:174011932-174012241_AluJb	PRE/POST	1.66711	0.00507257	chr1	173931214	174022297	RC3H1	ENSG00000135870	479678	0.296	0.255	0.124	2.532	0.699	NA	1.16078	9.92941	0.0489731	X
TRINITY_GG_750854_c0_g1_i1	chr5	43047377	43047672	chr5:43047374-43047671_AluSz6	PRE/POST	-1.77132	0.00191092	chr5	43014414	43067419	CTD-2201E18.3	ENSG00000177738	536583	0.143	0.263	1.38	0	0.095	NA	0.543726	0	NA	X
TRINITY_GG_750881_c0_g1_i1	chr15	67183035	67183334	chr15:67183033-67183343_AluSq10	PRE/POST	1.77132	0.00191092	chr15	67063763	67195195	SMAD3	ENSG00000166949	699020	0.497	0.152	0	1.317	0.581	NA	3.26974	8.66447	0	X
TRINITY_GG_752374_c0_g1_i1	chr1	151261671	151261974	chr1:151261670-151261973_AluJr	PRE/POST	1.66711	0.00507257	chr1	151254703	151267479	PSMD4	ENSG00000159352	246566	0.394	0.611	0.127	1.885	1.306	NA	0.644845	3.08511	0.067374	X
TRINITY_GG_753194_c0_g1_i1	chr11	72775398	72775804	chr11:72775397-72775803_L2b	PRE/POST	1.50277	0.00626226	chr11	72685069	72793599	ARAP1	ENSG00000186635	550082	0.994	1.207	0.349	2.67	0.834	NA	0.823529	2.2121	0.130712	X
TRINITY_GG_753194_c0_g1_i1	chr11	72775398	72775804	chr11:72775397-72775803_L2b	PRE/POST	1.50277	0.00626226	chr11	72754729	72794168	STARD10	ENSG00000214530	550082	0.994	1.207	0.349	2.67	0.834	NA	0.823529	2.2121	0.130712	X
TRINITY_GG_753808_c0_g1_i1	chr11	118783522	118783832	chr11:118783521-118783831_AluSx1	PRE/POST	1.62688	0.00394002	chr11	118747766	118791149	DDX6	ENSG00000110367	464787	0.217	0.317	0	1.201	0	NA	0.684543	3.78864	0	X
TRINITY_GG_754683_c0_g1_i1	chr8	42922618	42922906	chr8:42922617-42922906_AluSz	PRE/POST	1.90781	0.000911181	chr8	42896932	43030539	HOOK3	ENSG00000168172	771573	0.327	0.482	0	1.405	0.468	NA	0.678423	2.91494	0	X
TRINITY_GG_755183_c0_g1_i1	chr7	55996007	55996311	chr7:55996006-55996310_AluSx	PRE/POST	1.67974	0.00480892	chr7	55951793	56000181	GBAS	ENSG00000146729	483995	0.707	0.601	0.128	1.907	1.491	NA	1.17637	3.17304	0.0671211	X
TRINITY_GG_755874_c0_g1_i1	chr22	24404040	24404553	chr22:24404032-24404719_L2	PRE/POST	-1.66776	0.00516801	chr22	24270898	24442356	SPECC1L-ADORA2A	ENSG00000258555	62687	0.369	0.448	1.166	0.091	0.462	NA	0.823661	0.203125	12.8132	X
TRINITY_GG_755874_c0_g1_i1	chr22	24404040	24404553	chr22:24404032-24404719_L2	PRE/POST	-1.66776	0.00516801	chr22	24270817	24417740	SPECC1L	ENSG00000100014	62687	0.369	0.448	1.166	0.091	0.462	NA	0.823661	0.203125	12.8132	X
TRINITY_GG_755997_c0_g1_i1	chr7	75420719	75420991	chr7:75420718-75420990_L2a	PRE/POST	1.59072	0.00458443	chr7	75416787	75486271	POM121C	ENSG00000272391	323376	0.166	0.17	0.132	1.113	0.1	NA	0.976471	6.54706	0.118598	X
TRINITY_GG_756449_c0_g1_i1	chr16	5081941	5082230	chr16:5081940-5082229_AluSq2	PRE/POST	-1.69154	0.00447511	chr16	5033960	5087379	ALG1	ENSG00000033011	445048	0.713	0.852	2.373	0.124	1.308	NA	0.836854	0.14554	19.1371	X
TRINITY_GG_756621_c0_g1_i1	chr18	20971722	20972502	chr18:20971721-20972897_L2a	PRE/POST	2.15493	0.000198827	chr18	20946906	21111851	ROCK1	ENSG00000067900	612359	0.127	0.319	0	0.733	0.334	NA	0.398119	2.29781	0	X
TRINITY_GG_757033_c2_g1_i1	chr1	160693596	160694225	chr1:160691754-160697338_HERVK-int	PRE/POST	1.64708	0.00384143	chr1	160678746	160711851	CD48	ENSG00000117091	219672	0.341	0.737	0.442	1.749	0.656	NA	0.462687	2.37313	0.252716	X
TRINITY_GG_757033_c2_g1_i1	chr1	160693596	160694225	chr1:160691754-160697338_HERVK-int	PRE/POST	1.64708	0.00384143	chr1	160670778	160699761	RP11-404F10.2	ENSG00000228863	219672	0.341	0.737	0.442	1.749	0.656	NA	0.462687	2.37313	0.252716	X
TRINITY_GG_758246_c0_g1_i1	chr17	28337459	28337668	chr17:28337458-28337667_AluJo	PRE/POST	1.59072	0.00458443	chr17	28335602	28347009	TNFAIP1	ENSG00000109079	748230	0.393	0.124	0	1.415	0.119	NA	3.16935	11.4113	0	X
TRINITY_GG_758292_c0_g1_i1	chr1	176178571	176178854	chr1:176178570-176178853_AluSq	PRE/POST	1.62688	0.00394002	chr1	175944831	176207493	RFWD2	ENSG00000143207	364236	0.627	0.477	0.132	1.607	0.208	NA	1.31447	3.36897	0.0821406	X
TRINITY_GG_75911_c0_g1_i1	chr12	30262139	30262472	chr12:30260830-30262606_L1MA2	PRE/POST	-1.59072	0.00458443	chr12	30230779	30296707	RP11-776A13.3	ENSG00000257756	332087	0.395	0.155	1.04	0	0.09	NA	2.54839	0	NA	X
TRINITY_GG_760444_c0_g1_i1	chr11	2907231	2907640	chr11:2907230-2907639_MLT1C	PRE/POST	1.69154	0.00447511	chr11	2899721	2925246	SLC22A18	ENSG00000110628	458796	0.785	0.654	0.107	1.653	0.619	NA	1.20031	2.52752	0.0647308	X
TRINITY_GG_76474_c0_g1_i1	chr8	70119010	70119750	chr8:70119009-70119873_L1MA4A	PRE/POST	2.06637	0.000366335	chr8	70109762	70403805	NCOA2	ENSG00000140396	70848	0.817	0.882	0.157	1.196	0.975	NA	0.926304	1.35601	0.131271	X
TRINITY_GG_77131_c0_g1_i1	chr1	151215339	151215621	chr1:151215338-151215624_AluSx1	PRE/POST	1.62688	0.00394002	chr1	151197949	151249536	PIP5K1A	ENSG00000143398	169985	0.32	0.341	0	1.612	0.329	NA	0.938416	4.72727	0	X
TRINITY_GG_77833_c0_g1_i1	chr2	232875059	232875347	chr2:232875058-232875346_AluSx1	PRE/POST	1.62688	0.00394002	chr2	232857270	232878708	C2orf82	ENSG00000182600	411474	0.226	0.397	0.129	1.278	0.744	NA	0.56927	3.21914	0.100939	X
TRINITY_GG_78626_c0_g1_i1	chr6	35609191	35609811	chr6:35609190-35610284_HAL1ME	PRE/POST	1.57954	0.00372719	chr6	35573585	35728583	FKBP5	ENSG00000096060	638020	0.389	0.519	0.412	1.692	0.559	NA	0.749518	3.26012	0.243499	X
TRINITY_GG_79051_c0_g1_i1	chr10	26469595	26469901	chr10:26469594-26469900_L1PA16	PRE/POST	1.66711	0.00507257	chr10	26438203	26567803	APBB1IP	ENSG00000077420	769985	0.931	0.743	0.126	1.858	0.567	NA	1.25303	2.50067	0.0678149	X
TRINITY_GG_79053_c1_g1_i1	chr10	67976849	67977271	chr10:67976491-67977699_L1MA2	PRE/POST	1.59072	0.00458443	chr10	67921899	68075348	HERC4	ENSG00000148634	489124	0.118	0.479	0	1.012	0.165	NA	0.246347	2.11273	0	X
TRINITY_GG_79205_c0_g1_i1	chr10	87328304	87328513	chr10:87328303-87328753_L2a	PRE/POST	1.59072	0.00458443	chr10	87203875	87342612	NUTM2A-AS1	ENSG00000223482	616190	0.087	0.125	0.14	1.805	0.577	NA	0.696	14.44	0.0775623	X
TRINITY_GG_7952_c0_g1_i1	chr8	101168693	101169158	chr8:101168692-101169157_L3	PRE/POST	-1.59072	0.00458443	chr8	101166805	101169629	KB-1460A1.5	ENSG00000261087	713670	0.427	0.486	0.737	0.088	1.042	NA	0.878601	0.18107	8.375	X
TRINITY_GG_79959_c2_g1_i1	chr7	156876781	156877042	chr7:156874575-156877601_L1PB1	PRE/POST	1.59698	0.005651	chr7	156668946	156893230	LMBR1	ENSG00000105983	552295	0.432	0.109	0.225	0.937	0.396	NA	3.9633	8.59633	0.240128	X
TRINITY_GG_79980_c1_g1_i1	chr9	39450429	39450776	chr9:39450199-39451665_L1M5	PRE/POST	-1.71866	0.00245531	chr9	39443815	39508885	ZNF658B	ENSG00000198416	474062	0.666	0.244	0.892	0	0.184	NA	2.72951	0	NA	X
TRINITY_GG_80127_c0_g1_i1	chr19	49953049	49954343	chr19:49953048-49955205_HERV3-int	PRE/POST	-1.73248	0.00372627	chr19	49909501	49958391	CTC-326K19.6	ENSG00000269179	464859	0.107	0.352	0.485	0.051	0.332	NA	0.303977	0.144886	9.5098	X
TRINITY_GG_80127_c0_g1_i1	chr19	49953049	49954343	chr19:49953048-49955205_HERV3-int	PRE/POST	-1.73248	0.00372627	chr19	49948985	49961172	SIGLEC11	ENSG00000161640	464859	0.107	0.352	0.485	0.051	0.332	NA	0.303977	0.144886	9.5098	X
TRINITY_GG_80188_c0_g1_i1	chr20	4960720	4960920	chr20:4960719-4960919_L1ME3Cz	PRE/POST	1.79647	0.00168636	chr20	4852356	5010293	SLC23A2	ENSG00000089057	44313	0.285	0.267	0	2.181	0	NA	1.06742	8.16854	0	X
TRINITY_GG_80349_c5_g1_i1	chr6	159708306	159709028	chr6:159704141-159710266_L1PA5	PRE/POST	-1.7454	0.00216584	chr6	159669057	159762529	SOD2	ENSG00000112096	83335	0.219	0.443	0.803	0.077	0.371	NA	0.494357	0.173815	10.4286	X
TRINITY_GG_80836_c0_g1_i1	chr9	623641	624157	chr9:623634-624297_L1MA9	PRE/POST	1.6592	0.00213341	chr9	470291	746106	KANK1	ENSG00000107104	43081	0.618	0.909	0.434	2.371	0.646	NA	0.679868	2.60836	0.183045	X
TRINITY_GG_80961_c0_g1_i1	chr20	34043836	34044171	chr20:34043833-34044238_L2c	PRE/POST	1.62688	0.00394002	chr20	33993646	34108308	RALY	ENSG00000125970	14766	0.066	0.366	0	1.685	0.188	NA	0.180328	4.60383	0	X
TRINITY_GG_81322_c0_g1_i1	chr10	38041580	38041811	chr10:38041579-38041810_Tigger4a	PRE/POST	1.62688	0.00394002	chr10	38010650	38065088	ZNF33A	ENSG00000189180	39762	0.596	0.635	0	1.567	0.528	NA	0.938583	2.46772	0	X
TRINITY_GG_81685_c1_g1_i1	chr2	24162810	24163091	chr2:24162455-24163090_L1MB8	PRE/POST	1.79647	0.00168636	chr2	24124366	24190436	RP11-507M3.1	ENSG00000276087	348228	0.234	0.271	0	1.591	0.211	NA	0.863469	5.87085	0	X
TRINITY_GG_81685_c1_g1_i1	chr2	24162810	24163091	chr2:24162455-24163090_L1MB8	PRE/POST	1.79647	0.00168636	chr2	24076526	24169640	FAM228B	ENSG00000219626	348228	0.234	0.271	0	1.591	0.211	NA	0.863469	5.87085	0	X
TRINITY_GG_81909_c0_g1_i1	chr1	244696662	244697124	chr1:244696661-244697204_MER68	PRE/POST	1.94384	0.000740387	chr1	244652935	244709033	DESI2	ENSG00000121644	747509	0.804	0.477	0.099	1.267	1.047	NA	1.68553	2.65618	0.0781373	X
TRINITY_GG_82327_c1_g1_i1	chr6	166887581	166888581	chr6:166884812-166890997_L1PA5	PRE/POST	1.64111	0.00137656	chr6	166409364	166906451	RPS6KA2	ENSG00000071242	490506	0.542	0.823	0.334	1.584	1.156	NA	0.658566	1.92467	0.210859	X
TRINITY_GG_82327_c1_g1_i1	chr6	166887581	166888581	chr6:166884812-166890997_L1PA5	PRE/POST	1.64111	0.00137656	chr6	166858094	166956124	RP11-514O12.4	ENSG00000249141	490506	0.542	0.823	0.334	1.584	1.156	NA	0.658566	1.92467	0.210859	X
TRINITY_GG_8442_c3_g1_i1	chr2	87153276	87153694	chr2:87151171-87153935_MER52-int	PRE/POST	1.58791	0.00428003	chr2	87125390	87196647	AC083899.3	ENSG00000204745	377121	0.2	0.204	0	0.744	0.258	NA	0.980392	3.64706	0	X
TRINITY_GG_8534_c0_g1_i1	chr17	42149300	42149565	chr17:42149299-42149590_AluJb	PRE/POST	1.64519	0.00577569	chr17	42124976	42155044	RAB5C	ENSG00000108774	488274	0.43	0.423	0.136	1.825	0.664	NA	1.01655	4.31442	0.0745205	X
TRINITY_GG_8534_c0_g1_i1	chr17	42149300	42149565	chr17:42149299-42149590_AluJb	PRE/POST	1.64519	0.00577569	chr17	42119674	42154916	CTD-2132N18.3	ENSG00000267261	488274	0.43	0.423	0.136	1.825	0.664	NA	1.01655	4.31442	0.0745205	X
TRINITY_GG_85827_c0_g1_i1	chr22	49508569	49509291	chr22:49508568-49509805_Ricksha_c	PRE/POST	1.87345	0.00142702	chr22	49414524	49657542	C22orf34	ENSG00000188511	85584	0.382	0.533	0.077	1.004	1.108	NA	0.716698	1.88368	0.0766932	X
TRINITY_GG_86120_c0_g1_i1	chr1	119979379	119979604	chr1:119979333-119979963_L1M6	PRE/POST	1.77132	0.00191092	chr1	119911553	120069626	NOTCH2	ENSG00000134250	348998	0.084	0.571	0.154	1.716	0.388	NA	0.14711	3.00525	0.0897436	X
TRINITY_GG_86993_c0_g1_i1	chr9	68549687	68550514	chr9:68549682-68550654_L1MC5a	PRE/POST	1.8624	0.0015922	chr9	68541036	68644442	RP11-274B18.4	ENSG00000226337	12433	0.237	0.193	0.071	0.752	0.33	NA	1.22798	3.89637	0.0944149	X
TRINITY_GG_87213_c0_g1_i1	chr7	149614589	149615063	chr7:149614588-149615105_L1ME3Cz	PRE/POST	1.66711	0.00507257	chr7	149547154	149624752	ZNF767P	ENSG00000133624	659839	0.598	0.811	0.236	1.52	0.895	NA	0.737361	1.87423	0.155263	X
TRINITY_GG_87523_c3_g1_i1	chr13	40868264	40868476	chr13:40864572-40870598_L1PA3	PRE/POST	-2.34529	5.28e-05	chr13	40822296	40921749	TPTE2P5	ENSG00000168852	674580	0.721	0.482	2.306	0	0.27	NA	1.49585	0	NA	X
TRINITY_GG_87731_c0_g1_i1	chr5	180914685	180915628	chr5:180914684-180915627_L1MA10	PRE/POST	1.51395	0.00621474	chr5	180899077	180950906	BTNL8	ENSG00000113303	520183	0.186	0.066	0.026	0.421	0.09	NA	2.81818	6.37879	0.0617577	X
TRINITY_GG_88045_c0_g1_i1	chr8	126591599	126591892	chr8:126591596-126591898_AluSx	PRE/POST	-1.7454	0.00216584	chr8	126557875	126713415	RP11-89K10.1	ENSG00000254286	416565	0.333	0.212	1.196	0	0	NA	1.57075	0	NA	X
TRINITY_GG_88465_c0_g1_i1	chr8	55958456	55959366	chr8:55958455-55959365_L1MB2	PRE/POST	1.6551	0.00545104	chr8	55879813	56014168	LYN	ENSG00000254087	117319	0.674	0.895	0.812	1.708	0.878	NA	0.753073	1.90838	0.47541	X
TRINITY_GG_88678_c0_g1_i1	chr1	113768744	113769346	chr1:113768735-113769345_LTR26B	PRE/POST	1.7454	0.00216584	chr1	113761832	113812476	RSBN1	ENSG00000081019	729961	0.096	0.185	0	0.678	0.388	NA	0.518919	3.66486	0	X
TRINITY_GG_88796_c0_g1_i1	chr10	79754824	79755188	chr10:79754822-79755482_ERV3-16A3_I-int	PRE/POST	1.62688	0.00394002	chr10	79663088	79826594	NUTM2B-AS1	ENSG00000225484	714316	0.324	0.185	0	1.155	0.453	NA	1.75135	6.24324	0	X
TRINITY_GG_89224_c0_g1_i1	chr10	6453154	6453885	chr10:6448786-6454084_L1PA3	PRE/POST	-1.6551	0.00545104	chr10	6427143	6580301	PRKCQ	ENSG00000065675	312318	0.519	0.33	0.952	0.081	0.602	NA	1.57273	0.245455	11.7531	X
TRINITY_GG_89450_c0_g1_i1	chr6	53312160	53312747	chr6:53312159-53312746_L1MD1	PRE/POST	1.52931	0.00201833	chr6	53267398	53349179	ELOVL5	ENSG00000012660	652159	0.445	1.143	0.425	3.728	1.247	NA	0.389326	3.26159	0.114002	X
TRINITY_GG_89508_c0_g1_i1	chr12	94348247	94348996	chr12:94348246-94349005_HSMAR1	PRE/POST	-1.71866	0.00245531	chr12	94306449	94459988	CEP83	ENSG00000173588	650679	0.363	0.391	0.684	0	0.056	NA	0.928389	0	NA	X
TRINITY_GG_89595_c0_g1_i1	chr10	12562031	12562414	chr10:12562030-12562413_MSTD	PRE/POST	1.59072	0.00458443	chr10	12349482	12835545	CAMK1D	ENSG00000183049	539371	0.124	0.388	0	0.878	0.402	NA	0.319588	2.26289	0	X
TRINITY_GG_90089_c0_g1_i1	chr10	58236827	58237088	chr10:58236826-58237088_AluJb	PRE/POST	1.59072	0.00458443	chr10	58191517	58267934	IPMK	ENSG00000151151	208238	0.157	0.179	0	1.169	0.22	NA	0.877095	6.53073	0	X
TRINITY_GG_90554_c0_g1_i1	chr2	98641719	98642016	chr2:98641718-98642015_AluSc8	PRE/POST	1.5641	0.00652259	chr2	98619106	98731126	MGAT4A	ENSG00000071073	79944	0.82	0.595	0.271	2.075	1.065	NA	1.37815	3.48739	0.130602	X
TRINITY_GG_91280_c0_g1_i1	chr19	210365	210671	chr19:210363-210670_AluJr	PRE/POST	1.55375	0.00481795	chr19	198264	239440	LINC01002	ENSG00000282508	767394	0.195	0.381	0.17	1.154	0.279	NA	0.511811	3.02887	0.147314	X
TRINITY_GG_91333_c1_g1_i1	chr20	33713223	33713676	chr20:33713062-33713675_L2a	PRE/POST	1.94384	0.000740387	chr20	33702754	33720319	PXMP4	ENSG00000101417	623856	1.441	0.64	0	1.282	0.816	NA	2.25156	2.00312	0	X
TRINITY_GG_91767_c1_g1_i1	chr5	36978806	36979038	chr5:36977601-36979612_L1PA17	PRE/POST	1.78419	0.00257194	chr5	36876759	37066413	NIPBL	ENSG00000164190	94200	0.769	0.398	0.155	2.606	0.409	NA	1.93216	6.54774	0.0594781	X
TRINITY_GG_92158_c1_g1_i1	chr19	11602032	11602304	chr19:11602031-11602486_MER92B	PRE/POST	1.79647	0.00168636	chr19	11559374	11619135	ZNF627	ENSG00000198551	527107	0.33	0.64	0	1.638	0.21	NA	0.515625	2.55938	0	X
TRINITY_GG_92802_c0_g1_i1	chr2	197243541	197243913	chr2:197243537-197243912_MLT1A0	PRE/POST	1.55611	0.00934903	chr2	196967017	197311173	ANKRD44	ENSG00000065413	754217	0.429	0.582	0.238	1.519	0.382	NA	0.737113	2.60997	0.156682	X
TRINITY_GG_92927_c0_g1_i1	chr17	10015837	10016069	chr17:10015796-10016074_L2c	PRE/POST	1.62688	0.00394002	chr17	9910609	10198551	GAS7	ENSG00000007237	505466	0.268	0.182	0.152	1.605	0.384	NA	1.47253	8.81868	0.094704	X
TRINITY_GG_94156_c3_g1_i1	chr12	8791627	8793939	chr12:8788669-8793938_HERV9NC-int	PRE/POST	1.90219	0.000934392	chr12	8776219	8830947	A2ML1-AS1	ENSG00000256661	444085	0.043	0.17	0	0.224	0.434	NA	0.252941	1.31765	0	X
TRINITY_GG_94156_c3_g1_i1	chr12	8791627	8793939	chr12:8788669-8793938_HERV9NC-int	PRE/POST	1.90219	0.000934392	chr12	8788257	8795789	RP11-20D14.6	ENSG00000249790	444085	0.043	0.17	0	0.224	0.434	NA	0.252941	1.31765	0	X
TRINITY_GG_94430_c0_g1_i1	chr11	78301726	78302453	chr11:78301725-78303201_L1PB1	PRE/POST	1.84738	0.000972956	chr11	78215297	78418348	GAB2	ENSG00000033327	141850	0.554	0.447	0.166	1.76	0.416	NA	1.23937	3.93736	0.0943182	X
TRINITY_GG_94751_c0_g1_i1	chr1	115063462	115064065	chr1:115063185-115064064_L1PA16	PRE/POST	1.55306	0.0053365	chr1	115048011	115089500	TSPAN2	ENSG00000134198	628736	0.383	0.246	0.085	0.556	0.364	NA	1.55691	2.26016	0.152878	X
TRINITY_GG_94886_c0_g1_i1	chr10	43180201	43181008	chr10:43180200-43181441_L1MCa	PRE/POST	1.58013	0.00602634	chr10	43138486	43185308	CSGALNACT2	ENSG00000169826	778729	0.321	0.331	0.167	0.903	0.543	NA	0.969789	2.7281	0.184939	X
TRINITY_GG_95393_c0_g1_i1	chr8	66674012	66674296	chr8:66674003-66674295_AluSx1	PRE/POST	1.79647	0.00168636	chr8	66667615	66685564	C8orf44	ENSG00000213865	368431	0.51	0.701	0	1.598	0.455	NA	0.727532	2.2796	0	X
TRINITY_GG_95393_c0_g1_i1	chr8	66674012	66674296	chr8:66674003-66674295_AluSx1	PRE/POST	1.79647	0.00168636	chr8	66667596	66860472	C8orf44-SGK3	ENSG00000270024	368431	0.51	0.701	0	1.598	0.455	NA	0.727532	2.2796	0	X
TRINITY_GG_96229_c0_g1_i1	chr11	66674570	66674870	chr11:66674569-66674869_AluSx	PRE/POST	1.55611	0.00934903	chr11	66664998	66677921	RBM4B	ENSG00000173914	46704	0.6	0.975	0.128	1.845	0.58	NA	0.615385	1.89231	0.0693767	X
TRINITY_GG_96589_c2_g1_i1	chr4	129025559	129026113	chr4:129023548-129029691_L1PA4	PRE/POST	1.72975	0.000189679	chr4	128864921	129093607	SCLT1	ENSG00000151466	554018	0.418	1.033	0.388	1.948	0.383	NA	0.404647	1.88577	0.199179	X
TRINITY_GG_96733_c3_g1_i1	chr1	145655915	145656170	chr1:145654572-145656616_L1PA10	PRE/POST	1.77673	0.00280854	chr1	145607990	145670648	GPR89A	ENSG00000117262	699874	0	0.164	0.134	1.63	0.124	NA	0	9.93902	0.0822086	X
TRINITY_GG_97206_c0_g1_i1	chr7	139291084	139291291	chr7:139291083-139291382_AluSz	PRE/POST	1.55306	0.0053365	chr7	139230356	139308236	UBN2	ENSG00000157741	403899	0.289	0.349	0	1.197	0	NA	0.82808	3.4298	0	X
TRINITY_GG_98243_c0_g1_i1	chr9	99994662	99995486	chr9:99994661-99995485_L1MD	PRE/POST	1.62155	0.0037495	chr9	99979179	100099040	ERP44	ENSG00000023318	403075	0.165	0.027	0	0.336	0.109	NA	6.11111	12.4444	0	X
TRINITY_GG_98270_c0_g1_i1	chr2	108744930	108745146	chr2:108744739-108745298_L1ME4b	PRE/POST	1.76755	0.00287287	chr2	108719481	108785811	RANBP2	ENSG00000153201	679501	0.861	1.023	0.284	2.3	2.889	NA	0.841642	2.24829	0.123478	X
TRINITY_GG_98317_c0_g1_i1	chr17	17095186	17095501	chr17:17094908-17095668_HAL1	PRE/POST	1.66711	0.00507257	chr17	17042545	17217679	MPRIP	ENSG00000133030	108361	0.484	0.215	0.125	1.85	0.196	NA	2.25116	8.60465	0.0675676	X
TRINITY_GG_99289_c0_g1_i1	chr22	46799455	46799978	chr22:46799200-46799978_L1MC4	PRE/POST	1.92267	0.000532396	chr22	46762617	47175699	TBC1D22A	ENSG00000054611	339030	0.583	0.416	0.195	2.568	0.634	NA	1.40144	6.17308	0.0759346	X
TRINITY_GG_99589_c1_g1_i1	chr15	101216550	101216969	chr15:101216178-101218277_L1MC3	PRE/POST	1.62688	0.00394002	chr15	101175723	101251932	CHSY1	ENSG00000131873	530345	0.25	0.546	0	1.224	0.356	NA	0.457875	2.24176	0	X
TRINITY_GG_99811_c0_g1_i1	chr8	80990788	80991260	chr8:80990787-80991259_MLT1C	PRE/POST	1.78239	0.00253513	chr8	80967810	81112068	PAG1	ENSG00000076641	527636	0.364	0.49	0.098	1.735	0.235	NA	0.742857	3.54082	0.0564841	X
TRINITY_GG_99839_c0_g1_i1	chr21	37069684	37069948	chr21:37069683-37069947_L2c	PRE/POST	1.62688	0.00394002	chr21	37059170	37073170	PIGP	ENSG00000185808	237963	0.241	0.423	0	1.385	0.481	NA	0.56974	3.27423	0	X
TRINITY_GG_99955_c1_g1_i1	chr3	196778178	196778414	chr3:196777883-196778458_L1MB7	PRE/POST	1.59072	0.00458443	chr3	196739857	196832647	PAK2	ENSG00000180370	70816	0.367	0.317	0	1.647	0.238	NA	1.15773	5.19558	0	X
