# Supplementary material for: A retrotransposon storm marks clinical phenoconversion to late-onset Alzheimer’s disease
Source: GeroScience. 2022 May 19;44(3):1525–50. doi: 10.1007/s11357-022-00580-w (PMC9213607; doi:10.1007/s11357-022-00580-w)
Supplement: Supplementary file 9 — Supplementary file9 (XLSX 105 KB) [file 11357_2022_580_MOESM9_ESM.xlsx]

## Sheet: Pre vs Normal
TRINITY_transcript	chr_TE_ALIGN	start_TE_ALIGN	end_TE_ALIGN	reference_TE	Comparison	logFC	PValue	Chromosome.scaffold.name	Gene.Start..bp.	Gene.End..bp.	Gene.name	Gene.stable.ID	order	mciad	normal	post	pre	super	...8	mciad.normal	pre.normal	post.pre	Significant_in_PREvsNORMAL
TRINITY_GG_102279_c0_g1_i1	chr19	53088989	53089346	chr19:53088988-53089345_MER21C	PRE/NORMAL	1.52986	0.000894282	chr19	53066606	53103436	ZNF160	ENSG00000170949	354946	0.418	0.227	0.871	2.097	0.924	NA	1.84141	9.23789	0.415355	X
TRINITY_GG_102279_c0_g1_i1	chr19	53088989	53089346	chr19:53088988-53089345_MER21C	PRE/NORMAL	1.52986	0.000894282	chr19	53066606	53103436	ZNF160	ENSG00000170949	354946	0.418	0.227	0.871	2.097	0.924	NA	1.84141	9.23789	0.415355	X
TRINITY_GG_102698_c0_g1_i1	chr5	10443342	10443642	chr5:10443341-10443642_AluYb8	PRE/NORMAL	1.50901	0.00133322	chr5	10441524	10472029	ROPN1L	ENSG00000145491	741194	0.116	0	0.517	0.547	0.474	NA	NA	NA	0.945155	X
TRINITY_GG_105088_c0_g1_i1	chr8	144750013	144750847	chr8:144750012-144750846_L1MC1	PRE/NORMAL	-1.80735	0.00218683	chr8	144720907	144756417	ZNF251	ENSG00000198169	519652	0.449	0.609	0.55	0	0.407	NA	0.737274	0	NA	X
TRINITY_GG_105088_c0_g1_i1	chr8	144750013	144750847	chr8:144750012-144750846_L1MC1	PRE/NORMAL	-1.80735	0.00218683	chr8	144720907	144756417	ZNF251	ENSG00000198169	519652	0.449	0.609	0.55	0	0.407	NA	0.737274	0	NA	X
TRINITY_GG_106240_c0_g1_i1	chr2	11319170	11319608	chr2:11317616-11319777_L1PA5	PRE/NORMAL	-1.75489	0.00307521	chr2	11179761	11348330	ROCK2	ENSG00000134318	495636	0.315	0.853	0.345	0	0.9	NA	0.369285	0	NA	X
TRINITY_GG_106816_c0_g1_i1	chr1	149318970	149319278	chr1:149318969-149319285_AluJr	PRE/NORMAL	1.63584	3.18759e-05	chr1	149197992	149321732	WI2-1896O14.1	ENSG00000215861	506572	0.901	0.685	0.889	4.441	1.006	NA	1.31533	6.48321	0.20018	X
TRINITY_GG_114374_c0_g1_i1	chr3	37059853	37060291	chr3:37059852-37060290_L2	PRE/NORMAL	1.62149	0.000660579	chr3	37052656	37183689	LRRFIP2	ENSG00000093167	497356	0.241	0.039	0	0.836	0.47	NA	6.17949	21.4359	0	X
TRINITY_GG_114374_c0_g1_i1	chr3	37059853	37060291	chr3:37059852-37060290_L2	PRE/NORMAL	1.62149	0.000660579	chr3	37052656	37183689	LRRFIP2	ENSG00000093167	497356	0.241	0.039	0	0.836	0.47	NA	6.17949	21.4359	0	X
TRINITY_GG_115496_c0_g1_i1	chr17	18618883	18619196	chr17:18618882-18619195_AluSx3	PRE/NORMAL	1.62149	0.000660579	chr17	18537800	18625617	CCDC144B	ENSG00000154874	421138	0.157	0.047	0.265	1.098	0	NA	3.34043	23.3617	0.241348	X
TRINITY_GG_118882_c0_g1_i1	chr4	39539685	39541528	chr4:39539684-39541527_HERVK3-int	PRE/NORMAL	1.90837	3.31019e-05	chr4	39528019	39594707	UGDH-AS1	ENSG00000249348	286918	0.227	0.033	0.258	0.321	0.151	NA	6.87879	9.72727	0.803738	X
TRINITY_GG_122506_c1_g1_i1	chr17	5574998	5577066	chr17:5574963-5579269_L1PA5	PRE/NORMAL	1.70044	1.87015e-07	chr17	5499427	5619424	NLRP1	ENSG00000091592	184372	0.418	0.195	0.439	0.994	0.47	NA	2.14359	5.09744	0.44165	X
TRINITY_GG_123292_c0_g1_i1	chr16	48591086	48592152	chr16:48591085-48592151_HERV35I-int	PRE/NORMAL	1.65155	3.57911e-05	chr16	48538726	48620148	N4BP1	ENSG00000102921	569343	0.238	0.278	0.152	1.413	0.226	NA	0.856115	5.08273	0.107573	X
TRINITY_GG_123292_c0_g1_i1	chr16	48591086	48592152	chr16:48591085-48592151_HERV35I-int	PRE/NORMAL	1.65155	3.57911e-05	chr16	48538726	48620148	N4BP1	ENSG00000102921	569343	0.238	0.278	0.152	1.413	0.226	NA	0.856115	5.08273	0.107573	X
TRINITY_GG_123639_c0_g1_i1	chrX	24489404	24489710	chrX:24489403-24489712_AluSx1	PRE/NORMAL	-1.51987	0.00813401	chrX	24465221	24539837	PDK3	ENSG00000067992	245417	0.509	1.595	0.822	0.121	0.57	NA	0.319122	0.0758621	6.79339	X
TRINITY_GG_125677_c1_g1_i1	chr22	20546990	20547235	chr22:20546440-20547419_L1MC5a	PRE/NORMAL	1.59234	0.000845297	chr22	20495913	20587632	MED15	ENSG00000099917	619459	0.08	0.113	0.511	2.29	0.232	NA	0.707965	20.2655	0.223144	X
TRINITY_GG_127377_c0_g1_i1	chr16	29135231	29135638	chr16:29135230-29135637_MLT1F	PRE/NORMAL	1.52986	0.000894282	chr16	29116127	29217860	RP11-426C22.5	ENSG00000260517	385909	0.439	0.216	1.325	1.343	0.164	NA	2.03241	6.21759	0.986597	X
TRINITY_GG_133825_c0_g1_i1	chr7	76551604	76551902	chr7:76551600-76551901_AluSx	PRE/NORMAL	1.62149	0.000660579	chr7	76549360	76627982	AC004980.7	ENSG00000205485	383973	0.083	0.048	0	1.07	0.365	NA	1.72917	22.2917	0	X
TRINITY_GG_134953_c0_g1_i1	chr14	73369735	73370057	chr14:73369734-73370056_L1ME3A	PRE/NORMAL	-1.61298	0.00443637	chr14	73275107	73463642	NUMB	ENSG00000133961	351493	1.011	1.724	0.816	0.116	0.832	NA	0.586427	0.0672854	7.03448	X
TRINITY_GG_134953_c0_g1_i1	chr14	73369735	73370057	chr14:73369734-73370056_L1ME3A	PRE/NORMAL	-1.61298	0.00443637	chr14	73275107	73463642	NUMB	ENSG00000133961	351493	1.011	1.724	0.816	0.116	0.832	NA	0.586427	0.0672854	7.03448	X
TRINITY_GG_136910_c0_g1_i1	chr12	51075110	51075409	chr12:51075107-51075411_AluJb	PRE/NORMAL	1.62149	0.000660579	chr12	51061205	51083664	CSRNP2	ENSG00000110925	561466	0.606	0.049	0.441	1.329	0.32	NA	12.3673	27.1224	0.331828	X
TRINITY_GG_137289_c0_g1_i1	chr8	140611629	140611942	chr8:140611628-140611942_Charlie1a	PRE/NORMAL	1.56805	0.000931548	chr8	140520156	140635619	AGO2	ENSG00000123908	196144	0.482	0.149	0.603	2.104	0.745	NA	3.2349	14.1208	0.286597	X
TRINITY_GG_137477_c0_g1_i1	chr2	241977074	241978031	chr2:241977073-241978030_L1MC3	PRE/NORMAL	-1.56717	0.00601141	chr2	241970683	241977276	LINC01238	ENSG00000237940	270912	0.563	0.702	0.537	0.274	0.394	NA	0.801994	0.390313	1.95985	X
TRINITY_GG_137477_c0_g1_i1	chr2	241977074	241978031	chr2:241977073-241978030_L1MC3	PRE/NORMAL	-1.56717	0.00601141	chr2	241881363	242078722	LINC01237	ENSG00000233806	270912	0.563	0.702	0.537	0.274	0.394	NA	0.801994	0.390313	1.95985	X
TRINITY_GG_139754_c0_g1_i1	chr4	140126466	140127132	chr4:140126465-140127214_L2	PRE/NORMAL	1.62149	0.000660579	chr4	139716753	140154184	MAML3	ENSG00000196782	595237	0.138	0.031	0	0.726	0	NA	4.45161	23.4194	0	X
TRINITY_GG_141081_c3_g1_i1	chr2	128125459	128125668	chr2:128124246-128125676_HAL1	PRE/NORMAL	1.59234	0.000845297	chr2	128091200	128195677	UGGT1	ENSG00000136731	665686	0.182	0.126	0.166	2.313	0.41	NA	1.44444	18.3571	0.0717683	X
TRINITY_GG_141649_c0_g1_i1	chrX	17539047	17539394	chrX:17538953-17539532_L2a	PRE/NORMAL	1.79141	0.000103134	chrX	17375420	17735994	NHS	ENSG00000188158	95308	0.282	0	0.118	1.172	0.289	NA	NA	NA	0.100683	X
TRINITY_GG_141649_c0_g1_i1	chrX	17539047	17539394	chrX:17538953-17539532_L2a	PRE/NORMAL	1.79141	0.000103134	chrX	17528435	17587160	RP1-60N8.1	ENSG00000235834	95308	0.282	0	0.118	1.172	0.289	NA	NA	NA	0.100683	X
TRINITY_GG_1420_c0_g1_i1	chr1	148896852	148897444	chr1:148896775-148897482_L1MB3	PRE/NORMAL	1.56805	0.000931548	chr1	148808181	149048286	PDE4DIP	ENSG00000178104	201170	0	0.107	0.316	0.518	0.202	NA	0	4.84112	0.610039	X
TRINITY_GG_142340_c1_g1_i1	chr6	18228461	18229458	chr6:18228390-18234361_L1PA5	PRE/NORMAL	1.59024	5.48669e-06	chr6	18223868	18264823	DEK	ENSG00000124795	313557	0.283	0.472	0.861	2.542	0.794	NA	0.599576	5.38559	0.33871	X
TRINITY_GG_143739_c0_g1_i1	chr11	66092278	66093154	chr11:66091521-66093259_L1PA3	PRE/NORMAL	1.60537	9.35549e-05	chr11	66070363	66244747	PACS1	ENSG00000175115	349861	0.167	0.264	0.145	1.069	0.277	NA	0.632576	4.04924	0.135641	X
TRINITY_GG_143901_c0_g1_i1	chr10	48972312	48972915	chr10:48972311-48972914_L1ME4c	PRE/NORMAL	1.50901	0.00133322	chr10	48684876	48982956	WDFY4	ENSG00000128815	273247	0.291	0	0	0.352	0.133	NA	NA	NA	0	X
TRINITY_GG_147702_c0_g1_i1	chr17	65039027	65039813	chr17:65039026-65039856_L2c	PRE/NORMAL	2.40808	5.64115e-08	chr17	65010715	65056839	GNA13	ENSG00000120063	441345	0.182	0	0.115	0.927	0.113	NA	NA	NA	0.124056	X
TRINITY_GG_148257_c0_g1_i1	chr1	202517930	202518181	chr1:202517926-202518180_L1ME4c	PRE/NORMAL	1.56805	0.000931548	chr1	202348699	202592706	PPP1R12B	ENSG00000077157	677117	0.447	0.169	0.143	2.595	0.498	NA	2.64497	15.355	0.055106	X
TRINITY_GG_150145_c0_g1_i1	chr1	120323094	120323573	chr1:120323093-120323603_L1PA3	PRE/NORMAL	2.02748	8.09824e-06	chr1	120267334	120341871	CH17-472G23.2	ENSG00000223804	127990	0.703	0	0.067	0.632	0.644	NA	NA	NA	0.106013	X
TRINITY_GG_151387_c1_g1_i1	chr14	91038281	91038556	chr14:91038277-91038860_MLT2F	PRE/NORMAL	1.59234	0.000845297	chr14	90847862	91060636	RPS6KA5	ENSG00000100784	87187	0.239	0.105	0.665	1.749	0.657	NA	2.27619	16.6571	0.380217	X
TRINITY_GG_156624_c0_g1_i1	chr15	65779182	65779388	chr15:65779174-65779477_AluSx	PRE/NORMAL	1.65711	0.000370951	chr15	65658046	65792293	DENND4A	ENSG00000174485	686129	0	0	0.169	1.484	0.421	NA	NA	NA	0.113881	X
TRINITY_GG_156624_c0_g1_i1	chr15	65779182	65779388	chr15:65779174-65779477_AluSx	PRE/NORMAL	1.65711	0.000370951	chr15	65726054	65891991	RAB11A	ENSG00000103769	686129	0	0	0.169	1.484	0.421	NA	NA	NA	0.113881	X
TRINITY_GG_156930_c0_g1_i1	chr5	170042187	170042930	chr5:170042186-170042929_L2a	PRE/NORMAL	1.62149	0.000660579	chr5	169637247	170083382	DOCK2	ENSG00000134516	572070	0	0.029	0.075	0.424	0.15	NA	0	14.6207	0.176887	X
TRINITY_GG_156930_c0_g1_i1	chr5	170042187	170042930	chr5:170042186-170042929_L2a	PRE/NORMAL	1.62149	0.000660579	chr5	169637247	170083382	DOCK2	ENSG00000134516	572070	0	0.029	0.075	0.424	0.15	NA	0	14.6207	0.176887	X
TRINITY_GG_158036_c0_g1_i1	chr5	109399229	109400008	chr5:109399228-109400007_L1ME1	PRE/NORMAL	1.54749	0.000938142	chr5	109334709	109409994	PJA2	ENSG00000198961	221843	0.171	0.097	0.459	0.59	0.261	NA	1.76289	6.08247	0.777966	X
TRINITY_GG_158036_c0_g1_i1	chr5	109399229	109400008	chr5:109399228-109400007_L1ME1	PRE/NORMAL	1.54749	0.000938142	chr5	109334709	109409994	PJA2	ENSG00000198961	221843	0.171	0.097	0.459	0.59	0.261	NA	1.76289	6.08247	0.777966	X
TRINITY_GG_160051_c0_g1_i1	chr21	38283487	38283852	chr21:38283480-38283851_L1ME4a	PRE/NORMAL	-1.58496	0.0085517	chr21	38157034	38307357	KCNJ15	ENSG00000157551	379577	0.842	0.833	1.116	0	0.384	NA	1.0108	0	NA	X
TRINITY_GG_163942_c0_g1_i1	chr16	30704559	30704870	chr16:30704556-30704869_AluJb	PRE/NORMAL	1.56635	0.000277495	chr16	30704067	30745169	RP11-2C24.9	ENSG00000282034	145811	0.477	0.441	1.326	3.267	0.195	NA	1.08163	7.40816	0.405877	X
TRINITY_GG_163942_c0_g1_i1	chr16	30704559	30704870	chr16:30704556-30704869_AluJb	PRE/NORMAL	1.56635	0.000277495	chr16	30698209	30741409	SRCAP	ENSG00000080603	145811	0.477	0.441	1.326	3.267	0.195	NA	1.08163	7.40816	0.405877	X
TRINITY_GG_163942_c0_g1_i1	chr16	30704559	30704870	chr16:30704556-30704869_AluJb	PRE/NORMAL	1.56635	0.000277495	chr16	30704067	30745169	RP11-2C24.9	ENSG00000282034	145811	0.477	0.441	1.326	3.267	0.195	NA	1.08163	7.40816	0.405877	X
TRINITY_GG_163942_c0_g1_i1	chr16	30704559	30704870	chr16:30704556-30704869_AluJb	PRE/NORMAL	1.56635	0.000277495	chr16	30698209	30741409	SRCAP	ENSG00000080603	145811	0.477	0.441	1.326	3.267	0.195	NA	1.08163	7.40816	0.405877	X
TRINITY_GG_166734_c2_g1_i1	chr22	19341891	19342131	chr22:19341473-19342404_L1PB1	PRE/NORMAL	-1.64386	0.00608125	chr22	19330698	19447450	HIRA	ENSG00000100084	542612	0.592	1.205	0.15	0.292	0.375	NA	0.491286	0.242324	0.513699	X
TRINITY_GG_174184_c0_g1_i1	chr2	95842240	95842699	chr2:95842015-95842700_L1M1	PRE/NORMAL	1.74435	0.000207433	chr2	95836919	95991831	ANKRD36C	ENSG00000174501	125028	0.238	0.038	0.342	1.286	0.097	NA	6.26316	33.8421	0.265941	X
TRINITY_GG_175115_c0_g1_i1	chr20	36791578	36791928	chr20:36791561-36791927_MLT1O	PRE/NORMAL	1.59234	0.000845297	chr20	36777442	36863686	SOGA1	ENSG00000149639	734999	0.13	0.09	0.147	1.394	0.794	NA	1.44444	15.4889	0.105452	X
TRINITY_GG_175117_c0_g1_i1	chr4	87129972	87130266	chr4:87129963-87130272_AluSx1	PRE/NORMAL	1.50901	0.00133322	chr4	86935002	87141054	AFF1	ENSG00000172493	149980	0.147	0	0.131	1.033	0.323	NA	NA	NA	0.126815	X
TRINITY_GG_176431_c0_g1_i1	chr3	195425616	195426313	chr3:195425615-195426313_L2b	PRE/NORMAL	1.52986	0.000894282	chr3	195274736	195443078	ACAP2	ENSG00000114331	105709	0.298	0.159	0.079	1.237	0.581	NA	1.87421	7.77987	0.0638642	X
TRINITY_GG_179797_c0_g1_i1	chr16	20342	21271	chr16:19904-21270_L1P1	PRE/NORMAL	-1.80735	0.00218683	chr16	17514	35195	Z84812.4	ENSG00000260803	761724	0.182	0.346	0.342	0	0.484	NA	0.526012	0	NA	X
TRINITY_GG_18027_c0_g1_i1	chr3	149380793	149381333	chr3:149380080-149381409_SVA_D	PRE/NORMAL	-1.70044	0.00432448	chr3	149377778	149386583	TM4SF1-AS1	ENSG00000240541	709334	0.128	0.388	0.129	0	0.561	NA	0.329897	0	NA	X
TRINITY_GG_183155_c0_g1_i1	chr11	95875272	95876138	chr11:95870738-95876262_L1PA4	PRE/NORMAL	-1.75489	0.00307521	chr11	95832882	95925315	MTMR2	ENSG00000087053	304271	0.428	0.436	0.723	0	0.75	NA	0.981651	0	NA	X
TRINITY_GG_18459_c1_g1_i1	chr8	140177445	140178596	chr8:140176160-140181278_L1ME1	PRE/NORMAL	1.90837	3.31019e-05	chr8	139730343	140458579	TRAPPC9	ENSG00000167632	640972	0	0.045	0.187	0.42	0.196	NA	0	9.33333	0.445238	X
TRINITY_GG_185471_c0_g1_i1	chr2	61224038	61225584	chr2:61223832-61225583_L1MC5	PRE/NORMAL	-2	0.000559219	chr2	61187463	61470769	USP34	ENSG00000115464	316077	0.062	0.281	0.122	0	0.188	NA	0.220641	0	NA	X
TRINITY_GG_188190_c0_g1_i1	chr12	103287521	103287719	chr12:103286954-103287718_L1PA4	PRE/NORMAL	1.65711	0.000370951	chr12	103237591	103496010	C12orf42	ENSG00000179088	395508	0	0	0.899	0.654	0.301	NA	NA	NA	1.37462	X
TRINITY_GG_188803_c1_g1_i1	chr6	36080238	36081511	chr6:36080237-36082404_L1MB4	PRE/NORMAL	1.62149	0.000660579	chr6	36027677	36111236	MAPK14	ENSG00000112062	642904	0.046	0.026	0.078	0.252	0.101	NA	1.76923	9.69231	0.309524	X
TRINITY_GG_190438_c1_g1_i1	chr2	85883287	85883492	chr2:85883140-85883501_THE1A	PRE/NORMAL	1.62149	0.000660579	chr2	85837120	85905199	ST3GAL5	ENSG00000115525	658237	0.776	0.153	0.185	1.471	0.645	NA	5.0719	9.61438	0.125765	X
TRINITY_GG_190701_c0_g1_i1	chr9	98207499	98207783	chr9:98207498-98207782_MLT1O	PRE/NORMAL	1.67302	0.000339321	chr9	98198999	98255721	TBC1D2	ENSG00000095383	44502	0.505	0.155	1.36	2.657	0.321	NA	3.25806	17.1419	0.511855	X
TRINITY_GG_191521_c0_g1_i1	chrX	152955988	152956224	chrX:152955918-152956348_MER57-int	PRE/NORMAL	1.62149	0.000660579	chrX	152914442	152973480	ZNF185	ENSG00000147394	643329	0.081	0.056	0.32	1.956	0.113	NA	1.44643	34.9286	0.163599	X
TRINITY_GG_192083_c0_g1_i1	chr9	92565424	92566021	chr9:92565423-92566020_L1MB3	PRE/NORMAL	1.50901	0.00133322	chr9	92325484	92620533	CENPP	ENSG00000188312	465698	0	0	0.178	0.424	0.251	NA	NA	NA	0.419811	X
TRINITY_GG_192083_c0_g1_i1	chr9	92565424	92566021	chr9:92565423-92566020_L1MB3	PRE/NORMAL	1.50901	0.00133322	chr9	92325484	92620533	CENPP	ENSG00000188312	465698	0	0	0.178	0.424	0.251	NA	NA	NA	0.419811	X
TRINITY_GG_192254_c3_g1_i1	chr13	48069505	48069810	chr13:48067799-48071465_MER61-int	PRE/NORMAL	1.62149	0.000353502	chr13	48053323	48095131	MED4	ENSG00000136146	225452	0.486	0.309	0.127	3.403	0.095	NA	1.57282	11.0129	0.03732	X
TRINITY_GG_193115_c0_g1_i1	chr3	49064239	49064553	chr3:49064235-49064552_AluSx1	PRE/NORMAL	1.54749	0.000938142	chr3	49029707	49094363	QRICH1	ENSG00000198218	431721	0.14	0.203	0.426	2.498	0	NA	0.689655	12.3054	0.170536	X
TRINITY_GG_1945_c3_g1_i1	chr1	207612534	207612784	chr1:207612533-207613603_LTR28C	PRE/NORMAL	1.62149	0.000660579	chr1	207496147	207640647	CR1	ENSG00000203710	112416	0.345	0.053	0	1.511	0.224	NA	6.50943	28.5094	0	X
TRINITY_GG_197163_c0_g1_i1	chr1	146129425	146129910	chr1:146128850-146129911_L1P2	PRE/NORMAL	1.50901	0.00133322	chr1	146064699	146144804	NBPF10	ENSG00000271425	380591	0	0	0	0.285	0	NA	NA	NA	0	X
TRINITY_GG_197163_c0_g1_i1	chr1	146129425	146129910	chr1:146128850-146129911_L1P2	PRE/NORMAL	1.50901	0.00133322	chr1	146113652	146229000	RP11-458D21.5	ENSG00000213240	380591	0	0	0	0.285	0	NA	NA	NA	0	X
TRINITY_GG_198539_c0_g1_i1	chr7	102388687	102388997	chr7:102388686-102388996_AluJr	PRE/NORMAL	1.62149	0.000353502	chr7	102363872	102426676	PRKRIP1	ENSG00000128563	771613	0.497	0.256	1.045	2.618	0.857	NA	1.94141	10.2266	0.39916	X
TRINITY_GG_19877_c0_g1_i1	chr16	67067524	67068198	chr16:67067523-67068197_L1M4a1	PRE/NORMAL	1.51457	0.00082219	chr16	67029116	67101058	CBFB	ENSG00000067955	9215	0.322	0.146	0.164	1.129	0.21	NA	2.20548	7.73288	0.145261	X
TRINITY_GG_19877_c0_g1_i1	chr16	67067524	67068198	chr16:67067523-67068197_L1M4a1	PRE/NORMAL	1.51457	0.00082219	chr16	67029116	67101058	CBFB	ENSG00000067955	9215	0.322	0.146	0.164	1.129	0.21	NA	2.20548	7.73288	0.145261	X
TRINITY_GG_199579_c0_g1_i1	chr1	148611865	148612886	chr1:148611864-148613326_HERVL-int	PRE/NORMAL	1.81052	9.87202e-05	chr1	148531385	148679751	NBPF14	ENSG00000270629	601754	0.07	0.032	0	0.434	0.073	NA	2.1875	13.5625	0	X
TRINITY_GG_19988_c0_g1_i1	chr8	66466533	66467383	chr8:66466532-66467382_L2a	PRE/NORMAL	1.94865	1.49724e-05	chr8	66430185	66471601	ADHFE1	ENSG00000147576	241949	0.565	0.487	1.022	1.633	0.719	NA	1.16016	3.35318	0.625842	X
TRINITY_GG_19988_c0_g1_i1	chr8	66466533	66467383	chr8:66466532-66467382_L2a	PRE/NORMAL	1.94865	1.49724e-05	chr8	66460003	66518524	C8orf46	ENSG00000169085	241949	0.565	0.487	1.022	1.633	0.719	NA	1.16016	3.35318	0.625842	X
TRINITY_GG_200028_c0_g1_i1	chr1	92391985	92394483	chr1:92388403-92394485_L1PA7	PRE/NORMAL	-1.70044	0.00432448	chr1	92298965	92402056	RPAP2	ENSG00000122484	420287	0.181	0.163	0.162	0	0.143	NA	1.11043	0	NA	X
TRINITY_GG_201264_c0_g1_i1	chr1	20775007	20775937	chr1:20775006-20775936_Tigger3b	PRE/NORMAL	1.85756	6.56851e-05	chr1	20742661	20787323	HP1BP3	ENSG00000127483	551298	0	0.025	0.091	0.566	0.069	NA	0	22.64	0.160777	X
TRINITY_GG_203909_c0_g1_i1	chr15	41415423	41415767	chr15:41415422-41415766_L2c	PRE/NORMAL	-1.51987	0.00813401	chr15	41408408	41483563	RTF1	ENSG00000137815	709854	0.987	1.41	0.552	0.111	0.681	NA	0.7	0.0787234	4.97297	X
TRINITY_GG_204362_c0_g1_i1	chr17	59748425	59748648	chr17:59748424-59748651_MIRb	PRE/NORMAL	-1.58496	0.0085517	chr17	59707192	59842255	VMP1	ENSG00000062716	289340	0.753	1.355	0.155	0	0.728	NA	0.55572	0	NA	X
TRINITY_GG_204535_c0_g1_i1	chr1	174817302	174818588	chr1:174817301-174818587_L2c	PRE/NORMAL	1.75899	5.27361e-05	chr1	174159410	174995308	RABGAP1L	ENSG00000152061	304002	0.251	0.092	0.494	0.602	0.431	NA	2.72826	6.54348	0.820598	X
TRINITY_GG_204735_c1_g1_i1	chr5	94597829	94598194	chr5:94597631-94598842_Tigger3b	PRE/NORMAL	-1.64386	0.00608125	chr5	94152966	94618597	KIAA0825	ENSG00000185261	174302	0.273	0.993	0.387	0	0.509	NA	0.274924	0	NA	X
TRINITY_GG_210308_c0_g1_i1	chr20	47770552	47771033	chr20:47770551-47771032_MLT1G1	PRE/NORMAL	-1.64386	0.00608125	chr20	47656348	47786616	SULF2	ENSG00000196562	343207	0.346	0.722	0.536	0	0.16	NA	0.479224	0	NA	X
TRINITY_GG_212875_c0_g1_i1	chr16	29355221	29355657	chr16:29355220-29355656_L1PA16	PRE/NORMAL	1.53478	4.13448e-05	chr16	29350746	29370272	SNX29P2	ENSG00000271699	216952	0.848	0.693	1.379	4.054	1.716	NA	1.22367	5.84993	0.340158	X
TRINITY_GG_212875_c0_g1_i1	chr16	29355221	29355657	chr16:29355220-29355656_L1PA16	PRE/NORMAL	1.53478	4.13448e-05	chr16	29291220	29372110	RP11-231C14.7	ENSG00000198106	216952	0.848	0.693	1.379	4.054	1.716	NA	1.22367	5.84993	0.340158	X
TRINITY_GG_212936_c0_g1_i1	chr2	65014617	65014913	chr2:65014616-65014912_L1ME3G	PRE/NORMAL	1.54749	0.000938142	chr2	64988477	65023865	SLC1A4	ENSG00000115902	380305	0.493	0.207	0.272	2.258	0.315	NA	2.38164	10.9082	0.120461	X
TRINITY_GG_212936_c0_g1_i1	chr2	65014617	65014913	chr2:65014616-65014912_L1ME3G	PRE/NORMAL	1.54749	0.000938142	chr2	64988477	65023865	SLC1A4	ENSG00000115902	380305	0.493	0.207	0.272	2.258	0.315	NA	2.38164	10.9082	0.120461	X
TRINITY_GG_215972_c0_g1_i1	chr5	55946535	55946829	chr5:55946534-55946828_AluSz	PRE/NORMAL	1.70555	0.000290911	chr5	55935095	55994993	IL6ST	ENSG00000134352	515669	0.315	0.101	0.278	1.709	0.451	NA	3.11881	16.9208	0.162668	X
TRINITY_GG_215972_c0_g1_i1	chr5	55946535	55946829	chr5:55946534-55946828_AluSz	PRE/NORMAL	1.70555	0.000290911	chr5	55935095	55994993	IL6ST	ENSG00000134352	515669	0.315	0.101	0.278	1.709	0.451	NA	3.11881	16.9208	0.162668	X
TRINITY_GG_218369_c0_g1_i1	chr22	37130886	37131170	chr22:37130885-37131169_AluSx	PRE/NORMAL	1.59234	0.000845297	chr22	37125838	37175054	IL2RB	ENSG00000100385	394476	0.227	0.101	0.855	1.656	0.206	NA	2.24752	16.396	0.516304	X
TRINITY_GG_218892_c3_g1_i1	chr14	71083660	71083961	chr14:71078851-71085306_L1PA7	PRE/NORMAL	1.62149	0.000660579	chr14	70907405	71115382	PCNX1	ENSG00000100731	319178	0.329	0.049	0	1.091	0.615	NA	6.71429	22.2653	0	X
TRINITY_GG_218939_c0_g1_i1	chr16	3284442	3284646	chr16:3284441-3284645_MIR	PRE/NORMAL	1.50901	0.00133322	chr16	3263800	3301401	ZNF263	ENSG00000006194	647700	0.086	0	0.159	1.349	0.251	NA	NA	NA	0.117865	X
TRINITY_GG_219411_c0_g1_i1	chrX	150741065	150741662	chrX:150741064-150741661_L2c	PRE/NORMAL	1.65711	0.000370951	chrX	150692971	150765103	MTMR1	ENSG00000063601	551604	0.258	0	0.085	0.447	0.388	NA	NA	NA	0.190157	X
TRINITY_GG_222079_c0_g1_i1	chr3	156482866	156483693	chr3:156482865-156483694_LTR102_Mam	PRE/NORMAL	1.56805	0.000931548	chr3	156037701	156539138	KCNAB1	ENSG00000169282	237530	0	0.084	0.174	0.61	0.168	NA	0	7.2619	0.285246	X
TRINITY_GG_222235_c0_g1_i1	chr16	1752462	1752778	chr16:1752461-1752780_AluJo	PRE/NORMAL	1.62149	0.000353502	chr16	1706183	1770317	MAPK8IP3	ENSG00000138834	371461	0.578	0.213	0.844	2.331	2.468	NA	2.71362	10.9437	0.362076	X
TRINITY_GG_222275_c0_g1_i1	chr18	6408671	6408959	chr18:6408670-6408976_AluSx	PRE/NORMAL	1.74435	0.000207433	chr18	5954706	6415237	L3MBTL4	ENSG00000154655	330862	0	0.049	0.32	1.905	0.454	NA	0	38.8776	0.167979	X
TRINITY_GG_224094_c0_g1_i1	chr9	63819327	63820118	chr9:63819297-63820455_Tigger1	PRE/NORMAL	-1.63005	0.00199352	chr9	63819574	63819654	MIR4477B	ENSG00000266017	367861	0.923	0.954	0.2	0.37	0.978	NA	0.967505	0.387841	0.540541	X
TRINITY_GG_225931_c0_g1_i1	chr1	149252249	149252730	chr1:149252122-149252886_L2c	PRE/NORMAL	-1.58496	0.0085517	chr1	149197992	149321732	WI2-1896O14.1	ENSG00000215861	145488	0.109	0.467	0.357	0	0.327	NA	0.233405	0	NA	X
TRINITY_GG_226017_c0_g1_i1	chr12	76515182	76515682	chr12:76514438-76515681_L1PREC2	PRE/NORMAL	-1.58496	0.0085517	chr12	76351797	76559809	OSBPL8	ENSG00000091039	600400	0.067	0.553	0	0	0.231	NA	0.121157	0	NA	X
TRINITY_GG_227920_c0_g1_i1	chr17	18522294	18522771	chr17:18522293-18522778_L1ME4a	PRE/NORMAL	1.79141	0.000103134	chr17	18511262	18525930	USP32P2	ENSG00000233327	621792	0.167	0	0.126	0.577	0.093	NA	NA	NA	0.218371	X
TRINITY_GG_227920_c0_g1_i1	chr17	18522294	18522771	chr17:18522293-18522778_L1ME4a	PRE/NORMAL	1.79141	0.000103134	chr17	18511221	18551705	CTD-2303H24.2	ENSG00000273018	621792	0.167	0	0.126	0.577	0.093	NA	NA	NA	0.218371	X
TRINITY_GG_228884_c0_g1_i1	chr17	67152316	67152663	chr17:67152315-67152846_L2	PRE/NORMAL	1.56805	0.000931548	chr17	67070438	67245989	HELZ	ENSG00000198265	150330	0.361	0.138	0.392	1.273	0.837	NA	2.61594	9.22464	0.307934	X
TRINITY_GG_230881_c0_g1_i1	chr7	131084327	131084698	chr7:131084326-131084697_THE1C	PRE/NORMAL	1.51457	0.00082219	chr7	130941760	131110176	LINC-PINT	ENSG00000231721	617711	0.2	0.287	0.538	2.593	0.414	NA	0.696864	9.03484	0.207482	X
TRINITY_GG_230881_c0_g1_i1	chr7	131084327	131084698	chr7:131084326-131084697_THE1C	PRE/NORMAL	1.51457	0.00082219	chr7	130941760	131110176	LINC-PINT	ENSG00000231721	617711	0.2	0.287	0.538	2.593	0.414	NA	0.696864	9.03484	0.207482	X
TRINITY_GG_234665_c0_g1_i1	chr12	40317802	40318249	chr12:40317801-40318248_MLT1H2	PRE/NORMAL	1.50901	0.00133322	chr12	40196744	40369285	LRRK2	ENSG00000188906	161284	0.53	0.438	0.574	1.43	0.487	NA	1.21005	3.26484	0.401399	X
TRINITY_GG_241220_c0_g1_i1	chr21	38281278	38282160	chr21:38281277-38282159_L1PA16	PRE/NORMAL	1.58249	0.000308281	chr21	38157034	38307357	KCNJ15	ENSG00000157551	71713	0.981	0.61	1.395	1.861	1.645	NA	1.6082	3.05082	0.749597	X
TRINITY_GG_242072_c0_g1_i1	chr16	23508383	23509051	chr16:23508382-23509563_L2c	PRE/NORMAL	1.65711	0.000370951	chr16	23463542	23521995	GGA2	ENSG00000103365	76756	0.105	0	0.197	0.444	0.365	NA	NA	NA	0.443694	X
TRINITY_GG_2425_c0_g1_i1	chr3	33857633	33858322	chr3:33857489-33858321_L1M5	PRE/NORMAL	1.70555	0.000290911	chr3	33798352	33869707	PDCD6IP	ENSG00000170248	28476	0.343	0.061	0.306	0.592	0.155	NA	5.62295	9.70492	0.516892	X
TRINITY_GG_242895_c0_g1_i1	chr19	45048301	45048547	chr19:45048256-45048546_AluSx3	PRE/NORMAL	1.67302	0.000339321	chr19	45039040	45070956	CLASRP	ENSG00000104859	350883	1.164	0.173	0.317	2.007	0.844	NA	6.72832	11.6012	0.157947	X
TRINITY_GG_244992_c0_g1_i1	chr17	43292013	43292940	chr17:43292012-43293043_LTR13	PRE/NORMAL	-2.45787	2.58666e-07	chr17	43216941	43305397	LINC00854	ENSG00000236383	20669	0.452	0.956	0.261	0.092	0.519	NA	0.472803	0.0962343	2.83696	X
TRINITY_GG_245245_c0_g1_i1	chr19	17181735	17182069	chr19:17181734-17182068_AluSq2	PRE/NORMAL	1.70555	0.000290911	chr19	17075781	17214537	MYO9B	ENSG00000099331	335077	0.564	0.091	1.188	1.932	0.29	NA	6.1978	21.2308	0.614907	X
TRINITY_GG_245703_c0_g1_i1	chr3	42693962	42695055	chr3:42693955-42695055_L2a	PRE/NORMAL	1.67302	0.000339321	chr3	42692663	42702827	HHATL	ENSG00000010282	765270	0.118	0.075	0.142	0.588	0.219	NA	1.57333	7.84	0.241497	X
TRINITY_GG_245703_c0_g1_i1	chr3	42693962	42695055	chr3:42693955-42695055_L2a	PRE/NORMAL	1.67302	0.000339321	chr3	42692663	42773253	CCDC13	ENSG00000244607	765270	0.118	0.075	0.142	0.588	0.219	NA	1.57333	7.84	0.241497	X
TRINITY_GG_247004_c0_g1_i1	chr2	68202441	68202725	chr2:68202439-68202724_AluSx1	PRE/NORMAL	1.56805	0.000931548	chr2	68178857	68256237	PPP3R1	ENSG00000221823	715011	0.408	0.157	0.448	1.986	1.13	NA	2.59873	12.6497	0.225579	X
TRINITY_GG_247004_c0_g1_i1	chr2	68202441	68202725	chr2:68202439-68202724_AluSx1	PRE/NORMAL	1.56805	0.000931548	chr2	68131238	68261230	RP11-474G23.1	ENSG00000273398	715011	0.408	0.157	0.448	1.986	1.13	NA	2.59873	12.6497	0.225579	X
TRINITY_GG_247254_c0_g1_i1	chr7	131085323	131086196	chr7:131085314-131086198_L1MC4	PRE/NORMAL	1.56635	0.000277495	chr7	130941760	131110176	LINC-PINT	ENSG00000231721	630670	0.248	0.191	0.399	0.873	0.528	NA	1.29843	4.57068	0.457045	X
TRINITY_GG_251908_c2_g1_i1	chr2	98627860	98628911	chr2:98627674-98629182_Cheshire	PRE/NORMAL	-1.51987	0.00813401	chr2	98619106	98731126	MGAT4A	ENSG00000071073	225140	0.07	0.388	0.302	0.06	0.209	NA	0.180412	0.154639	5.03333	X
TRINITY_GG_252358_c0_g1_i1	chr4	68346636	68346884	chr4:68346409-68346948_MER44B	PRE/NORMAL	1.50901	0.00133322	chr4	68310387	68350089	YTHDC1	ENSG00000083896	572537	0	0	0.147	1.192	0	NA	NA	NA	0.123322	X
TRINITY_GG_252960_c0_g1_i1	chr12	100295222	100295582	chr12:100293531-100295757_SVA_D	PRE/NORMAL	1.91427	2.87463e-05	chr12	100267140	100341724	SCYL2	ENSG00000136021	647403	0.364	0.02	0.168	1.22	0.299	NA	18.2	61	0.137705	X
TRINITY_GG_253421_c0_g1_i1	chr19	7414530	7414836	chr19:7414529-7414835_AluSc	PRE/NORMAL	1.70555	0.000290911	chr19	7382834	7472477	CTD-2207O23.3	ENSG00000268861	35363	0.139	0.097	0.125	2.111	0.305	NA	1.43299	21.7629	0.0592136	X
TRINITY_GG_253421_c0_g1_i1	chr19	7414530	7414836	chr19:7414529-7414835_AluSc	PRE/NORMAL	1.70555	0.000290911	chr19	7382834	7472477	CTD-2207O23.3	ENSG00000268861	35363	0.139	0.097	0.125	2.111	0.305	NA	1.43299	21.7629	0.0592136	X
TRINITY_GG_253421_c0_g1_i1	chr19	7414530	7414836	chr19:7414529-7414835_AluSc	PRE/NORMAL	1.70555	0.000290911	chr19	7395113	7472477	ARHGEF18	ENSG00000104880	35363	0.139	0.097	0.125	2.111	0.305	NA	1.43299	21.7629	0.0592136	X
TRINITY_GG_253421_c0_g1_i1	chr19	7414530	7414836	chr19:7414529-7414835_AluSc	PRE/NORMAL	1.70555	0.000290911	chr19	7395113	7472477	ARHGEF18	ENSG00000104880	35363	0.139	0.097	0.125	2.111	0.305	NA	1.43299	21.7629	0.0592136	X
TRINITY_GG_255526_c0_g1_i1	chr6	24895048	24895348	chr6:24895047-24895347_AluSg	PRE/NORMAL	2.06037	6.44342e-06	chr6	24804282	25042018	FAM65B	ENSG00000111913	567118	0.408	0.048	0.272	3.017	0.929	NA	8.5	62.8542	0.0901558	X
TRINITY_GG_255526_c0_g1_i1	chr6	24895048	24895348	chr6:24895047-24895347_AluSg	PRE/NORMAL	2.06037	6.44342e-06	chr6	24804282	25042018	FAM65B	ENSG00000111913	567118	0.408	0.048	0.272	3.017	0.929	NA	8.5	62.8542	0.0901558	X
TRINITY_GG_255731_c2_g1_i1	chr8	10491102	10491713	chr8:10490989-10493996_L1PA4	PRE/NORMAL	-1.51987	0.00813401	chr8	10482878	10547585	PRSS51	ENSG00000253649	622872	0.257	0.804	0.437	0.086	0.694	NA	0.319652	0.106965	5.0814	X
TRINITY_GG_256861_c1_g1_i1	chr4	54046110	54046766	chr4:54043448-54047811_L1PA4	PRE/NORMAL	1.65946	0.000126563	chr4	53377839	54295272	RP11-231C18.3	ENSG00000282278	543035	0.52	0.246	0.179	1.762	0.296	NA	2.11382	7.1626	0.101589	X
TRINITY_GG_256861_c1_g1_i1	chr4	54046110	54046766	chr4:54043448-54047811_L1PA4	PRE/NORMAL	1.65946	0.000126563	chr4	54009789	54064690	CHIC2	ENSG00000109220	543035	0.52	0.246	0.179	1.762	0.296	NA	2.11382	7.1626	0.101589	X
TRINITY_GG_25720_c0_g1_i1	chr16	57075215	57075465	chr16:57075212-57075518_AluSp	PRE/NORMAL	1.68203	0.000134046	chr16	56989485	57083531	NLRC5	ENSG00000140853	124702	0.833	0.379	1.262	4.113	0.363	NA	2.19789	10.8522	0.306832	X
TRINITY_GG_260509_c0_g1_i1	chr1	2245047	2245467	chr1:2245045-2245466_L1MB3	PRE/NORMAL	1.73697	0.000133802	chr1	2228695	2310119	SKI	ENSG00000157933	287936	0.491	0.166	0.105	1.992	0.252	NA	2.95783	12	0.0527108	X
TRINITY_GG_260509_c0_g1_i1	chr1	2245047	2245467	chr1:2245045-2245466_L1MB3	PRE/NORMAL	1.73697	0.000133802	chr1	2228695	2310119	SKI	ENSG00000157933	287936	0.491	0.166	0.105	1.992	0.252	NA	2.95783	12	0.0527108	X
TRINITY_GG_264614_c0_g1_i1	chr12	50547789	50547991	chr12:50547788-50548092_AluJr	PRE/NORMAL	1.79141	0.000103134	chr12	50504985	50748667	DIP2B	ENSG00000066084	281387	0.189	0	0.171	2.321	0.289	NA	NA	NA	0.0736751	X
TRINITY_GG_267541_c0_g1_i1	chr1	21548645	21548980	chr1:21548644-21549047_L1ME5	PRE/NORMAL	1.65711	0.000370951	chr1	21509372	21578412	ALPL	ENSG00000162551	134592	0.208	0	0.254	1.141	0.293	NA	NA	NA	0.222612	X
TRINITY_GG_269198_c1_g1_i1	chr5	39036933	39037245	chr5:39034330-39040476_L1PA4	PRE/NORMAL	1.70555	0.000290911	chr5	38937919	39074408	RICTOR	ENSG00000164327	17715	0.175	0.135	0.279	1.187	0.689	NA	1.2963	8.79259	0.235046	X
TRINITY_GG_272961_c0_g1_i1	chr22	46984090	46984397	chr22:46984085-46984396_AluSx	PRE/NORMAL	1.70765	0.000137185	chr22	46762617	47175699	TBC1D22A	ENSG00000054611	400386	0.221	0.264	0.432	4.054	0.199	NA	0.837121	15.3561	0.106561	X
TRINITY_GG_275235_c0_g1_i1	chr19	53080400	53081762	chr19:53080399-53082276_L1PA17	PRE/NORMAL	-1.75489	0.00307521	chr19	53066606	53103436	ZNF160	ENSG00000170949	411607	0.092	0.231	0	0	0.184	NA	0.398268	0	NA	X
TRINITY_GG_27663_c0_g1_i1	chr4	52592860	52593078	chr4:52592859-52593077_MSTA	PRE/NORMAL	1.62149	0.000660579	chr4	52590972	52659335	USP46	ENSG00000109189	5228	0.37	0.057	1.345	1.984	0.718	NA	6.49123	34.807	0.677923	X
TRINITY_GG_283255_c0_g1_i1	chr1	162806976	162809666	chr1:162806970-162811379_L1PA5	PRE/NORMAL	1.75899	2.25756e-06	chr1	162790702	162812817	HSD17B7	ENSG00000132196	107748	0.078	0.13	0	0.575	0.144	NA	0.6	4.42308	0	X
TRINITY_GG_28345_c0_g1_i1	chr20	47321858	47322106	chr20:47321857-47322160_AluJb	PRE/NORMAL	1.74435	0.000207433	chr20	47209214	47356889	ZMYND8	ENSG00000101040	220512	0.832	0.054	0.147	2.247	0.23	NA	15.4074	41.6111	0.0654206	X
TRINITY_GG_283547_c0_g1_i1	chr5	175940445	175941959	chr5:175940395-175941958_L1MD3	PRE/NORMAL	1.52986	0.000894282	chr5	175906939	175958538	RP11-91H12.4	ENSG00000250820	181590	0.067	0.077	0.037	0.348	0	NA	0.87013	4.51948	0.106322	X
TRINITY_GG_283547_c0_g1_i1	chr5	175940445	175941959	chr5:175940395-175941958_L1MD3	PRE/NORMAL	1.52986	0.000894282	chr5	175917873	176034680	THOC3	ENSG00000051596	181590	0.067	0.077	0.037	0.348	0	NA	0.87013	4.51948	0.106322	X
TRINITY_GG_283547_c0_g1_i1	chr5	175940445	175941959	chr5:175940395-175941958_L1MD3	PRE/NORMAL	1.52986	0.000894282	chr5	175917873	176034680	THOC3	ENSG00000051596	181590	0.067	0.077	0.037	0.348	0	NA	0.87013	4.51948	0.106322	X
TRINITY_GG_283547_c0_g1_i1	chr5	175940445	175941959	chr5:175940395-175941958_L1MD3	PRE/NORMAL	1.52986	0.000894282	chr5	175906939	175958538	RP11-91H12.4	ENSG00000250820	181590	0.067	0.077	0.037	0.348	0	NA	0.87013	4.51948	0.106322	X
TRINITY_GG_284197_c0_g1_i1	chr9	125317347	125317651	chr9:125317346-125317655_AluSp	PRE/NORMAL	1.56805	0.000931548	chr9	125261794	125367207	GAPVD1	ENSG00000165219	750895	0.486	0.149	0.15	1.862	0.197	NA	3.26174	12.4966	0.0805585	X
TRINITY_GG_286422_c0_g1_i1	chr6	166427348	166429341	chr6:166425281-166429443_L1PA3	PRE/NORMAL	2.38702	3.94024e-08	chr6	166409364	166906451	RPS6KA2	ENSG00000071242	586458	0.105	0.027	0	0.263	0.215	NA	3.88889	9.74074	0	X
TRINITY_GG_287682_c2_g1_i1	chr8	96724734	96724999	chr8:96724527-96726233_L1PA16	PRE/NORMAL	1.85756	6.56851e-05	chr8	96645227	97149654	CPQ	ENSG00000104324	160672	0.245	0.053	0.142	1.884	0.488	NA	4.62264	35.5472	0.0753715	X
TRINITY_GG_288026_c0_g1_i1	chr11	118563080	118563457	chr11:118563079-118563456_L1MB4	PRE/NORMAL	-1.65737	0.00326966	chr11	118544528	118572970	IFT46	ENSG00000118096	114978	1.231	1.384	2.369	0.102	2.11	NA	0.889451	0.0736994	23.2255	X
TRINITY_GG_288569_c0_g1_i1	chr4	88483928	88484819	chr4:88483923-88484994_L1MEd	PRE/NORMAL	-1.51987	0.00813401	chr4	88457117	88506163	HERC5	ENSG00000138646	739354	0.345	0.593	0.141	0.065	0.694	NA	0.581788	0.109612	2.16923	X
TRINITY_GG_291771_c0_g1_i1	chr1	21023286	21024100	chr1:21023240-21024912_SVA_F	PRE/NORMAL	1.50119	0.00073715	chr1	20806292	21176888	EIF4G3	ENSG00000075151	481822	0.146	0.22	0.375	1.253	0.24	NA	0.663636	5.69545	0.299282	X
TRINITY_GG_293077_c0_g1_i1	chr11	118708115	118708412	chr11:118708097-118708420_ERVL-E-int	PRE/NORMAL	1.85756	6.56851e-05	chr11	118704607	118750263	AP002954.4	ENSG00000255422	346510	0.843	0.049	0.845	2.242	0.449	NA	17.2041	45.7551	0.376896	X
TRINITY_GG_293242_c0_g1_i1	chr16	4110157	4110377	chr16:4110156-4110376_MER66B	PRE/NORMAL	1.54749	0.000938142	chr16	3953387	4116185	ADCY9	ENSG00000162104	378169	0.175	0.251	0.155	3.563	0.244	NA	0.697211	14.1952	0.0435027	X
TRINITY_GG_293242_c0_g1_i1	chr16	4110157	4110377	chr16:4110156-4110376_MER66B	PRE/NORMAL	1.54749	0.000938142	chr16	3953387	4116185	ADCY9	ENSG00000162104	378169	0.175	0.251	0.155	3.563	0.244	NA	0.697211	14.1952	0.0435027	X
TRINITY_GG_295337_c0_g1_i1	chr16	90151160	90151766	chr16:90151158-90151765_L2a	PRE/NORMAL	1.50716	0.000137154	chr16	90110574	90168225	RP11-356C4.5	ENSG00000261172	548967	0.816	0.336	0.93	1.595	0.555	NA	2.42857	4.74702	0.583072	X
TRINITY_GG_295337_c0_g1_i1	chr16	90151160	90151766	chr16:90151158-90151765_L2a	PRE/NORMAL	1.50716	0.000137154	chr16	90102271	90178344	FAM157C	ENSG00000260528	548967	0.816	0.336	0.93	1.595	0.555	NA	2.42857	4.74702	0.583072	X
TRINITY_GG_29596_c0_g1_i1	chr2	127370374	127375396	chr2:127370373-127375395_HERVK22-int	PRE/NORMAL	1.51255	5.5437e-06	chr2	127298730	127388465	MAP3K2	ENSG00000169967	19027	0.198	0.143	0.247	0.521	0.464	NA	1.38462	3.64336	0.474088	X
TRINITY_GG_302715_c0_g1_i1	chr16	90112601	90113413	chr16:90112600-90113412_L1MD3	PRE/NORMAL	-1.80735	0.00218683	chr16	90110574	90168225	RP11-356C4.5	ENSG00000261172	280376	0.059	0.312	0.248	0	0.077	NA	0.189103	0	NA	X
TRINITY_GG_302715_c0_g1_i1	chr16	90112601	90113413	chr16:90112600-90113412_L1MD3	PRE/NORMAL	-1.80735	0.00218683	chr16	90102271	90178344	FAM157C	ENSG00000260528	280376	0.059	0.312	0.248	0	0.077	NA	0.189103	0	NA	X
TRINITY_GG_306126_c0_g1_i1	chr11	71705285	71705632	chr11:71705279-71705675_MSTA	PRE/NORMAL	1.59234	0.000845297	chr11	71701268	71705404	RP11-167J8.3	ENSG00000254972	202855	0	0.091	0.118	1.057	0.404	NA	0	11.6154	0.111637	X
TRINITY_GG_306891_c0_g1_i1	chr16	69766266	69766746	chr16:69765963-69766745_L2a	PRE/NORMAL	1.60073	0.000335081	chr16	69762306	69941741	WWP2	ENSG00000198373	60504	0.456	0.243	0.59	2.275	0.525	NA	1.87654	9.36214	0.259341	X
TRINITY_GG_311122_c0_g1_i1	chr10	87210848	87211195	chr10:87210847-87211194_L1MEg	PRE/NORMAL	-1.58496	0.0085517	chr10	87203875	87342612	NUTM2A-AS1	ENSG00000223482	496536	1.227	0.596	0.595	0.126	0.326	NA	2.05872	0.211409	4.72222	X
TRINITY_GG_311122_c0_g1_i1	chr10	87210848	87211195	chr10:87210847-87211194_L1MEg	PRE/NORMAL	-1.58496	0.0085517	chr10	87203875	87342612	NUTM2A-AS1	ENSG00000223482	496536	1.227	0.596	0.595	0.126	0.326	NA	2.05872	0.211409	4.72222	X
TRINITY_GG_312019_c0_g1_i1	chr10	45013442	45013806	chr10:45009174-45015196_L1PA3	PRE/NORMAL	-1.58496	0.0085517	chr10	45002222	45076066	CEP164P1	ENSG00000226937	275984	0.354	0.404	0.208	0.062	0.652	NA	0.876238	0.153465	3.35484	X
TRINITY_GG_312634_c0_g1_i1	chr16	18504428	18505210	chr16:18504427-18505209_L1MC5	PRE/NORMAL	1.67302	0.000339321	chr16	18417325	18562211	NOMO2	ENSG00000185164	143465	0.237	0.128	0.08	0.616	0.242	NA	1.85156	4.8125	0.12987	X
TRINITY_GG_312634_c0_g1_i1	chr16	18504428	18505210	chr16:18504427-18505209_L1MC5	PRE/NORMAL	1.67302	0.000339321	chr16	18417325	18562211	NOMO2	ENSG00000185164	143465	0.237	0.128	0.08	0.616	0.242	NA	1.85156	4.8125	0.12987	X
TRINITY_GG_315304_c0_g1_i1	chr13	43849355	43850842	chr13:43849354-43851286_L1MDa	PRE/NORMAL	-1.51758	0.00464527	chr13	43823909	43879727	CCDC122	ENSG00000151773	403002	0.58	0.448	1.114	0.069	1.199	NA	1.29464	0.154018	16.1449	X
TRINITY_GG_316617_c0_g1_i1	chr18	8622312	8623378	chr18:8622307-8623377_MER11C	PRE/NORMAL	-1.61298	0.00443637	chr18	8609445	8639381	RAB12	ENSG00000206418	522123	0.105	0.489	0.363	0.058	0.336	NA	0.214724	0.118609	6.25862	X
TRINITY_GG_319515_c0_g1_i1	chr11	9237603	9237891	chr11:9237602-9237891_AluSx1	PRE/NORMAL	1.51457	0.00082219	chr11	9138825	9265390	DENND5A	ENSG00000184014	444976	0.318	0.338	0.863	2.93	0.603	NA	0.940828	8.66864	0.294539	X
TRINITY_GG_320199_c0_g1_i1	chr19	32978867	32979160	chr19:32978866-32979159_AluSx1	PRE/NORMAL	-1.64386	0.00608125	chr19	32978593	33064888	RHPN2	ENSG00000131941	790674	0.144	1.146	0.439	0	0.897	NA	0.125654	0	NA	X
TRINITY_GG_322410_c0_g1_i1	chr4	112192350	112193087	chr4:112192349-112194767_L1PA3	PRE/NORMAL	-1.70044	0.000523252	chr4	112145397	112195256	C4orf32	ENSG00000174749	368213	0.755	0.546	1.048	0.127	0.918	NA	1.38278	0.232601	8.25197	X
TRINITY_GG_322619_c0_g1_i1	chr3	155162732	155163030	chr3:155162731-155163041_AluSx1	PRE/NORMAL	1.52986	0.000894282	chr3	155158370	155183285	MME-AS1	ENSG00000240666	286476	0.826	0.265	0.434	2.621	0.44	NA	3.11698	9.89057	0.165586	X
TRINITY_GG_322619_c0_g1_i1	chr3	155162732	155163030	chr3:155162731-155163041_AluSx1	PRE/NORMAL	1.52986	0.000894282	chr3	155024124	155183729	MME	ENSG00000196549	286476	0.826	0.265	0.434	2.621	0.44	NA	3.11698	9.89057	0.165586	X
TRINITY_GG_324011_c1_g1_i1	chr15	71906952	71907721	chr15:71906943-71908318_L1PA3	PRE/NORMAL	1.52737	0.000185893	chr15	71822289	72118577	MYO9A	ENSG00000066933	355920	0.248	0.241	0.374	1.191	0.377	NA	1.02905	4.94191	0.314022	X
TRINITY_GG_324342_c0_g1_i1	chr1	21058208	21058437	chr1:21058207-21058436_MER102c	PRE/NORMAL	1.50901	0.00133322	chr1	20806292	21176888	EIF4G3	ENSG00000075151	143833	0.472	0	0.15	1.222	0.375	NA	NA	NA	0.12275	X
TRINITY_GG_324466_c1_g1_i1	chr13	32453863	32454347	chr13:32453668-32454708_L1M4	PRE/NORMAL	1.51679	0.000159593	chr13	32432417	32538885	N4BP2L2	ENSG00000244754	526115	0.911	0.545	1.105	3.316	0.422	NA	1.67156	6.0844	0.333233	X
TRINITY_GG_327522_c2_g1_i1	chr3	43358216	43358415	chr3:43357275-43358934_L1PREC2	PRE/NORMAL	1.50901	0.00133322	chr3	43354859	43691594	ANO10	ENSG00000160746	575694	0.187	0	0	1.416	0.417	NA	NA	NA	0	X
TRINITY_GG_327522_c2_g1_i1	chr3	43358216	43358415	chr3:43357275-43358934_L1PREC2	PRE/NORMAL	1.50901	0.00133322	chr3	43286512	43424764	SNRK	ENSG00000163788	575694	0.187	0	0	1.416	0.417	NA	NA	NA	0	X
TRINITY_GG_329796_c0_g1_i1	chr3	194634975	194635541	chr3:194634974-194635540_L1MB7	PRE/NORMAL	-1.51758	0.00464527	chr3	194632923	194645401	AC046143.3	ENSG00000229334	309118	1.013	1.196	0.604	0.17	1.08	NA	0.84699	0.14214	3.55294	X
TRINITY_GG_332493_c0_g1_i1	chr2	48347774	48348274	chr2:48347729-48349034_L1MEg	PRE/NORMAL	1.62149	0.000353502	chr2	48314637	48379294	FOXN2	ENSG00000170802	778952	0.052	0.164	0.44	1.626	0.231	NA	0.317073	9.91463	0.270603	X
TRINITY_GG_332644_c2_g1_i1	chr2	101348067	101348445	chr2:101346776-101348820_L1MD1	PRE/NORMAL	1.56805	0.000931548	chr2	101345551	101387595	CREG2	ENSG00000175874	503886	0.528	0.124	0.236	1.738	0.475	NA	4.25806	14.0161	0.135788	X
TRINITY_GG_334885_c0_g1_i1	chr17	35032557	35033004	chr17:35032336-35033104_L2c	PRE/NORMAL	1.60073	0.000335081	chr17	35011349	35121493	RAD51L3-RFFL	ENSG00000267618	35039	0.176	0.263	0.338	2.005	0.246	NA	0.669202	7.62357	0.168579	X
TRINITY_GG_334885_c0_g1_i1	chr17	35032557	35033004	chr17:35032336-35033104_L2c	PRE/NORMAL	1.60073	0.000335081	chr17	35005990	35089319	RFFL	ENSG00000092871	35039	0.176	0.263	0.338	2.005	0.246	NA	0.669202	7.62357	0.168579	X
TRINITY_GG_335314_c0_g1_i1	chr2	179125093	179125533	chr2:179124714-179125532_L2a	PRE/NORMAL	1.70555	0.000290911	chr2	179101692	179264790	SESTD1	ENSG00000187231	207884	0.176	0.079	0.36	1.017	0.077	NA	2.22785	12.8734	0.353982	X
TRINITY_GG_335468_c1_g1_i1	chr19	27821568	27822850	chr19:27820751-27823212_L1PA12	PRE/NORMAL	-1.61298	0.00443637	chr19	27793463	27918863	CTC-459F4.3	ENSG00000267575	562496	0.178	0.403	0.396	0.052	0.331	NA	0.441687	0.129032	7.61538	X
TRINITY_GG_335468_c1_g1_i1	chr19	27821568	27822850	chr19:27820751-27823212_L1PA12	PRE/NORMAL	-1.61298	0.00443637	chr19	27793488	27984984	LLNLF-65H9.1	ENSG00000272635	562496	0.178	0.403	0.396	0.052	0.331	NA	0.441687	0.129032	7.61538	X
TRINITY_GG_337613_c0_g1_i1	chr3	11318684	11319081	chr3:11318683-11319080_L2c	PRE/NORMAL	1.90442	1.79153e-05	chr3	11272309	11557665	ATG7	ENSG00000197548	439237	0.698	0.174	0.228	3.097	0.596	NA	4.01149	17.7989	0.0736196	X
TRINITY_GG_338170_c0_g1_i1	chr1	149457522	149457873	chr1:149457521-149457941_MLT2A1	PRE/NORMAL	1.54749	0.000938142	chr1	149390623	149556361	NBPF19	ENSG00000271383	555246	0.548	0.15	0.554	1.546	0.206	NA	3.65333	10.3067	0.358344	X
TRINITY_GG_340071_c0_g1_i1	chr15	84678712	84678997	chr15:84678711-84679016_AluSz6	PRE/NORMAL	1.56805	0.000931548	chr15	84669538	84716716	SEC11A	ENSG00000140612	157009	0.247	0.156	0.447	1.987	0.23	NA	1.58333	12.7372	0.224962	X
TRINITY_GG_340803_c0_g1_i1	chr2	24095210	24101257	chr2:24095158-24101258_L1PA6	PRE/NORMAL	2.30773	1.27523e-11	chr2	24076526	24169640	FAM228B	ENSG00000219626	113056	0.128	0.049	0.076	0.376	0.328	NA	2.61224	7.67347	0.202128	X
TRINITY_GG_341062_c0_g1_i1	chr11	74915687	74917536	chr11:74915686-74917535_L1M4c	PRE/NORMAL	-2.16993	0.000143005	chr11	74807739	74949200	XRRA1	ENSG00000166435	133793	0.173	0.304	0.153	0	0.26	NA	0.569079	0	NA	X
TRINITY_GG_341062_c0_g1_i1	chr11	74915687	74917536	chr11:74915686-74917535_L1M4c	PRE/NORMAL	-2.16993	0.000143005	chr11	74876286	74920022	RP11-147I3.1	ENSG00000241170	133793	0.173	0.304	0.153	0	0.26	NA	0.569079	0	NA	X
TRINITY_GG_350982_c0_g1_i1	chr16	29490454	29490752	chr16:29490453-29490752_AluSx4	PRE/NORMAL	-1.85798	0.0015551	chr16	29483642	29505999	NPIPB12	ENSG00000169203	586537	0.539	0.758	0.197	0	0.413	NA	0.711082	0	NA	X
TRINITY_GG_352463_c1_g1_i1	chr14	88455902	88458017	chr14:88455734-88461846_L1PA4	PRE/NORMAL	-1.70044	0.00432448	chr14	88384924	88470350	SPATA7	ENSG00000042317	109955	0.329	0.164	0.16	0	0.079	NA	2.0061	0	NA	X
TRINITY_GG_352828_c0_g1_i1	chr2	37146055	37146338	chr2:37146054-37146337_Tigger3b	PRE/NORMAL	1.54749	0.000938142	chr2	37099210	37157065	EIF2AK2	ENSG00000055332	39365	0.312	0.21	0.627	2.632	0.742	NA	1.48571	12.5333	0.238222	X
TRINITY_GG_352828_c0_g1_i1	chr2	37146055	37146338	chr2:37146054-37146337_Tigger3b	PRE/NORMAL	1.54749	0.000938142	chr2	37099210	37157065	EIF2AK2	ENSG00000055332	39365	0.312	0.21	0.627	2.632	0.742	NA	1.48571	12.5333	0.238222	X
TRINITY_GG_354154_c0_g1_i1	chr11	59762278	59762513	chr11:59762277-59762512_MIR	PRE/NORMAL	1.62149	0.000660579	chr11	59755059	59805882	STX3	ENSG00000166900	318014	0.167	0.056	0.149	1.907	0	NA	2.98214	34.0536	0.0781332	X
TRINITY_GG_354290_c0_g1_i1	chr10	19965300	19965525	chr10:19965292-19965597_MamGypsy2-I	PRE/NORMAL	1.79141	0.000103134	chr10	19816239	20289856	PLXDC2	ENSG00000120594	449903	0.084	0	0.157	1.725	0.117	NA	NA	NA	0.0910145	X
TRINITY_GG_356872_c0_g1_i1	chr1	97695423	97695619	chr1:97695421-97695618_L2a	PRE/NORMAL	1.65711	0.000370951	chr1	97077743	97921049	DPYD	ENSG00000188641	339395	0.188	0	0.595	1.527	0.264	NA	NA	NA	0.389653	X
TRINITY_GG_359449_c0_g1_i1	chr3	141318338	141319910	chr3:141318337-141319909_THE1B-int	PRE/NORMAL	-1.61298	0.00443637	chr3	141228726	141367753	PXYLP1	ENSG00000155893	773217	0.257	0.298	0.07	0.047	0.036	NA	0.862416	0.157718	1.48936	X
TRINITY_GG_359449_c0_g1_i1	chr3	141318338	141319910	chr3:141318337-141319909_THE1B-int	PRE/NORMAL	-1.61298	0.00443637	chr3	141267353	141367137	RP11-438D8.2	ENSG00000249417	773217	0.257	0.298	0.07	0.047	0.036	NA	0.862416	0.157718	1.48936	X
TRINITY_GG_361585_c0_g1_i1	chr10	122934057	122935872	chr10:122934056-122935871_L1MD2	PRE/NORMAL	-2.45943	9.55135e-06	chr10	122930903	122954403	C10orf88	ENSG00000119965	319163	0.153	0.437	0.093	0.002	0.185	NA	0.350114	0.00457666	46.5	X
TRINITY_GG_362020_c0_g1_i1	chr2	32014541	32014779	chr2:32014487-32014782_AluY	PRE/NORMAL	1.50901	0.00133322	chr2	31867809	32039812	DPY30	ENSG00000162961	153492	0.168	0	0.521	1.009	0	NA	NA	NA	0.516353	X
TRINITY_GG_362469_c1_g1_i1	chr2	113921108	113921513	chr2:113920369-113921675_L1MA5	PRE/NORMAL	1.51457	0.00082219	chr2	113889960	113962596	ACTR3	ENSG00000115091	53627	0.425	0.473	0.582	2.859	0.444	NA	0.89852	6.0444	0.203568	X
TRINITY_GG_362527_c3_g1_i1	chr15	98500061	98500424	chr15:98500003-98502040_L1M2a	PRE/NORMAL	1.50119	0.00073715	chr15	98437162	98547728	FAM169B	ENSG00000283597	511333	0.274	0.347	0.546	2.416	0.511	NA	0.789625	6.96254	0.225993	X
TRINITY_GG_366309_c0_g1_i1	chr7	32559802	32561688	chr7:32559801-32562252_Tigger1	PRE/NORMAL	1.77529	1.9563e-05	chr7	32495426	32588721	AVL9	ENSG00000105778	595641	0.078	0.084	0.158	0.411	0.114	NA	0.928571	4.89286	0.384428	X
TRINITY_GG_370530_c0_g1_i1	chr3	177891946	177892202	chr3:177891099-177892575_SVA_D	PRE/NORMAL	1.65711	0.000370951	chr3	177816865	177899224	LINC02015	ENSG00000231574	724400	0.863	0	0.869	1.25	0.356	NA	NA	NA	0.6952	X
TRINITY_GG_373320_c0_g1_i1	chr16	28557365	28557857	chr16:28557364-28557867_MER21B	PRE/NORMAL	1.50901	0.00133322	chr16	28553915	28591790	SGF29	ENSG00000176476	276522	0.243	0	0	0.401	0	NA	NA	NA	0	X
TRINITY_GG_374660_c0_g1_i1	chr7	128581217	128581507	chr7:128581215-128581512_AluJb	PRE/NORMAL	1.65711	0.000370951	chr7	128533652	128615970	RP11-274B21.1	ENSG00000280828	672347	0.249	0	0.132	0.911	0	NA	NA	NA	0.144896	X
TRINITY_GG_374660_c0_g1_i1	chr7	128581217	128581507	chr7:128581215-128581512_AluJb	PRE/NORMAL	1.65711	0.000370951	chr7	128574751	128622694	RP11-274B21.14	ENSG00000242588	672347	0.249	0	0.132	0.911	0	NA	NA	NA	0.144896	X
TRINITY_GG_374905_c4_g1_i1	chr1	160691755	160692623	chr1:160691754-160697338_HERVK-int	PRE/NORMAL	1.59234	0.000845297	chr1	160670778	160699761	RP11-404F10.2	ENSG00000228863	116380	0	0.053	0	0.419	0	NA	0	7.90566	0	X
TRINITY_GG_374905_c4_g1_i1	chr1	160691755	160692623	chr1:160691754-160697338_HERVK-int	PRE/NORMAL	1.59234	0.000845297	chr1	160678746	160711851	CD48	ENSG00000117091	116380	0	0.053	0	0.419	0	NA	0	7.90566	0	X
TRINITY_GG_376043_c0_g1_i1	chr2	70018193	70019587	chr2:70018192-70020062_L1MA8	PRE/NORMAL	-1.58496	0.0085517	chr2	69962263	70103220	PCBP1-AS1	ENSG00000179818	269868	0.101	0.203	0.051	0	0.447	NA	0.497537	0	NA	X
TRINITY_GG_384362_c0_g1_i1	chr8	8194341	8194812	chr8:8194321-8194811_LTR1A2	PRE/NORMAL	1.75899	5.27361e-05	chr8	8154308	8216916	ENPP7P1	ENSG00000249188	99835	0.75	0.252	0.324	2.27	0.993	NA	2.97619	9.00794	0.142731	X
TRINITY_GG_384362_c0_g1_i1	chr8	8194341	8194812	chr8:8194321-8194811_LTR1A2	PRE/NORMAL	1.75899	5.27361e-05	chr8	8167819	8226614	FAM85B	ENSG00000253893	99835	0.75	0.252	0.324	2.27	0.993	NA	2.97619	9.00794	0.142731	X
TRINITY_GG_384362_c0_g1_i1	chr8	8194341	8194812	chr8:8194321-8194811_LTR1A2	PRE/NORMAL	1.75899	5.27361e-05	chr8	8154308	8216916	ENPP7P1	ENSG00000249188	99835	0.75	0.252	0.324	2.27	0.993	NA	2.97619	9.00794	0.142731	X
TRINITY_GG_384362_c0_g1_i1	chr8	8194341	8194812	chr8:8194321-8194811_LTR1A2	PRE/NORMAL	1.75899	5.27361e-05	chr8	8167819	8226614	FAM85B	ENSG00000253893	99835	0.75	0.252	0.324	2.27	0.993	NA	2.97619	9.00794	0.142731	X
TRINITY_GG_385904_c0_g1_i1	chr12	95289779	95290159	chr12:95289763-95290182_L1MC4	PRE/NORMAL	1.65711	0.000370951	chr12	95217746	95302790	VEZT	ENSG00000028203	163007	0.126	0	0.112	1.044	0	NA	NA	NA	0.10728	X
TRINITY_GG_386033_c0_g1_i1	chr6	136234062	136234345	chr6:136234050-136234344_AluJo	PRE/NORMAL	1.50901	0.00133322	chr6	136231024	136250335	MTFR2	ENSG00000146410	357633	0.415	0	0	1.058	0	NA	NA	NA	0	X
TRINITY_GG_389582_c0_g1_i1	chr9	111778822	111779110	chr9:111778821-111779115_AluSz6	PRE/NORMAL	1.54749	0.000938142	chr9	111686173	111795008	C9orf84	ENSG00000165181	410205	0.735	0.213	0.449	2.37	0.329	NA	3.4507	11.1268	0.189451	X
TRINITY_GG_396006_c0_g1_i1	chr13	39726595	39726920	chr13:39726560-39727108_L2c	PRE/NORMAL	-1.58496	0.0085517	chr13	39655627	39791665	COG6	ENSG00000133103	733091	0	1.065	0.592	0	0.422	NA	0	0	NA	X
TRINITY_GG_398155_c0_g1_i1	chr10	95794612	95795469	chr10:95794611-95795577_L2b	PRE/NORMAL	1.51457	0.00082219	chr10	95753206	96090238	ENTPD1-AS1	ENSG00000226688	613981	0.309	0.181	0.083	0.75	0.119	NA	1.70718	4.14365	0.110667	X
TRINITY_GG_398155_c0_g1_i1	chr10	95794612	95795469	chr10:95794611-95795577_L2b	PRE/NORMAL	1.51457	0.00082219	chr10	95711779	95869695	ENTPD1	ENSG00000138185	613981	0.309	0.181	0.083	0.75	0.119	NA	1.70718	4.14365	0.110667	X
TRINITY_GG_402454_c0_g1_i1	chr1	206278344	206278661	chr1:206278343-206278661_AluJr	PRE/NORMAL	1.62149	0.000660579	chr1	206203345	206464443	SRGAP2	ENSG00000266028	295350	0.604	0.047	0.792	1.27	0.193	NA	12.8511	27.0213	0.623622	X
TRINITY_GG_402641_c0_g1_i1	chr2	172449959	172450671	chr2:172449944-172450670_L2a	PRE/NORMAL	1.51457	0.00082219	chr2	172427354	172506282	ITGA6	ENSG00000091409	439762	0.475	0.191	0.415	1.24	0.254	NA	2.48691	6.49215	0.334677	X
TRINITY_GG_403186_c0_g1_i1	chr21	33333413	33333613	chr21:33330569-33333614_L1M2a	PRE/NORMAL	1.50901	0.00133322	chr21	33324477	33359862	IFNAR1	ENSG00000142166	3730	0.091	0	0	1.477	0.613	NA	NA	NA	0	X
TRINITY_GG_405349_c0_g1_i1	chr2	69867556	69867833	chr2:69867246-69868118_L2	PRE/NORMAL	1.59234	0.000845297	chr2	69829642	69881396	GMCL1	ENSG00000087338	799697	0.426	0.105	0	2.02	0.336	NA	4.05714	19.2381	0	X
TRINITY_GG_415420_c0_g1_i1	chr22	39930542	39930788	chr22:39930541-39930790_L2b	PRE/NORMAL	1.70555	0.000290911	chr22	39901082	39973721	GRAP2	ENSG00000100351	440164	0.463	0.113	0.146	2.744	0	NA	4.09735	24.2832	0.053207	X
TRINITY_GG_415739_c0_g1_i1	chr1	28938801	28939000	chr1:28938796-28939434_L1MC3	PRE/NORMAL	1.50901	0.00133322	chr1	28887091	29120046	EPB41	ENSG00000159023	782066	0.418	0	0.367	1.458	0.125	NA	NA	NA	0.251715	X
TRINITY_GG_415972_c1_g1_i1	chr10	79279323	79279980	chr10:79278434-79279979_SVA_D	PRE/NORMAL	1.51457	0.00082219	chr10	79069035	79316528	ZMIZ1	ENSG00000108175	716100	0.413	0.125	0.422	1.198	0.35	NA	3.304	9.584	0.352254	X
TRINITY_GG_416490_c0_g1_i1	chr7	32513609	32514019	chr7:32513608-32514433_LTR5B	PRE/NORMAL	1.59234	0.000845297	chr7	32495426	32588721	AVL9	ENSG00000105778	560462	0.4	0.082	0.106	1.229	0.88	NA	4.87805	14.9878	0.086249	X
TRINITY_GG_41724_c1_g1_i1	chr6	149691715	149692190	chr6:149691455-149692189_L2	PRE/NORMAL	1.8625	4.29323e-05	chr6	149658153	149718256	LATS1	ENSG00000131023	512273	0.122	0.116	0.097	1.607	0.095	NA	1.05172	13.8534	0.0603609	X
TRINITY_GG_421362_c0_g1_i1	chr19	34416468	34416835	chr19:34416464-34416834_HAL1b	PRE/NORMAL	1.52986	0.000894282	chr19	34404384	34426168	PDCD2L	ENSG00000126249	41859	0.346	0.232	0.533	2.435	0.498	NA	1.49138	10.4957	0.218891	X
TRINITY_GG_421362_c0_g1_i1	chr19	34416468	34416835	chr19:34416464-34416834_HAL1b	PRE/NORMAL	1.52986	0.000894282	chr19	34404384	34426168	PDCD2L	ENSG00000126249	41859	0.346	0.232	0.533	2.435	0.498	NA	1.49138	10.4957	0.218891	X
TRINITY_GG_421747_c0_g1_i1	chr9	129991277	129991563	chr9:129991276-129991567_AluJr	PRE/NORMAL	1.70765	0.000137185	chr9	129887187	130043194	FNBP1	ENSG00000187239	712849	0.981	0.272	0.633	2.909	1.791	NA	3.60662	10.6949	0.217601	X
TRINITY_GG_421765_c0_g1_i1	chr16	24194052	24194328	chr16:24194045-24194327_AluSx	PRE/NORMAL	1.54749	0.000938142	chr16	23836001	24220611	PRKCB	ENSG00000166501	306016	0.418	0.217	0.456	2.466	0.331	NA	1.92627	11.3641	0.184915	X
TRINITY_GG_42244_c0_g1_i1	chr5	150538408	150538651	chr5:150537955-150538654_L2a	PRE/NORMAL	1.59234	0.000845297	chr5	150485818	150558211	NDST1	ENSG00000070614	199140	0.355	0.114	0.737	2.295	0.873	NA	3.11404	20.1316	0.321133	X
TRINITY_GG_42372_c0_g1_i1	chr16	58571294	58571590	chr16:58571274-58571589_AluSx	PRE/NORMAL	1.70555	0.000290911	chr16	58519951	58629886	CNOT1	ENSG00000125107	292077	0.5	0.1	0.273	1.966	0.446	NA	5	19.66	0.138861	X
TRINITY_GG_42372_c0_g1_i1	chr16	58571294	58571590	chr16:58571274-58571589_AluSx	PRE/NORMAL	1.70555	0.000290911	chr16	58519951	58629886	CNOT1	ENSG00000125107	292077	0.5	0.1	0.273	1.966	0.446	NA	5	19.66	0.138861	X
TRINITY_GG_424681_c0_g1_i1	chr22	39315992	39316254	chr22:39315960-39316253_AluSp	PRE/NORMAL	1.59234	0.000845297	chr22	39312882	39320389	RPL3	ENSG00000100316	653046	0	0.11	0.3	2.129	0.221	NA	0	19.3545	0.140911	X
TRINITY_GG_424887_c0_g1_i1	chr12	40276300	40276596	chr12:40276298-40276595_AluSz	PRE/NORMAL	1.59234	0.000845297	chr12	40196744	40369285	LRRK2	ENSG00000188906	330613	0.07	0.099	0.881	1.173	0.736	NA	0.707071	11.8485	0.751066	X
TRINITY_GG_426736_c0_g1_i1	chr13	21315408	21315997	chr13:21315407-21316926_L1MA6	PRE/NORMAL	1.70555	0.000290911	chr13	21303515	21348721	LINC00539	ENSG00000224429	58122	0.169	0.07	0.18	0.677	0.085	NA	2.41429	9.67143	0.265879	X
TRINITY_GG_429346_c0_g1_i1	chr2	98529456	98529761	chr2:98529455-98529763_AluY	PRE/NORMAL	1.50901	0.00133322	chr2	98444854	98594390	INPP4A	ENSG00000040933	22405	0.302	0	0.126	0.984	0	NA	NA	NA	0.128049	X
TRINITY_GG_429697_c0_g1_i1	chr2	11759258	11759653	chr2:11759208-11760727_SVA_A	PRE/NORMAL	1.50901	0.00133322	chr2	11677595	11827409	LPIN1	ENSG00000134324	419382	0.678	0	0.263	0.823	0.37	NA	NA	NA	0.319563	X
TRINITY_GG_429984_c0_g1_i1	chr9	123094196	123094401	chr9:123093573-123095072_L1M5	PRE/NORMAL	1.50901	0.00133322	chr9	122940833	123104866	RABGAP1	ENSG00000011454	383722	0.089	0	0	1.428	0.598	NA	NA	NA	0	X
TRINITY_GG_430634_c0_g1_i1	chr6	3010257	3012203	chr6:3010256-3012202_L1M3f	PRE/NORMAL	2.10692	1.76354e-06	chr6	2987987	3028869	NQO2	ENSG00000124588	731852	0.121	0.039	0.27	0.424	0.41	NA	3.10256	10.8718	0.636792	X
TRINITY_GG_433338_c0_g1_i1	chr6	30001012	30001857	chr6:30000985-30001856_ERV3-16A3_I-int	PRE/NORMAL	-1.70044	0.00113403	chr6	30001011	30061640	ZNRD1ASP	ENSG00000204623	787005	1.092	1.124	0.721	0.138	0.7	NA	0.97153	0.122776	5.22464	X
TRINITY_GG_433338_c0_g1_i1	chr6	30001012	30001857	chr6:30000985-30001856_ERV3-16A3_I-int	PRE/NORMAL	-1.70044	0.00113403	chr6	30001011	30061640	ZNRD1ASP	ENSG00000204623	787005	1.092	1.124	0.721	0.138	0.7	NA	0.97153	0.122776	5.22464	X
TRINITY_GG_434057_c0_g1_i1	chr21	33526178	33526474	chr21:33526177-33526473_AluSz	PRE/NORMAL	1.52986	0.000894282	chr21	33503931	33543491	GART	ENSG00000159131	222787	0.31	0.27	0.16	2.376	0.59	NA	1.14815	8.8	0.0673401	X
TRINITY_GG_434813_c1_g1_i1	chr16	24109889	24110141	chr16:24108350-24110141_SVA_F	PRE/NORMAL	1.73697	0.000133802	chr16	23836001	24220611	PRKCB	ENSG00000166501	798284	0.482	0.272	0.293	2.456	0.118	NA	1.77206	9.02941	0.1193	X
TRINITY_GG_43488_c0_g1_i1	chr1	37972938	37973209	chr1:37972899-37973208_AluSx	PRE/NORMAL	1.50901	0.00133322	chr1	37956975	37990921	SF3A3	ENSG00000183431	123462	0.152	0	0.137	1.094	0.102	NA	NA	NA	0.125229	X
TRINITY_GG_43488_c0_g1_i1	chr1	37972938	37973209	chr1:37972899-37973208_AluSx	PRE/NORMAL	1.50901	0.00133322	chr1	37956975	37990921	SF3A3	ENSG00000183431	123462	0.152	0	0.137	1.094	0.102	NA	NA	NA	0.125229	X
TRINITY_GG_435510_c0_g1_i1	chr8	30167382	30167621	chr8:30167337-30167620_AluJr	PRE/NORMAL	1.50901	0.00133322	chr8	30095398	30177208	LEPROTL1	ENSG00000104660	327455	0.256	0	0.316	1.217	0.232	NA	NA	NA	0.259655	X
TRINITY_GG_435510_c0_g1_i1	chr8	30167382	30167621	chr8:30167337-30167620_AluJr	PRE/NORMAL	1.50901	0.00133322	chr8	30156297	30183640	DCTN6	ENSG00000104671	327455	0.256	0	0.316	1.217	0.232	NA	NA	NA	0.259655	X
TRINITY_GG_437252_c0_g1_i1	chr7	105362537	105363093	chr7:105362531-105363196_L1PA5	PRE/NORMAL	1.85756	6.56851e-05	chr7	105110704	105399308	SRPK2	ENSG00000135250	395583	0.188	0.034	0	0.799	0.259	NA	5.52941	23.5	0	X
TRINITY_GG_437924_c1_g1_i1	chr7	102802008	102802575	chr7:102801946-102805686_L1PB1	PRE/NORMAL	1.90442	1.79153e-05	chr7	102748971	102809225	FAM185A	ENSG00000222011	698728	0.206	0.119	0.487	1.098	0.322	NA	1.73109	9.22689	0.443534	X
TRINITY_GG_438100_c0_g1_i1	chr17	16781279	16783762	chr17:16781278-16783989_L1PA11	PRE/NORMAL	-1.9542	0.000786394	chr17	16690261	16804453	RP11-219A15.1	ENSG00000266302	511686	0.186	0.17	0.159	0	0.195	NA	1.09412	0	NA	X
TRINITY_GG_438120_c0_g1_i1	chr7	27785520	27785852	chr7:27785514-27785851_MLT1F	PRE/NORMAL	1.50901	0.00133322	chr7	27739331	27844564	TAX1BP1	ENSG00000106052	148675	0.161	0	0	0.773	0.188	NA	NA	NA	0	X
TRINITY_GG_440603_c0_g1_i1	chr9	112388485	112388745	chr9:112388484-112388765_AluSx3	PRE/NORMAL	1.59234	0.000845297	chr9	112379937	112472410	HSDL2	ENSG00000119471	530558	0.076	0.11	0.49	2.139	0.221	NA	0.690909	19.4455	0.229079	X
TRINITY_GG_441924_c0_g1_i1	chr3	121633531	121633835	chr3:121633530-121633834_AluJr4	PRE/NORMAL	-1.51987	0.00813401	chr3	121631399	121660927	HCLS1	ENSG00000180353	746047	0.58	1.65	0.265	0.12	0.307	NA	0.351515	0.0727273	2.20833	X
TRINITY_GG_442540_c0_g1_i1	chr11	10100704	10101114	chr11:10100323-10101659_HUERS-P1-int	PRE/NORMAL	1.51457	0.00082219	chr11	9778667	10294207	SBF2	ENSG00000133812	147197	0.405	0.27	0.43	2.084	0.362	NA	1.5	7.71852	0.206334	X
TRINITY_GG_444641_c0_g1_i1	chrX	19666628	19667342	chrX:19666627-19667341_L1MB3	PRE/NORMAL	-1.51987	0.00813401	chrX	19533975	19887601	SH3KBP1	ENSG00000147010	783289	0.687	0.624	0.732	0.074	0.645	NA	1.10096	0.11859	9.89189	X
TRINITY_GG_444641_c0_g1_i1	chrX	19666628	19667342	chrX:19666627-19667341_L1MB3	PRE/NORMAL	-1.51987	0.00813401	chrX	19533975	19887601	SH3KBP1	ENSG00000147010	783289	0.687	0.624	0.732	0.074	0.645	NA	1.10096	0.11859	9.89189	X
TRINITY_GG_446360_c0_g1_i1	chr4	13456389	13456639	chr4:13456388-13456638_MIRb	PRE/NORMAL	-1.58496	0.0085517	chr4	13361354	13484365	RAB28	ENSG00000157869	580678	0.341	1.196	0.302	0	0.35	NA	0.285117	0	NA	X
TRINITY_GG_446412_c0_g1_i1	chr5	70438367	70439284	chr5:70438365-70439283_L1MEc	PRE/NORMAL	-1.51335	0.00046122	chr5	70415352	70448015	GTF2H2B	ENSG00000226259	781772	2.031	2.196	2.649	0.993	2.161	NA	0.924863	0.452186	2.66767	X
TRINITY_GG_446412_c0_g1_i1	chr5	70438367	70439284	chr5:70438365-70439283_L1MEc	PRE/NORMAL	-1.51335	0.00046122	chr5	70415352	70448015	GTF2H2B	ENSG00000226259	781772	2.031	2.196	2.649	0.993	2.161	NA	0.924863	0.452186	2.66767	X
TRINITY_GG_446412_c0_g1_i1	chr5	70438367	70439284	chr5:70438365-70439283_L1MEc	PRE/NORMAL	-1.51335	0.00046122	chr5	70415352	70448015	GTF2H2B	ENSG00000226259	781772	2.031	2.196	2.649	0.993	2.161	NA	0.924863	0.452186	2.66767	X
TRINITY_GG_448304_c1_g1_i1	chr4	168398098	168398984	chr4:168397743-168399553_MER52A	PRE/NORMAL	1.55195	0.000245698	chr4	168356735	168537786	DDX60L	ENSG00000181381	180776	0.443	0.238	0.821	0.97	0.679	NA	1.86134	4.07563	0.846392	X
TRINITY_GG_450084_c0_g1_i1	chr2	134181523	134181744	chr2:134181450-134182294_MER97a	PRE/NORMAL	1.70555	0.000290911	chr2	134119983	134454621	MGAT5	ENSG00000152127	80258	0.174	0.122	0.375	2.608	0.393	NA	1.42623	21.377	0.143788	X
TRINITY_GG_452908_c1_g1_i1	chr3	11488701	11489866	chr3:11488673-11492490_L1HS	PRE/NORMAL	-1.70044	0.00240681	chr3	11272309	11557665	ATG7	ENSG00000197548	306220	0.53	0.465	0.457	0.059	0.514	NA	1.13978	0.126882	7.74576	X
TRINITY_GG_454354_c0_g1_i1	chr4	41983838	41984255	chr4:41983835-41984254_L1ME3	PRE/NORMAL	-1.51987	0.00813401	chr4	41981696	41986467	DCAF4L1	ENSG00000182308	525145	0.673	1.293	0.82	0.101	0.868	NA	0.520495	0.0781129	8.11881	X
TRINITY_GG_456740_c0_g1_i1	chr15	92122537	92123111	chr15:92122393-92123133_L1ME3	PRE/NORMAL	1.52986	0.000894282	chr15	91853695	92172435	SLCO3A1	ENSG00000176463	794217	0.207	0.179	0	1.238	0.292	NA	1.15642	6.9162	0	X
TRINITY_GG_457044_c0_g1_i1	chr9	6005230	6005524	chr9:6005229-6005523_AluSx	PRE/NORMAL	1.50901	0.00133322	chr9	5881596	6007901	KIAA2026	ENSG00000183354	703454	0.07	0	0	1.016	0.096	NA	NA	NA	0	X
TRINITY_GG_457234_c2_g1_i1	chr7	26836770	26837339	chr7:26833414-26837339_L1PA7	PRE/NORMAL	1.70765	0.000137185	chr7	26667062	26995239	SKAP2	ENSG00000005020	59042	0.467	0.179	0.372	1.817	0.734	NA	2.60894	10.1508	0.204733	X
TRINITY_GG_460296_c3_g1_i1	chr2	86590547	86590777	chr2:86589871-86591338_L1PREC2	PRE/NORMAL	1.79141	0.000103134	chr2	86505668	86721122	RNF103-CHMP3	ENSG00000249884	660128	0	0	0	1.394	0.116	NA	NA	NA	0	X
TRINITY_GG_460296_c3_g1_i1	chr2	86590547	86590777	chr2:86589871-86591338_L1PREC2	PRE/NORMAL	1.79141	0.000103134	chr2	86562070	86618766	AC015971.2	ENSG00000228363	660128	0	0	0	1.394	0.116	NA	NA	NA	0	X
TRINITY_GG_464435_c1_g1_i1	chr16	53995988	53996266	chr16:53995713-53996265_MLT1L	PRE/NORMAL	1.50901	0.00133322	chr16	53701692	54158512	FTO	ENSG00000140718	524483	0.149	0	0	1.055	0.209	NA	NA	NA	0	X
TRINITY_GG_467315_c0_g1_i2	chr1	161422268	161422925	chr1:161422259-161424316_SVA_D	PRE/NORMAL	-1.64386	0.00608125	chr1	161403409	161470523	RP11-122G18.10	ENSG00000283360	522962	0.279	0.544	0.214	0.003	0.421	NA	0.512868	0.00551471	71.3333	X
TRINITY_GG_467315_c0_g1_i2	chr1	161422268	161422925	chr1:161422259-161424316_SVA_D	PRE/NORMAL	-1.64386	0.00608125	chr1	161399409	161422424	RP11-122G18.12	ENSG00000283696	522962	0.279	0.544	0.214	0.003	0.421	NA	0.512868	0.00551471	71.3333	X
TRINITY_GG_471751_c2_g1_i1	chr4	152837479	152837765	chr4:152836793-152840713_L1PB1	PRE/NORMAL	-1.9542	0.000786394	chr4	152779937	152918463	ARFIP1	ENSG00000164144	717818	0.445	1.221	0.284	0	0.462	NA	0.364455	0	NA	X
TRINITY_GG_473306_c0_g1_i1	chr6	16612160	16612610	chr6:16612159-16612613_L1M6	PRE/NORMAL	1.50901	0.00133322	chr6	16299112	16761491	ATXN1	ENSG00000124788	476360	0	0	0	0.421	0.097	NA	NA	NA	0	X
TRINITY_GG_477659_c0_g1_i1	chr3	37123204	37123489	chr3:37123203-37123488_AluSx1	PRE/NORMAL	1.50901	0.00133322	chr3	37052656	37183689	LRRFIP2	ENSG00000093167	714763	0.071	0	0	0.856	0.098	NA	NA	NA	0	X
TRINITY_GG_478192_c0_g1_i1	chr10	11759125	11759371	chr10:11759071-11759383_AluSq2	PRE/NORMAL	-1.58496	0.0085517	chr10	11742366	11764070	ECHDC3	ENSG00000134463	269901	0.735	1.171	1.055	0	0.76	NA	0.627669	0	NA	X
TRINITY_GG_479155_c0_g1_i1	chr8	102868233	102868522	chr8:102868223-102868521_AluJb	PRE/NORMAL	1.62149	0.000660579	chr8	102864300	102977876	AZIN1-AS1	ENSG00000253320	113062	0.334	0.049	0.847	1.349	0.75	NA	6.81633	27.5306	0.627872	X
TRINITY_GG_479155_c0_g1_i1	chr8	102868233	102868522	chr8:102868223-102868521_AluJb	PRE/NORMAL	1.62149	0.000660579	chr8	102826357	102893864	AZIN1	ENSG00000155096	113062	0.334	0.049	0.847	1.349	0.75	NA	6.81633	27.5306	0.627872	X
TRINITY_GG_479155_c0_g1_i1	chr8	102868233	102868522	chr8:102868223-102868521_AluJb	PRE/NORMAL	1.62149	0.000660579	chr8	102826357	102893864	AZIN1	ENSG00000155096	113062	0.334	0.049	0.847	1.349	0.75	NA	6.81633	27.5306	0.627872	X
TRINITY_GG_479155_c0_g1_i1	chr8	102868233	102868522	chr8:102868223-102868521_AluJb	PRE/NORMAL	1.62149	0.000660579	chr8	102864300	102977876	AZIN1-AS1	ENSG00000253320	113062	0.334	0.049	0.847	1.349	0.75	NA	6.81633	27.5306	0.627872	X
TRINITY_GG_479822_c0_g1_i1	chr17	2922022	2922370	chr17:2922021-2922369_MLT1A0	PRE/NORMAL	1.67302	0.000339321	chr17	2755705	3037739	RAP1GAP2	ENSG00000132359	269574	0.445	0.138	0.393	1.966	0.285	NA	3.22464	14.2464	0.199898	X
TRINITY_GG_479822_c0_g1_i1	chr17	2922022	2922370	chr17:2922021-2922369_MLT1A0	PRE/NORMAL	1.67302	0.000339321	chr17	2755705	3037739	RAP1GAP2	ENSG00000132359	269574	0.445	0.138	0.393	1.966	0.285	NA	3.22464	14.2464	0.199898	X
TRINITY_GG_482563_c0_g1_i1	chr5	131687599	131688301	chr5:131687494-131689939_L1MC2	PRE/NORMAL	1.56635	0.000277495	chr5	131641714	131797063	FNIP1	ENSG00000217128	237971	0.407	0.188	0.103	1.205	0	NA	2.16489	6.40957	0.0854772	X
TRINITY_GG_482563_c0_g1_i1	chr5	131687599	131688301	chr5:131687494-131689939_L1MC2	PRE/NORMAL	1.56635	0.000277495	chr5	131425891	131796983	CTC-432M15.3	ENSG00000273217	237971	0.407	0.188	0.103	1.205	0	NA	2.16489	6.40957	0.0854772	X
TRINITY_GG_482685_c0_g1_i1	chr8	91035382	91035663	chr8:91035378-91035662_L2b	PRE/NORMAL	1.59234	0.000845297	chr8	90993796	91041064	TMEM55A	ENSG00000155099	345510	0.147	0.101	0.279	1.906	0.205	NA	1.45545	18.8713	0.14638	X
TRINITY_GG_484323_c0_g1_i1	chr1	207589322	207594613	chr1:207589321-207594612_L1PA7	PRE/NORMAL	-1.85798	0.0015551	chr1	207496147	207640647	CR1	ENSG00000203710	397458	0.026	0.09	0.094	0	0.122	NA	0.288889	0	NA	X
TRINITY_GG_484323_c0_g1_i1	chr1	207589322	207594613	chr1:207589321-207594612_L1PA7	PRE/NORMAL	-1.85798	0.0015551	chr1	207551925	207606555	RP11-78B10.2	ENSG00000236911	397458	0.026	0.09	0.094	0	0.122	NA	0.288889	0	NA	X
TRINITY_GG_48442_c0_g1_i1	chr9	65291155	65292464	chr9:65291010-65292463_L1PB1	PRE/NORMAL	-2.00856	6.41586e-05	chr9	65287914	65323015	CBWD4P	ENSG00000204778	387216	0.239	0.666	0.17	0.122	0.118	NA	0.358859	0.183183	1.39344	X
TRINITY_GG_48442_c0_g1_i1	chr9	65291155	65292464	chr9:65291010-65292463_L1PB1	PRE/NORMAL	-2.00856	6.41586e-05	chr9	65287914	65323015	CBWD4P	ENSG00000204778	387216	0.239	0.666	0.17	0.122	0.118	NA	0.358859	0.183183	1.39344	X
TRINITY_GG_485576_c2_g1_i1	chr6	126019821	126020089	chr6:126019804-126020820_Tigger12	PRE/NORMAL	1.50901	0.00133322	chr6	125986430	126039276	TRMT11	ENSG00000066651	638079	0.243	0	0.14	1.121	0.484	NA	NA	NA	0.124888	X
TRINITY_GG_488428_c0_g1_i1	chr17	59651480	59653155	chr17:59651479-59653154_Tigger1	PRE/NORMAL	-1.80735	0.00218683	chr17	59619689	59696956	CLTC	ENSG00000141367	340839	0	0.207	0	0	0.25	NA	0	0	NA	X
TRINITY_GG_488428_c0_g1_i1	chr17	59651480	59653155	chr17:59651479-59653154_Tigger1	PRE/NORMAL	-1.80735	0.00218683	chr17	59619689	59696956	CLTC	ENSG00000141367	340839	0	0.207	0	0	0.25	NA	0	0	NA	X
TRINITY_GG_489550_c0_g1_i1	chr4	67723474	67724070	chr4:67723471-67724069_LTR9	PRE/NORMAL	-1.51987	0.00813401	chr4	67718996	67724262	RP11-453E17.3	ENSG00000270228	6626	0.409	0.684	0.114	0.083	0.229	NA	0.597953	0.121345	1.37349	X
TRINITY_GG_489550_c0_g1_i1	chr4	67723474	67724070	chr4:67723471-67724069_LTR9	PRE/NORMAL	-1.51987	0.00813401	chr4	67701280	68080952	UBA6-AS1	ENSG00000248049	6626	0.409	0.684	0.114	0.083	0.229	NA	0.597953	0.121345	1.37349	X
TRINITY_GG_494083_c1_g1_i1	chr2	98721401	98722060	chr2:98720679-98722059_L1M4b	PRE/NORMAL	1.51457	0.00082219	chr2	98619106	98731126	MGAT4A	ENSG00000071073	95160	0.378	0.204	0.263	1.416	0.542	NA	1.85294	6.94118	0.185734	X
TRINITY_GG_494083_c1_g1_i1	chr2	98721401	98722060	chr2:98720679-98722059_L1M4b	PRE/NORMAL	1.51457	0.00082219	chr2	98619106	98731126	MGAT4A	ENSG00000071073	95160	0.378	0.204	0.263	1.416	0.542	NA	1.85294	6.94118	0.185734	X
TRINITY_GG_496448_c0_g1_i1	chr4	119463023	119463405	chr4:119463015-119463404_L1PA6	PRE/NORMAL	-1.56717	0.00601141	chr4	119454791	119552025	RP11-33B1.1	ENSG00000245958	636218	1.448	1.513	0.856	0.106	0.695	NA	0.957039	0.0700595	8.07547	X
TRINITY_GG_4985_c0_g1_i1	chr2	227540199	227541277	chr2:227540198-227544146_L1PA5	PRE/NORMAL	2.31586	6.68489e-08	chr2	227472152	227561214	AGFG1	ENSG00000173744	120605	0.119	0.076	0.144	0.713	0.23	NA	1.56579	9.38158	0.201964	X
TRINITY_GG_499332_c0_g1_i1	chr17	46949588	46949913	chr17:46949587-46949912_L2c	PRE/NORMAL	-1.64386	0.00608125	chr17	46923075	46975524	GOSR2	ENSG00000108433	361520	1.023	1.048	0.254	0	0.856	NA	0.976145	0	NA	X
TRINITY_GG_499332_c0_g1_i1	chr17	46949588	46949913	chr17:46949587-46949912_L2c	PRE/NORMAL	-1.64386	0.00608125	chr17	46923133	47049932	RP11-156P1.2	ENSG00000262633	361520	1.023	1.048	0.254	0	0.856	NA	0.976145	0	NA	X
TRINITY_GG_49968_c0_g1_i1	chr10	99891895	99892742	chr10:99891150-99892776_SVA_F	PRE/NORMAL	-1.80735	0.00218683	chr10	99875577	100009919	DNMBP	ENSG00000107554	602518	0.176	0.359	0	0	0.087	NA	0.490251	0	NA	X
TRINITY_GG_50391_c0_g1_i1	chr8	130304697	130305343	chr8:130304696-130305342_L2a	PRE/NORMAL	1.74435	0.000207433	chr8	130052104	130443660	ASAP1	ENSG00000153317	57489	0.139	0.031	0.081	0.78	0.061	NA	4.48387	25.1613	0.103846	X
TRINITY_GG_504667_c0_g1_i1	chr1	174488047	174488254	chr1:174486646-174488761_L1MA3	PRE/NORMAL	1.64534	0.000357473	chr1	174159410	174995308	RABGAP1L	ENSG00000152061	485806	0.668	0.27	0.357	4.147	0.419	NA	2.47407	15.3593	0.0860863	X
TRINITY_GG_507706_c4_g1_i1	chr12	46191177	46191451	chr12:46189949-46196086_L1PA6	PRE/NORMAL	-1.58496	0.0085517	chr12	46183063	46270017	SLC38A1	ENSG00000111371	438970	0.351	0.965	0.471	0	0.781	NA	0.363731	0	NA	X
TRINITY_GG_508404_c0_g1_i1	chr19	45725144	45725444	chr19:45725143-45725443_AluJb	PRE/NORMAL	1.51457	0.00082219	chr19	45710629	45730904	FBXO46	ENSG00000177051	49616	0.489	0.324	0.611	2.727	0.199	NA	1.50926	8.41667	0.224056	X
TRINITY_GG_512932_c0_g1_i1	chr22	20467091	20467563	chr22:20467090-20467568_LTR42	PRE/NORMAL	-1.51987	0.00813401	chr22	20441519	20495883	KLHL22	ENSG00000099910	430657	1.02	1.169	0.322	0.094	0.758	NA	0.872541	0.0804106	3.42553	X
TRINITY_GG_513490_c0_g1_i1	chr12	26615901	26616115	chr12:26615704-26616114_L1ME3D	PRE/NORMAL	1.65711	0.000370951	chr12	26336515	26833198	ITPR2	ENSG00000123104	67148	0.395	0	0.164	1.738	0.254	NA	NA	NA	0.0943613	X
TRINITY_GG_514809_c0_g1_i1	chr11	18486793	18487275	chr11:18486490-18487274_L1PA4	PRE/NORMAL	1.62149	0.000660579	chr11	18468336	18527232	TSG101	ENSG00000074319	79693	0.263	0.038	0	0.415	0	NA	6.92105	10.9211	0	X
TRINITY_GG_515045_c0_g1_i1	chr22	29914330	29914819	chr22:29914050-29914818_L1ME1	PRE/NORMAL	1.64534	0.000357473	chr22	29883155	30030866	MTMR3	ENSG00000100330	112586	0.45	0.154	0.73	1.879	0.414	NA	2.92208	12.2013	0.388505	X
TRINITY_GG_515045_c0_g1_i1	chr22	29914330	29914819	chr22:29914050-29914818_L1ME1	PRE/NORMAL	1.64534	0.000357473	chr22	29883155	30030866	MTMR3	ENSG00000100330	112586	0.45	0.154	0.73	1.879	0.414	NA	2.92208	12.2013	0.388505	X
TRINITY_GG_51574_c9_g1_i1	chr11	73064865	73065710	chr11:73061020-73067491_L1PA7	PRE/NORMAL	1.55195	0.000245698	chr11	72836745	73142261	FCHSD2	ENSG00000137478	638410	0.559	0.238	0.374	1.472	0.571	NA	2.34874	6.18487	0.254076	X
TRINITY_GG_516628_c0_g1_i1	chr21	33298333	33298633	chr21:33298332-33298643_AluSx	PRE/NORMAL	1.54749	0.000938142	chr21	33266358	33310187	IL10RB	ENSG00000243646	736445	0.705	0.212	0.867	1.704	0.436	NA	3.32547	8.03774	0.508803	X
TRINITY_GG_519412_c1_g1_i1	chr14	101797021	101797326	chr14:101796919-101797333_L1MB4	PRE/NORMAL	1.56805	0.000931548	chr14	101761798	101927989	PPP2R5C	ENSG00000078304	744867	0.307	0.152	0.435	1.658	0.096	NA	2.01974	10.9079	0.262364	X
TRINITY_GG_519412_c1_g1_i1	chr14	101797021	101797326	chr14:101796919-101797333_L1MB4	PRE/NORMAL	1.56805	0.000931548	chr14	101796555	101810321	CTD-2017C7.2	ENSG00000259088	744867	0.307	0.152	0.435	1.658	0.096	NA	2.01974	10.9079	0.262364	X
TRINITY_GG_521134_c0_g1_i1	chr1	245118512	245118796	chr1:245118511-245118795_AluSp	PRE/NORMAL	1.59234	0.000845297	chr1	244969705	245127164	EFCAB2	ENSG00000203666	503606	0.417	0.103	0.286	1.443	0.1	NA	4.04854	14.0097	0.198198	X
TRINITY_GG_521218_c0_g1_i1	chr1	16307796	16308152	chr1:16307590-16308151_L1MC1	PRE/NORMAL	1.50901	0.00133322	chr1	16246839	16352454	FBXO42	ENSG00000037637	211487	0	0	0	0.332	0	NA	NA	NA	0	X
TRINITY_GG_521218_c0_g1_i1	chr1	16307796	16308152	chr1:16307590-16308151_L1MC1	PRE/NORMAL	1.50901	0.00133322	chr1	16246839	16352454	FBXO42	ENSG00000037637	211487	0	0	0	0.332	0	NA	NA	NA	0	X
TRINITY_GG_523833_c1_g1_i1	chr11	74879344	74879923	chr11:74877464-74883532_L1PA2	PRE/NORMAL	-2.03924	0.000148666	chr11	74876286	74920022	RP11-147I3.1	ENSG00000241170	321183	0.057	0.662	0.306	0.074	0.609	NA	0.0861027	0.111782	4.13514	X
TRINITY_GG_523833_c1_g1_i1	chr11	74879344	74879923	chr11:74877464-74883532_L1PA2	PRE/NORMAL	-2.03924	0.000148666	chr11	74807739	74949200	XRRA1	ENSG00000166435	321183	0.057	0.662	0.306	0.074	0.609	NA	0.0861027	0.111782	4.13514	X
TRINITY_GG_525791_c0_g1_i1	chr3	41691959	41692250	chr3:41691944-41692249_AluYk2	PRE/NORMAL	1.50901	0.00133322	chr3	41246599	41962430	ULK4	ENSG00000168038	558925	0.07	0	0.277	0.845	0.097	NA	NA	NA	0.327811	X
TRINITY_GG_526197_c1_g1_i1	chr7	36958564	36959188	chr7:36958563-36959427_L2a	PRE/NORMAL	1.69486	4.59105e-06	chr7	36854361	37449249	ELMO1	ENSG00000155849	702832	0.432	0.57	1.069	3.968	0.819	NA	0.757895	6.9614	0.269405	X
TRINITY_GG_526523_c0_g1_i1	chr16	10899799	10900102	chr16:10899798-10900101_AluSz	PRE/NORMAL	1.51457	0.00082219	chr16	10866222	10932281	CIITA	ENSG00000179583	333009	0.598	0.324	0.314	3.11	0.608	NA	1.84568	9.59877	0.100965	X
TRINITY_GG_526523_c0_g1_i1	chr16	10899799	10900102	chr16:10899798-10900101_AluSz	PRE/NORMAL	1.51457	0.00082219	chr16	10866222	10932281	CIITA	ENSG00000179583	333009	0.598	0.324	0.314	3.11	0.608	NA	1.84568	9.59877	0.100965	X
TRINITY_GG_529411_c0_g1_i1	chr10	6539318	6539641	chr10:6539279-6539752_MER1A	PRE/NORMAL	1.70555	0.000290911	chr10	6427143	6580301	PRKCQ	ENSG00000065675	467937	0.138	0.095	0.262	1.811	0.452	NA	1.45263	19.0632	0.144671	X
TRINITY_GG_529783_c0_g1_i1	chr1	120323094	120323604	chr1:120323093-120323603_L1PA3	PRE/NORMAL	-1.64386	0.00608125	chr1	120267334	120341871	CH17-472G23.2	ENSG00000223804	357646	0.157	0.388	0.437	0	0.101	NA	0.404639	0	NA	X
TRINITY_GG_529783_c0_g1_i1	chr1	120323094	120323604	chr1:120323093-120323603_L1PA3	PRE/NORMAL	-1.64386	0.00608125	chr1	120267334	120341871	CH17-472G23.2	ENSG00000223804	357646	0.157	0.388	0.437	0	0.101	NA	0.404639	0	NA	X
TRINITY_GG_530755_c1_g1_i1	chr2	69790805	69792819	chr2:69790238-69792971_LTR25-int	PRE/NORMAL	-1.9542	0.000786394	chr2	69644425	69827100	ANXA4	ENSG00000196975	25742	0.267	0.238	0.15	0	0.064	NA	1.12185	0	NA	X
TRINITY_GG_534356_c0_g1_i1	chr10	95774658	95775549	chr10:95773666-95775624_L1P2	PRE/NORMAL	1.78785	7.04978e-06	chr10	95711779	95869695	ENTPD1	ENSG00000138185	570033	0.46	0.26	0.22	1.581	0.2	NA	1.76923	6.08077	0.139152	X
TRINITY_GG_534356_c0_g1_i1	chr10	95774658	95775549	chr10:95773666-95775624_L1P2	PRE/NORMAL	1.78785	7.04978e-06	chr10	95753206	96090238	ENTPD1-AS1	ENSG00000226688	570033	0.46	0.26	0.22	1.581	0.2	NA	1.76923	6.08077	0.139152	X
TRINITY_GG_534888_c3_g1_i1	chr1	160511998	160512913	chr1:160511705-160518027_L1PA10	PRE/NORMAL	1.52986	0.000894282	chr1	160485030	160523262	SLAMF6	ENSG00000162739	562779	0.075	0.112	0.069	0.636	0.234	NA	0.669643	5.67857	0.108491	X
TRINITY_GG_536254_c0_g1_i1	chr1	123835	124405	chr1:123833-124404_L2c	PRE/NORMAL	1.70555	0.000290911	chr1	89295	133723	RP11-34P13.7	ENSG00000238009	600647	0.051	0.042	0	0.308	0.003	NA	1.21429	7.33333	0	X
TRINITY_GG_537841_c0_g1_i1	chr3	136437952	136438232	chr3:136437943-136438231_L2b	PRE/NORMAL	1.50901	0.00133322	chr3	136336233	136752403	STAG1	ENSG00000118007	374508	0.149	0	0.133	0.869	0.1	NA	NA	NA	0.153049	X
TRINITY_GG_537841_c0_g1_i1	chr3	136437952	136438232	chr3:136437943-136438231_L2b	PRE/NORMAL	1.50901	0.00133322	chr3	136336233	136752403	STAG1	ENSG00000118007	374508	0.149	0	0.133	0.869	0.1	NA	NA	NA	0.153049	X
TRINITY_GG_540742_c0_g1_i1	chr8	12458984	12460003	chr8:12458983-12460006_LTR5A	PRE/NORMAL	-1.56717	0.00601141	chr8	12448013	12511278	ENPP7P6	ENSG00000255549	789826	0.161	0.339	0.218	0.071	0.361	NA	0.474926	0.20944	3.07042	X
TRINITY_GG_541272_c0_g1_i1	chr19	13828128	13828438	chr19:13828127-13828437_AluSx1	PRE/NORMAL	1.50119	0.00073715	chr19	13795460	13832230	ZSWIM4	ENSG00000132003	672606	0.39	0.38	0.898	2.472	0.708	NA	1.02632	6.50526	0.363269	X
TRINITY_GG_541272_c0_g1_i1	chr19	13828128	13828438	chr19:13828127-13828437_AluSx1	PRE/NORMAL	1.50119	0.00073715	chr19	13795460	13832230	ZSWIM4	ENSG00000132003	672606	0.39	0.38	0.898	2.472	0.708	NA	1.02632	6.50526	0.363269	X
TRINITY_GG_541680_c0_g1_i1	chr12	14709256	14709486	chr12:14707187-14710156_HERVH-int	PRE/NORMAL	1.65711	0.000370951	chr12	14665655	14757963	RP11-174G6.1	ENSG00000214772	450616	0.308	0.022	0.157	0.864	0	NA	14	39.2727	0.181713	X
TRINITY_GG_543272_c0_g1_i1	chr14	101803746	101804734	chr14:101803745-101805020_L1MA1	PRE/NORMAL	2.152	2.00034e-06	chr14	101761798	101927989	PPP2R5C	ENSG00000078304	99183	0.087	0.024	0.586	0.803	0.117	NA	3.625	33.4583	0.729763	X
TRINITY_GG_543272_c0_g1_i1	chr14	101803746	101804734	chr14:101803745-101805020_L1MA1	PRE/NORMAL	2.152	2.00034e-06	chr14	101796555	101810321	CTD-2017C7.2	ENSG00000259088	99183	0.087	0.024	0.586	0.803	0.117	NA	3.625	33.4583	0.729763	X
TRINITY_GG_543395_c0_g1_i1	chr4	38078435	38078799	chr4:38078434-38078801_MLT1A	PRE/NORMAL	1.74435	0.000207433	chr4	37891087	38139175	TBC1D1	ENSG00000065882	508004	0.128	0.043	0.582	1.555	0.417	NA	2.97674	36.1628	0.374277	X
TRINITY_GG_544741_c0_g1_i1	chr7	143707659	143708143	chr7:143707658-143708146_MER1A	PRE/NORMAL	2.02995	5.16392e-06	chr7	143620950	143730409	TCAF2	ENSG00000170379	193583	0.457	0.191	0.45	1.231	0.792	NA	2.39267	6.44503	0.365556	X
TRINITY_GG_545265_c2_g1_i1	chr3	128742862	128743444	chr3:128741957-128743479_LTR12C	PRE/NORMAL	1.70555	0.000290911	chr3	128726122	128814796	RAB7A	ENSG00000075785	566542	0.379	0.066	0.283	1.223	0.206	NA	5.74242	18.5303	0.231398	X
TRINITY_GG_548291_c0_g1_i1	chr17	48219997	48220575	chr17:48219996-48220574_L1ME3A	PRE/NORMAL	1.59234	0.000845297	chr17	48133440	48430275	SKAP1	ENSG00000141293	285751	0.28	0.073	0.184	0.951	0.374	NA	3.83562	13.0274	0.193481	X
TRINITY_GG_548291_c0_g1_i1	chr17	48219997	48220575	chr17:48219996-48220574_L1ME3A	PRE/NORMAL	1.59234	0.000845297	chr17	48133440	48430275	SKAP1	ENSG00000141293	285751	0.28	0.073	0.184	0.951	0.374	NA	3.83562	13.0274	0.193481	X
TRINITY_GG_551731_c0_g1_i1	chr3	57687242	57687651	chr3:57687159-57687650_Tigger1	PRE/NORMAL	1.52986	0.000894282	chr3	57625457	57693089	DENND6A	ENSG00000174839	36718	0.404	0.219	0.225	1.767	0.586	NA	1.84475	8.06849	0.127334	X
TRINITY_GG_552385_c0_g1_i1	chr10	48919862	48920264	chr10:48919847-48920263_L1MEf	PRE/NORMAL	1.74435	0.000207433	chr10	48883955	48935213	RP11-523O18.7	ENSG00000241577	54464	0.121	0.041	0.107	1.461	0.168	NA	2.95122	35.6341	0.0732375	X
TRINITY_GG_552385_c0_g1_i1	chr10	48919862	48920264	chr10:48919847-48920263_L1MEf	PRE/NORMAL	1.74435	0.000207433	chr10	48883955	48935213	RP11-523O18.7	ENSG00000241577	54464	0.121	0.041	0.107	1.461	0.168	NA	2.95122	35.6341	0.0732375	X
TRINITY_GG_552385_c0_g1_i1	chr10	48919862	48920264	chr10:48919847-48920263_L1MEf	PRE/NORMAL	1.74435	0.000207433	chr10	48684876	48982956	WDFY4	ENSG00000128815	54464	0.121	0.041	0.107	1.461	0.168	NA	2.95122	35.6341	0.0732375	X
TRINITY_GG_552385_c0_g1_i1	chr10	48919862	48920264	chr10:48919847-48920263_L1MEf	PRE/NORMAL	1.74435	0.000207433	chr10	48684876	48982956	WDFY4	ENSG00000128815	54464	0.121	0.041	0.107	1.461	0.168	NA	2.95122	35.6341	0.0732375	X
TRINITY_GG_552626_c0_g1_i1	chr5	32600612	32600905	chr5:32600607-32600904_AluSx1	PRE/NORMAL	-1.58496	0.0085517	chr5	32531633	32604079	SUB1	ENSG00000113387	679434	0.603	1.135	0	0	0.928	NA	0.531278	0	NA	X
TRINITY_GG_553046_c1_g1_i1	chr6	138954152	138954403	chr6:138953132-138954402_L1MA5A	PRE/NORMAL	1.50901	0.00133322	chr6	138903493	138988261	REPS1	ENSG00000135597	368263	0.159	0	0	1.162	0.223	NA	NA	NA	0	X
TRINITY_GG_553046_c1_g1_i1	chr6	138954152	138954403	chr6:138953132-138954402_L1MA5A	PRE/NORMAL	1.50901	0.00133322	chr6	138903493	138988261	REPS1	ENSG00000135597	368263	0.159	0	0	1.162	0.223	NA	NA	NA	0	X
TRINITY_GG_554987_c4_g1_i1	chr5	142985520	142985841	chr5:142985517-142991590_L1PA5	PRE/NORMAL	1.73252	5.10966e-05	chr5	142770384	143229011	ARHGAP26	ENSG00000145819	185565	0.384	0.403	0.639	3.557	0.521	NA	0.952854	8.8263	0.179646	X
TRINITY_GG_557332_c1_g1_i1	chr16	11061951	11062155	chr16:11061707-11062264_MLT1K	PRE/NORMAL	1.62149	0.000660579	chr16	10944488	11182189	CLEC16A	ENSG00000038532	262767	0.411	0.062	0.402	2.297	0.125	NA	6.62903	37.0484	0.175011	X
TRINITY_GG_557706_c0_g1_i1	chr11	86061049	86061361	chr11:86061048-86061360_AluSx1	PRE/NORMAL	1.54749	0.000938142	chr11	85957684	86069882	PICALM	ENSG00000073921	616559	0.497	0.2	0.419	1.909	0.734	NA	2.485	9.545	0.219487	X
TRINITY_GG_557706_c0_g1_i1	chr11	86061049	86061361	chr11:86061048-86061360_AluSx1	PRE/NORMAL	1.54749	0.000938142	chr11	85957684	86069882	PICALM	ENSG00000073921	616559	0.497	0.2	0.419	1.909	0.734	NA	2.485	9.545	0.219487	X
TRINITY_GG_558847_c0_g1_i1	chr2	143181948	143182213	chr2:143181947-143182237_AluSx1	PRE/NORMAL	1.59234	0.000845297	chr2	143091362	143768352	ARHGAP15	ENSG00000075884	108809	0.779	0.106	0.296	2.064	0.99	NA	7.34906	19.4717	0.143411	X
TRINITY_GG_560356_c0_g1_i1	chr14	101864363	101864848	chr14:101864362-101864847_L2c	PRE/NORMAL	1.56805	0.000931548	chr14	101761798	101927989	PPP2R5C	ENSG00000078304	574555	0.426	0.084	0.2	1.105	0.071	NA	5.07143	13.1548	0.180995	X
TRINITY_GG_567646_c0_g1_i1	chr11	31437129	31437480	chr11:31437128-31437479_Tigger4b	PRE/NORMAL	-1.58496	0.0085517	chr11	31432401	31509645	IMMP1L	ENSG00000148950	289520	0.286	0.915	0.425	0	0.936	NA	0.312568	0	NA	X
TRINITY_GG_568090_c0_g1_i1	chr19	54322383	54323388	chr19:54322382-54323387_LTR13	PRE/NORMAL	-2.42626	1.33254e-05	chr19	54308915	54337168	AC008984.2	ENSG00000275210	668738	0.511	0.63	0.27	0	0.291	NA	0.811111	0	NA	X
TRINITY_GG_568090_c0_g1_i1	chr19	54322383	54323388	chr19:54322382-54323387_LTR13	PRE/NORMAL	-2.42626	1.33254e-05	chr19	54308915	54337168	AC008984.2	ENSG00000275210	668738	0.511	0.63	0.27	0	0.291	NA	0.811111	0	NA	X
TRINITY_GG_570395_c0_g1_i1	chr3	196811625	196812021	chr3:196811624-196812021_L1ME3C	PRE/NORMAL	1.73697	0.000133802	chr3	196739857	196832647	PAK2	ENSG00000180370	249062	0.994	0.175	0.23	2.646	0.601	NA	5.68	15.12	0.0869237	X
TRINITY_GG_577515_c1_g1_i1	chr8	80982360	80983520	chr8:80982166-80983519_L2a	PRE/NORMAL	1.56635	0.000277495	chr8	80967810	81112068	PAG1	ENSG00000076641	354845	0.357	0.196	0.212	0.719	0.17	NA	1.82143	3.66837	0.294854	X
TRINITY_GG_57987_c0_g1_i1	chr1	184744547	184745140	chr1:184744294-184745139_L1ME1	PRE/NORMAL	-1.85798	0.0015551	chr1	184690231	184754913	EDEM3	ENSG00000116406	195069	0.198	0.637	0	0	0.712	NA	0.310832	0	NA	X
TRINITY_GG_581161_c0_g1_i1	chr11	14811431	14811646	chr11:14810166-14812043_L1PA3	PRE/NORMAL	-1.51758	0.00464527	chr11	14643723	14872044	PDE3B	ENSG00000152270	229342	1.105	1.749	1.237	0.494	1.929	NA	0.63179	0.282447	2.50405	X
TRINITY_GG_581743_c0_g1_i1	chr17	2952376	2952798	chr17:2952309-2952797_L1M5	PRE/NORMAL	1.54749	0.000938142	chr17	2755705	3037739	RAP1GAP2	ENSG00000132359	42636	0.415	0.168	0.221	1.872	0.352	NA	2.47024	11.1429	0.118056	X
TRINITY_GG_581745_c0_g1_i1	chr21	25923945	25924161	chr21:25918368-25924392_L1PA2	PRE/NORMAL	1.52737	0.000185893	chr21	25880550	26171128	APP	ENSG00000142192	540985	0.369	0.468	0.383	2.802	0.915	NA	0.788462	5.98718	0.136688	X
TRINITY_GG_583080_c0_g1_i1	chr6	155230838	155231142	chr6:155230837-155231141_AluSz	PRE/NORMAL	1.62149	0.000660579	chr6	154832697	155257723	TIAM2	ENSG00000146426	164585	0.494	0.048	0.14	1.517	0.311	NA	10.2917	31.6042	0.0922874	X
TRINITY_GG_583603_c0_g1_i1	chr13	49497240	49498115	chr13:49497239-49498196_L2a	PRE/NORMAL	-1.70044	0.00432448	chr13	49495610	49528987	PHF11	ENSG00000136147	63501	0.105	0.329	0.141	0	0.052	NA	0.319149	0	NA	X
TRINITY_GG_584804_c0_g1_i1	chr7	66322230	66322812	chr7:66322229-66323228_L1MB2	PRE/NORMAL	1.67302	0.000339321	chr7	66205199	66420543	TPST1	ENSG00000169902	26062	0.589	0.103	0.43	1.159	0.898	NA	5.71845	11.2524	0.371009	X
TRINITY_GG_584804_c0_g1_i1	chr7	66322230	66322812	chr7:66322229-66323228_L1MB2	PRE/NORMAL	1.67302	0.000339321	chr7	66205199	66420543	TPST1	ENSG00000169902	26062	0.589	0.103	0.43	1.159	0.898	NA	5.71845	11.2524	0.371009	X
TRINITY_GG_584958_c0_g1_i1	chr16	70326529	70326834	chr16:70326528-70326833_AluSx1	PRE/NORMAL	1.50901	0.00133322	chr16	70289663	70335283	DDX19B	ENSG00000157349	657647	0.488	0	0.27	0.989	0.571	NA	NA	NA	0.273003	X
TRINITY_GG_584958_c0_g1_i1	chr16	70326529	70326834	chr16:70326528-70326833_AluSx1	PRE/NORMAL	1.50901	0.00133322	chr16	70315640	70346747	RP11-529K1.2	ENSG00000261777	657647	0.488	0	0.27	0.989	0.571	NA	NA	NA	0.273003	X
TRINITY_GG_584958_c0_g1_i1	chr16	70326529	70326834	chr16:70326528-70326833_AluSx1	PRE/NORMAL	1.50901	0.00133322	chr16	70299194	70372582	RP11-529K1.3	ENSG00000260537	657647	0.488	0	0.27	0.989	0.571	NA	NA	NA	0.273003	X
TRINITY_GG_585433_c0_g1_i1	chr16	12745864	12746093	chr16:12745863-12746092_L1MEc	PRE/NORMAL	1.50901	0.00133322	chr16	12659799	12804017	CPPED1	ENSG00000103381	455101	0.167	0	0.749	1.239	0.234	NA	NA	NA	0.60452	X
TRINITY_GG_585433_c0_g1_i1	chr16	12745864	12746093	chr16:12745863-12746092_L1MEc	PRE/NORMAL	1.50901	0.00133322	chr16	12745873	12757835	CTD-2583P5.1	ENSG00000260378	455101	0.167	0	0.749	1.239	0.234	NA	NA	NA	0.60452	X
TRINITY_GG_585433_c0_g1_i1	chr16	12745864	12746093	chr16:12745863-12746092_L1MEc	PRE/NORMAL	1.50901	0.00133322	chr16	12745873	12757835	CTD-2583P5.1	ENSG00000260378	455101	0.167	0	0.749	1.239	0.234	NA	NA	NA	0.60452	X
TRINITY_GG_585433_c0_g1_i1	chr16	12745864	12746093	chr16:12745863-12746092_L1MEc	PRE/NORMAL	1.50901	0.00133322	chr16	12659799	12804017	CPPED1	ENSG00000103381	455101	0.167	0	0.749	1.239	0.234	NA	NA	NA	0.60452	X
TRINITY_GG_586297_c0_g1_i1	chr12	26947767	26948039	chr12:26947682-26948654_L1MB8	PRE/NORMAL	1.50901	0.00133322	chr12	26938383	26966650	FGFR1OP2	ENSG00000111790	590231	0.152	0	0.137	0.899	0.214	NA	NA	NA	0.152392	X
TRINITY_GG_586466_c0_g1_i1	chr6	69771622	69772013	chr6:69771606-69772388_L2a	PRE/NORMAL	1.50901	0.00133322	chr6	69675802	69797111	LMBRD1	ENSG00000168216	384590	0.262	0	0	0.827	0.172	NA	NA	NA	0	X
TRINITY_GG_587924_c0_g1_i1	chr10	100278068	100278819	chr10:100277342-100278822_SVA_D	PRE/NORMAL	1.86591	1.97024e-05	chr10	100273280	100286712	BLOC1S2	ENSG00000196072	787237	0.474	0.083	0.147	0.605	0.628	NA	5.71084	7.28916	0.242975	X
TRINITY_GG_589281_c2_g1_i1	chr6	24675203	24675419	chr6:24674732-24676679_L1PA5	PRE/NORMAL	1.65711	0.000370951	chr6	24667035	24705065	ACOT13	ENSG00000112304	259837	0.433	0.032	0.308	0.759	0.266	NA	13.5312	23.7188	0.405797	X
TRINITY_GG_596806_c0_g1_i1	chr16	68103196	68103510	chr16:68103192-68103509_AluJb	PRE/NORMAL	1.50901	0.00133322	chr16	68077340	68122271	RP11-67A1.2	ENSG00000261864	468566	0.478	0	0.264	0.965	0.194	NA	NA	NA	0.273575	X
TRINITY_GG_596806_c0_g1_i1	chr16	68103196	68103510	chr16:68103192-68103509_AluJb	PRE/NORMAL	1.50901	0.00133322	chr16	68084751	68229259	NFATC3	ENSG00000072736	468566	0.478	0	0.264	0.965	0.194	NA	NA	NA	0.273575	X
TRINITY_GG_596806_c0_g1_i1	chr16	68103196	68103510	chr16:68103192-68103509_AluJb	PRE/NORMAL	1.50901	0.00133322	chr16	68077340	68122271	RP11-67A1.2	ENSG00000261864	468566	0.478	0	0.264	0.965	0.194	NA	NA	NA	0.273575	X
TRINITY_GG_596806_c0_g1_i1	chr16	68103196	68103510	chr16:68103192-68103509_AluJb	PRE/NORMAL	1.50901	0.00133322	chr16	68084751	68229259	NFATC3	ENSG00000072736	468566	0.478	0	0.264	0.965	0.194	NA	NA	NA	0.273575	X
TRINITY_GG_597207_c1_g1_i1	chr2	206012586	206012795	chr2:206012584-206012887_AluSz	PRE/NORMAL	1.50901	0.00133322	chr2	205993721	206086303	INO80D	ENSG00000114933	104143	0.185	0	0	1.134	0.26	NA	NA	NA	0	X
TRINITY_GG_598956_c0_g1_i1	chr2	230226799	230227115	chr2:230226798-230227116_MER2	PRE/NORMAL	1.50901	0.00133322	chr2	230203110	230313215	SP140	ENSG00000079263	604786	0.215	0	0.264	0.633	0.305	NA	NA	NA	0.417062	X
TRINITY_GG_601253_c0_g1_i1	chr15	43166556	43167443	chr15:43166555-43168172_SVA_D	PRE/NORMAL	-1.51488	0.00144599	chr15	43106225	43221283	EPB42	ENSG00000166947	280215	1.12	1.242	1.202	0.237	0.561	NA	0.901771	0.190821	5.07173	X
TRINITY_GG_601253_c0_g1_i1	chr15	43166556	43167443	chr15:43166555-43168172_SVA_D	PRE/NORMAL	-1.51488	0.00144599	chr15	43123279	43185146	TMEM62	ENSG00000137842	280215	1.12	1.242	1.202	0.237	0.561	NA	0.901771	0.190821	5.07173	X
TRINITY_GG_601938_c0_g1_i1	chr4	51896837	51897052	chr4:51896664-51897195_L2b	PRE/NORMAL	1.79141	0.000103134	chr4	51843000	51916837	DCUN1D4	ENSG00000109184	16099	0.394	0	0.345	2.158	0.977	NA	NA	NA	0.15987	X
TRINITY_GG_60346_c0_g1_i1	chr9	123729441	123729688	chr9:123728772-123731266_L1PA7	PRE/NORMAL	1.54749	0.000938142	chr9	123379654	123930152	DENND1A	ENSG00000119522	475509	0.667	0.385	0.731	1.304	0.809	NA	1.73247	3.38701	0.560583	X
TRINITY_GG_60922_c0_g1_i1	chr3	57263246	57263505	chr3:57263151-57265139_L1MA2	PRE/NORMAL	1.74435	0.000207433	chr3	57227737	57273468	APPL1	ENSG00000157500	243155	0.247	0.053	0.358	1.254	0	NA	4.66038	23.6604	0.285486	X
TRINITY_GG_609366_c0_g1_i1	chr17	57843493	57843739	chr17:57843480-57843797_MLT1A0	PRE/NORMAL	1.56805	0.000931548	chr17	57834781	57850056	MRPS23	ENSG00000181610	792513	0.079	0.174	0	1.724	0.516	NA	0.454023	9.90805	0	X
TRINITY_GG_615213_c0_g1_i1	chr17	59903038	59903327	chr17:59903033-59903326_AluSg7	PRE/NORMAL	1.50901	0.00133322	chr17	59893046	59950564	RPS6KB1	ENSG00000108443	138381	0.314	0	0.278	1.034	0.754	NA	NA	NA	0.268859	X
TRINITY_GG_615213_c0_g1_i1	chr17	59903038	59903327	chr17:59903033-59903326_AluSg7	PRE/NORMAL	1.50901	0.00133322	chr17	59893046	59950564	RPS6KB1	ENSG00000108443	138381	0.314	0	0.278	1.034	0.754	NA	NA	NA	0.268859	X
TRINITY_GG_620017_c0_g1_i1	chr1	97800552	97801005	chr1:97800466-97801039_L2	PRE/NORMAL	1.51457	0.00082219	chr1	97077743	97921049	DPYD	ENSG00000188641	210597	0.239	0.22	0.37	1.517	0.269	NA	1.08636	6.89545	0.243902	X
TRINITY_GG_620609_c0_g1_i1	chr21	44802746	44803317	chr21:44802745-44803316_L2a	PRE/NORMAL	1.50119	0.00073715	chr21	44802577	44804717	LINC01424	ENSG00000236519	305247	0.37	0.229	0.286	1.455	0.578	NA	1.61572	6.35371	0.196564	X
TRINITY_GG_620974_c0_g1_i1	chr12	14397351	14397976	chr12:14397350-14397975_L3	PRE/NORMAL	1.62149	0.000660579	chr12	14365632	14502935	ATF7IP	ENSG00000171681	600693	0.276	0.032	0	0.662	0.129	NA	8.625	20.6875	0	X
TRINITY_GG_621572_c0_g1_i1	chr21	38281278	38282160	chr21:38281277-38282159_L1PA16	PRE/NORMAL	1.58249	0.000308281	chr21	38157034	38307357	KCNJ15	ENSG00000157551	224062	0.981	0.61	1.395	1.861	1.645	NA	1.6082	3.05082	0.749597	X
TRINITY_GG_621907_c0_g1_i1	chr22	40215904	40216473	chr22:40215903-40216472_L2b	PRE/NORMAL	1.65711	0.000370951	chr22	40044817	40335808	TNRC6B	ENSG00000100354	687981	0.165	0	0	0.481	0.135	NA	NA	NA	0	X
TRINITY_GG_622641_c0_g1_i1	chr1	120034486	120035042	chr1:120034485-120035041_L2a	PRE/NORMAL	1.59234	0.000845297	chr1	119911553	120069626	NOTCH2	ENSG00000134250	661759	0.243	0.075	0.223	0.536	0.138	NA	3.24	7.14667	0.416045	X
TRINITY_GG_624067_c0_g1_i1	chr19	8015632	8015931	chr19:8015630-8015931_AluSx1	PRE/NORMAL	1.56805	0.000931548	chr19	8008729	8016025	CTD-2325M2.1	ENSG00000267939	256886	0.812	0.15	0.619	1.909	1.303	NA	5.41333	12.7267	0.324254	X
TRINITY_GG_626015_c0_g1_i1	chr4	78806487	78806706	chr4:78806478-78806835_L1MB7	PRE/NORMAL	1.50901	0.00133322	chr4	78776342	78916372	BMP2K	ENSG00000138756	673769	0.279	0	0	1.081	0.756	NA	NA	NA	0	X
TRINITY_GG_62627_c0_g1_i1	chr6	158679103	158679385	chr6:158679088-158679384_AluJb	PRE/NORMAL	1.50901	0.00133322	chr6	158650014	158764876	SYTL3	ENSG00000164674	651338	0.154	0	0.315	0.679	0.206	NA	NA	NA	0.463918	X
TRINITY_GG_626489_c0_g1_i1	chr7	76539449	76539720	chr7:76539448-76539744_AluSx1	PRE/NORMAL	1.50901	0.00133322	chr7	76531319	76541459	SPDYE16	ENSG00000185040	143377	0.082	0	0.169	0.544	0	NA	NA	NA	0.310662	X
TRINITY_GG_629871_c0_g1_i1	chr3	172241766	172243310	chr3:172241765-172243314_THE1B-int	PRE/NORMAL	1.67302	0.000339321	chr3	172039628	172401665	FNDC3B	ENSG00000075420	47924	0.066	0.047	0.192	0.334	0.103	NA	1.40426	7.10638	0.57485	X
TRINITY_GG_634546_c0_g1_i1	chr7	77048941	77049250	chr7:77048937-77049249_AluY	PRE/NORMAL	1.64534	0.000357473	chr7	77043721	77198626	RP11-467H10.2	ENSG00000259628	505747	0.321	0.16	0.265	1.254	0.429	NA	2.00625	7.8375	0.211324	X
TRINITY_GG_636149_c0_g1_i1	chr6	24817104	24817527	chr6:24811658-24817706_L1HS	PRE/NORMAL	-2.3409	6.73421e-06	chr6	24804282	25042018	FAM65B	ENSG00000111913	462086	0.372	0.972	0.953	0.103	0.384	NA	0.382716	0.105967	9.25243	X
TRINITY_GG_638092_c0_g1_i1	chr7	32536677	32536960	chr7:32536578-32537345_MER21C	PRE/NORMAL	1.67302	0.000339321	chr7	32495426	32588721	AVL9	ENSG00000105778	419150	0.151	0.159	0.134	2.444	0.359	NA	0.949686	15.3711	0.0548282	X
TRINITY_GG_640281_c0_g1_i1	chr11	78395896	78396553	chr11:78395895-78396552_Charlie29a	PRE/NORMAL	1.70765	0.000137185	chr11	78324758	78444049	RP11-452H21.1	ENSG00000254420	51897	0.548	0.164	0.169	0.958	0.449	NA	3.34146	5.84146	0.176409	X
TRINITY_GG_640281_c0_g1_i1	chr11	78395896	78396553	chr11:78395895-78396552_Charlie29a	PRE/NORMAL	1.70765	0.000137185	chr11	78215297	78418348	GAB2	ENSG00000033327	51897	0.548	0.164	0.169	0.958	0.449	NA	3.34146	5.84146	0.176409	X
TRINITY_GG_644555_c0_g1_i1	chr9	105418035	105418344	chr9:105418034-105418343_AluSq2	PRE/NORMAL	1.50901	0.00133322	chr9	105244622	105439171	SLC44A1	ENSG00000070214	629556	0.229	0	0.47	0.66	0.199	NA	NA	NA	0.712121	X
TRINITY_GG_646191_c0_g1_i1	chr19	7982518	7983128	chr19:7982517-7983129_L1MC3	PRE/NORMAL	-1.61298	0.00443637	chr19	7958579	8005659	ELAVL1	ENSG00000066044	487768	0.667	0.953	0.627	0.081	0.737	NA	0.699895	0.0849948	7.74074	X
TRINITY_GG_64641_c0_g1_i1	chr8	116680196	116680717	chr8:116679544-116680842_SVA_E	PRE/NORMAL	1.50119	0.00073715	chr8	116642130	116766925	EIF3H	ENSG00000147677	82082	0.352	0.214	0.159	1.247	0.282	NA	1.64486	5.8271	0.127506	X
TRINITY_GG_64669_c0_g1_i1	chr9	85612304	85612894	chr9:85611983-85612896_MER21C	PRE/NORMAL	1.56635	0.000277495	chr9	85546539	85742029	AGTPBP1	ENSG00000135049	467830	0.929	0.296	0	1.989	0.461	NA	3.13851	6.71959	0	X
TRINITY_GG_648770_c0_g1_i1	chr12	128941565	128941869	chr12:128941564-128941868_AluSg	PRE/NORMAL	1.81052	9.87202e-05	chr12	128853427	128984968	GLT1D1	ENSG00000151948	161514	0.221	0.098	0.126	2.235	0.884	NA	2.2551	22.8061	0.0563758	X
TRINITY_GG_652237_c0_g1_i1	chr7	107569228	107569763	chr7:107569227-107570201_L1MB2	PRE/NORMAL	-1.58496	0.0085517	chr7	107563484	107578464	DUS4L	ENSG00000105865	125572	0.384	0.726	0.844	0	0.534	NA	0.528926	0	NA	X
TRINITY_GG_653898_c0_g1_i1	chr2	63554733	63556482	chr2:63554732-63556481_L1PA10	PRE/NORMAL	-1.64155	0.000894586	chr2	63121383	63827843	WDPCP	ENSG00000143951	480154	0.157	0.44	0.189	0.077	0.295	NA	0.356818	0.175	2.45455	X
TRINITY_GG_653898_c0_g1_i1	chr2	63554733	63556482	chr2:63554732-63556481_L1PA10	PRE/NORMAL	-1.64155	0.000894586	chr2	63121383	63827843	WDPCP	ENSG00000143951	480154	0.157	0.44	0.189	0.077	0.295	NA	0.356818	0.175	2.45455	X
TRINITY_GG_653898_c0_g1_i1	chr2	63554733	63556482	chr2:63554732-63556481_L1PA10	PRE/NORMAL	-1.64155	0.000894586	chr2	63121383	63827843	WDPCP	ENSG00000143951	480154	0.157	0.44	0.189	0.077	0.295	NA	0.356818	0.175	2.45455	X
TRINITY_GG_656458_c0_g1_i1	chr1	245013751	245014050	chr1:245013749-245014061_AluSz	PRE/NORMAL	1.50901	0.00133322	chr1	244969705	245127164	EFCAB2	ENSG00000203666	531074	0.226	0	0.129	0.841	0.097	NA	NA	NA	0.153389	X
TRINITY_GG_657272_c0_g1_i1	chr1	212766676	212766979	chr1:212766675-212768037_L1PB2	PRE/NORMAL	1.62149	0.000353502	chr1	212726153	212791782	NSL1	ENSG00000117697	780926	0.614	0.265	0.273	2.423	0.236	NA	2.31698	9.1434	0.11267	X
TRINITY_GG_659006_c0_g1_i1	chr7	105246395	105246654	chr7:105246377-105246653_L2	PRE/NORMAL	1.50901	0.00133322	chr7	105110704	105399308	SRPK2	ENSG00000135250	155026	0.246	0	0	1.134	0.35	NA	NA	NA	0	X
TRINITY_GG_659027_c0_g1_i1	chr6	110880218	110880663	chr6:110880217-110880662_L1M3	PRE/NORMAL	1.65711	0.000370951	chr6	110874770	110895713	AMD1	ENSG00000123505	369484	0	0	0.21	0.557	0	NA	NA	NA	0.37702	X
TRINITY_GG_660334_c0_g1_i1	chr5	134358638	134358914	chr5:134358631-134358913_AluJo	PRE/NORMAL	1.62149	0.000660579	chr5	134205614	134371044	CTD-2410N18.4	ENSG00000273345	98867	0.342	0.05	0.134	1.387	0.331	NA	6.84	27.74	0.0966114	X
TRINITY_GG_660334_c0_g1_i1	chr5	134358638	134358914	chr5:134358631-134358913_AluJo	PRE/NORMAL	1.62149	0.000660579	chr5	134286350	134371047	CDKL3	ENSG00000006837	98867	0.342	0.05	0.134	1.387	0.331	NA	6.84	27.74	0.0966114	X
TRINITY_GG_661559_c0_g1_i1	chr16	90138401	90138632	chr16:90138326-90138631_AluSq2	PRE/NORMAL	1.60073	0.000335081	chr16	90102271	90178344	FAM157C	ENSG00000260528	164243	0.794	0.272	1.15	2.361	0.998	NA	2.91912	8.68015	0.487082	X
TRINITY_GG_661559_c0_g1_i1	chr16	90138401	90138632	chr16:90138326-90138631_AluSq2	PRE/NORMAL	1.60073	0.000335081	chr16	90110574	90168225	RP11-356C4.5	ENSG00000261172	164243	0.794	0.272	1.15	2.361	0.998	NA	2.91912	8.68015	0.487082	X
TRINITY_GG_66379_c0_g1_i1	chr14	71351812	71352108	chr14:71351805-71352107_L2a	PRE/NORMAL	1.79141	0.000103134	chr14	71320449	71741229	SIPA1L1	ENSG00000197555	127994	0.224	0	0.436	1.532	0.733	NA	NA	NA	0.284595	X
TRINITY_GG_665708_c0_g1_i1	chr2	60955322	60955601	chr2:60955321-60955626_AluJo	PRE/NORMAL	1.59234	0.000845297	chr2	60940222	61018259	PUS10	ENSG00000162927	24746	0.325	0.104	0.933	1.99	0.334	NA	3.125	19.1346	0.468844	X
TRINITY_GG_667158_c0_g1_i1	chr12	39810138	39810992	chr12:39810137-39811642_L1ME2	PRE/NORMAL	-1.56717	0.00601141	chr12	39626167	39908300	C12orf40	ENSG00000180116	683780	0.162	0.563	0.433	0.068	0.323	NA	0.287744	0.120782	6.36765	X
TRINITY_GG_667158_c0_g1_i1	chr12	39810138	39810992	chr12:39810137-39811642_L1ME2	PRE/NORMAL	-1.56717	0.00601141	chr12	39755021	40106089	SLC2A13	ENSG00000151229	683780	0.162	0.563	0.433	0.068	0.323	NA	0.287744	0.120782	6.36765	X
TRINITY_GG_671367_c0_g1_i1	chr11	61396203	61396504	chr11:61396200-61396503_AluSc5	PRE/NORMAL	1.62149	0.000660579	chr11	61391687	61398863	TMEM216	ENSG00000187049	560402	0.321	0.048	0.127	1.276	0.432	NA	6.6875	26.5833	0.0995298	X
TRINITY_GG_676472_c0_g1_i1	chr9	120621106	120622508	chr9:120621105-120622507_L1MEg	PRE/NORMAL	-1.70044	0.00240681	chr9	120600813	120714470	MEGF9	ENSG00000106780	27229	0.512	0.419	0.488	0.049	0.055	NA	1.22196	0.116945	9.95918	X
TRINITY_GG_67708_c0_g1_i1	chr1	36260319	36260535	chr1:36260318-36260541_HAL1	PRE/NORMAL	1.65711	0.000370951	chr1	36224416	36305357	THRAP3	ENSG00000054118	258368	0.275	0	0.341	1.665	0.557	NA	NA	NA	0.204805	X
TRINITY_GG_690198_c0_g1_i2	chr3	122747209	122748399	chr3:122746617-122748398_SVA_D	PRE/NORMAL	-1.58496	0.0085517	chr3	122740003	122793824	HSPBAP1	ENSG00000169087	313962	0	0.226	0.303	0	0.109	NA	0	0	NA	X
TRINITY_GG_691098_c0_g1_i1	chr15	98512053	98512316	chr15:98512052-98512315_L3	PRE/NORMAL	-1.70044	0.00432448	chr15	98437162	98547728	FAM169B	ENSG00000283597	338185	1.048	1.198	0.901	0	0.479	NA	0.874791	0	NA	X
TRINITY_GG_691517_c0_g1_i1	chr8	97094574	97095507	chr8:97094573-97095506_L2	PRE/NORMAL	-1.58496	0.0085517	chr8	96645227	97149654	CPQ	ENSG00000104324	3196	0.324	0.359	0.083	0.129	0.279	NA	0.902507	0.359331	0.643411	X
TRINITY_GG_691671_c0_g1_i1	chr17	46560571	46560876	chr17:46560570-46560875_AluJb	PRE/NORMAL	1.50901	0.00133322	chr17	46516702	46579682	ARL17A	ENSG00000185829	415383	0.812	0.742	0.596	2.195	1.566	NA	1.09434	2.95822	0.271526	X
TRINITY_GG_691671_c0_g1_i1	chr17	46560571	46560876	chr17:46560570-46560875_AluJb	PRE/NORMAL	1.50901	0.00133322	chr17	46558830	46562795	FAM215B	ENSG00000232300	415383	0.812	0.742	0.596	2.195	1.566	NA	1.09434	2.95822	0.271526	X
TRINITY_GG_692364_c0_g1_i1	chr2	27350668	27350967	chr2:27350665-27350966_AluSx	PRE/NORMAL	-1.70044	0.00432448	chr2	27325849	27357034	GTF3C2	ENSG00000115207	750865	1.323	1.187	0.441	0	0.91	NA	1.11457	0	NA	X
TRINITY_GG_692364_c0_g1_i1	chr2	27350668	27350967	chr2:27350665-27350966_AluSx	PRE/NORMAL	-1.70044	0.00432448	chr2	27325849	27357034	GTF3C2	ENSG00000115207	750865	1.323	1.187	0.441	0	0.91	NA	1.11457	0	NA	X
TRINITY_GG_692890_c1_g1_i1	chr15	55382904	55383284	chr15:55382809-55384377_Tigger1	PRE/NORMAL	1.8625	4.29323e-05	chr15	55340032	55408510	CCPG1	ENSG00000260916	387038	0.609	0.132	0.236	2.803	0.175	NA	4.61364	21.2348	0.0841955	X
TRINITY_GG_692890_c1_g1_i1	chr15	55382904	55383284	chr15:55382809-55384377_Tigger1	PRE/NORMAL	1.8625	4.29323e-05	chr15	55355248	55498360	DYX1C1-CCPG1	ENSG00000261771	387038	0.609	0.132	0.236	2.803	0.175	NA	4.61364	21.2348	0.0841955	X
TRINITY_GG_693329_c0_g1_i1	chr18	9233153	9235132	chr18:9233152-9235131_L1MA4A	PRE/NORMAL	2.06037	6.44342e-06	chr18	9102736	9254346	RP11-21J18.1	ENSG00000265257	338824	0.022	0.016	0.164	0.296	0.195	NA	1.375	18.5	0.554054	X
TRINITY_GG_693329_c0_g1_i1	chr18	9233153	9235132	chr18:9233152-9235131_L1MA4A	PRE/NORMAL	2.06037	6.44342e-06	chr18	9136228	9285985	ANKRD12	ENSG00000101745	338824	0.022	0.016	0.164	0.296	0.195	NA	1.375	18.5	0.554054	X
TRINITY_GG_694125_c1_g1_i1	chr9	4992891	4993373	chr9:4992508-4993663_MLT1G3-int	PRE/NORMAL	1.91427	2.87463e-05	chr9	4984390	5128183	JAK2	ENSG00000096968	704210	0.053	0	0	1.082	0.253	NA	NA	NA	0	X
TRINITY_GG_701856_c0_g1_i1	chr18	49032513	49033809	chr18:49032512-49033833_L1ME3B	PRE/NORMAL	-1.64386	0.00608125	chr18	49023703	49048474	RP11-15F12.1	ENSG00000264269	580753	0.034	0.219	0.098	0.006	0.226	NA	0.155251	0.0273973	16.3333	X
TRINITY_GG_702477_c0_g1_i1	chr3	71603341	71604804	chr3:71603340-71604803_L1ME1	PRE/NORMAL	1.52986	0.000894282	chr3	71581721	71628558	RP11-154H23.4	ENSG00000277855	286818	0.069	0.062	0	0.438	0	NA	1.1129	7.06452	0	X
TRINITY_GG_702477_c0_g1_i1	chr3	71603341	71604804	chr3:71603340-71604803_L1ME1	PRE/NORMAL	1.52986	0.000894282	chr3	71581721	71628558	RP11-154H23.4	ENSG00000277855	286818	0.069	0.062	0	0.438	0	NA	1.1129	7.06452	0	X
TRINITY_GG_703323_c1_g1_i1	chr13	99633827	99634420	chr13:99633744-99634429_L1M4a1	PRE/NORMAL	1.65711	0.000370951	chr13	99606669	99897134	CLYBL	ENSG00000125246	540374	0.097	0	0.086	0.586	0.065	NA	NA	NA	0.146758	X
TRINITY_GG_707301_c0_g1_i1	chr9	124703964	124704317	chr9:124703963-124704413_L1MB7	PRE/NORMAL	-1.64386	0.00608125	chr9	124517275	124771310	NR6A1	ENSG00000148200	326712	0.755	1.067	0.55	0	0.643	NA	0.707591	0	NA	X
TRINITY_GG_708940_c0_g1_i1	chr22	38269228	38269514	chr22:38269227-38269513_AluSx	PRE/NORMAL	1.65711	0.000370951	chr22	38219291	38273034	TMEM184B	ENSG00000198792	393267	0.428	0	0.131	1.3	0.326	NA	NA	NA	0.100769	X
TRINITY_GG_709182_c0_g1_i1	chr4	146440338	146440625	chr4:146440337-146440624_MLT1J	PRE/NORMAL	1.56805	0.000931548	chr4	146253975	146521964	SLC10A7	ENSG00000120519	238737	0.609	0.155	0.441	2.235	0.448	NA	3.92903	14.4194	0.197315	X
TRINITY_GG_709193_c0_g1_i1	chr19	2776982	2777269	chr19:2776981-2777268_AluSq	PRE/NORMAL	1.52986	0.000894282	chr19	2754714	2783371	SGTA	ENSG00000104969	333748	0.311	0.264	0.657	1.962	0.575	NA	1.17803	7.43182	0.334862	X
TRINITY_GG_709193_c0_g1_i1	chr19	2776982	2777269	chr19:2776981-2777268_AluSq	PRE/NORMAL	1.52986	0.000894282	chr19	2754714	2783371	SGTA	ENSG00000104969	333748	0.311	0.264	0.657	1.962	0.575	NA	1.17803	7.43182	0.334862	X
TRINITY_GG_71082_c0_g1_i1	chr4	101105157	101105459	chr4:101105156-101105462_AluSc	PRE/NORMAL	1.65711	0.000370951	chr4	101023409	101348278	PPP3CA	ENSG00000138814	497842	0.069	0	0	0.856	0.095	NA	NA	NA	0	X
TRINITY_GG_712972_c0_g1_i1	chrX	19362232	19362528	chrX:19362231-19362528_AluJb	PRE/NORMAL	1.50901	0.00133322	chrX	19360056	19515261	MAP3K15	ENSG00000180815	400374	0.204	0.069	0.069	0.909	0.058	NA	2.95652	13.1739	0.0759076	X
TRINITY_GG_713552_c0_g1_i1	chr17	17712517	17712719	chr17:17712169-17712718_L2a	PRE/NORMAL	1.59234	0.000845297	chr17	17681473	17811453	RAI1	ENSG00000108557	309970	0.184	0.126	0.165	2.284	0.414	NA	1.46032	18.127	0.0722417	X
TRINITY_GG_714029_c0_g1_i1	chr7	140102382	140102678	chr7:140102375-140102677_AluJb	PRE/NORMAL	1.59234	0.000845297	chr7	140084746	140177035	KDM7A	ENSG00000006459	444699	0.397	0.099	0.128	1.359	0	NA	4.0101	13.7273	0.0941869	X
TRINITY_GG_715098_c0_g1_i1	chr13	28152713	28153141	chr13:28152712-28153151_L1M5	PRE/NORMAL	1.85756	6.56851e-05	chr13	28138506	28295335	PAN3	ENSG00000152520	109730	0.179	0.039	0.217	1.241	0.161	NA	4.58974	31.8205	0.174859	X
TRINITY_GG_715319_c0_g1_i1	chr15	58696799	58698303	chr15:58696798-58698302_L1MA4A	PRE/NORMAL	1.56805	0.000931548	chr15	58588807	58749978	ADAM10	ENSG00000137845	783893	0.034	0.047	0.101	0.324	0.053	NA	0.723404	6.89362	0.311728	X
TRINITY_GG_715319_c0_g1_i1	chr15	58696799	58698303	chr15:58696798-58698302_L1MA4A	PRE/NORMAL	1.56805	0.000931548	chr15	58588807	58749978	ADAM10	ENSG00000137845	783893	0.034	0.047	0.101	0.324	0.053	NA	0.723404	6.89362	0.311728	X
TRINITY_GG_72011_c0_g1_i1	chr18	36791751	36792037	chr18:36791750-36792047_AluJr	PRE/NORMAL	1.62149	0.000660579	chr18	36777647	36829216	TPGS2	ENSG00000134779	560989	0.284	0.086	0.555	0.957	0.224	NA	3.30233	11.1279	0.579937	X
TRINITY_GG_721284_c0_g1_i1	chr17	46560571	46560876	chr17:46560570-46560875_AluJb	PRE/NORMAL	1.50901	0.00133322	chr17	46516702	46579682	ARL17A	ENSG00000185829	696002	0.812	0.742	0.596	2.195	1.566	NA	1.09434	2.95822	0.271526	X
TRINITY_GG_721284_c0_g1_i1	chr17	46560571	46560876	chr17:46560570-46560875_AluJb	PRE/NORMAL	1.50901	0.00133322	chr17	46558830	46562795	FAM215B	ENSG00000232300	696002	0.812	0.742	0.596	2.195	1.566	NA	1.09434	2.95822	0.271526	X
TRINITY_GG_72149_c0_g1_i1	chrX	49298886	49300469	chrX:49297854-49300468_L1P3	PRE/NORMAL	1.54749	0.000938142	chrX	49269843	49301461	PPP1R3F	ENSG00000049769	185930	0.043	0.037	0.212	0.284	0.038	NA	1.16216	7.67568	0.746479	X
TRINITY_GG_726619_c0_g1_i1	chr10	117326202	117326517	chr10:117326195-117326564_MER31-int	PRE/NORMAL	1.67302	0.000339321	chr10	117277274	117375467	PDZD8	ENSG00000165650	99418	0.141	0.149	0.426	2.194	0.308	NA	0.946309	14.7248	0.194166	X
TRINITY_GG_728232_c0_g1_i1	chr10	59696544	59696753	chr10:59696101-59697749_SVA_D	PRE/NORMAL	1.77087	0.000121567	chr10	59650761	59736002	SLC16A9	ENSG00000165449	586844	0.907	0.194	0.895	2.846	0.53	NA	4.67526	14.6701	0.314476	X
TRINITY_GG_730070_c1_g1_i1	chrX	9503922	9504479	chrX:9503010-9506979_L1PA8A	PRE/NORMAL	1.51457	0.00082219	chrX	9463295	9719743	TBL1X	ENSG00000101849	261946	0.115	0.222	0	1.159	0.637	NA	0.518018	5.22072	0	X
TRINITY_GG_733479_c0_g1_i1	chr20	35551313	35553021	chr20:35551312-35553020_L2a	PRE/NORMAL	2.40808	5.64115e-08	chr20	35542021	35557634	ERGIC3	ENSG00000125991	590232	0.23	0	0.151	0.474	0.546	NA	NA	NA	0.318565	X
TRINITY_GG_742611_c0_g1_i1	chr2	210049861	210050178	chr2:210049860-210050207_L1MEc	PRE/NORMAL	1.65711	0.000370951	chr2	210021423	210171383	KANSL1L	ENSG00000144445	587541	0.216	0	0.124	1.199	0.426	NA	NA	NA	0.10342	X
TRINITY_GG_742611_c0_g1_i1	chr2	210049861	210050178	chr2:210049860-210050207_L1MEc	PRE/NORMAL	1.65711	0.000370951	chr2	210030733	210064356	AC007038.7	ENSG00000229127	587541	0.216	0	0.124	1.199	0.426	NA	NA	NA	0.10342	X
TRINITY_GG_743098_c0_g1_i1	chr16	8737198	8737495	chr16:8737197-8737499_AluSx1	PRE/NORMAL	1.59234	0.000845297	chr16	8674565	8784575	ABAT	ENSG00000183044	663801	0.145	0.1	0.275	1.385	0.096	NA	1.45	13.85	0.198556	X
TRINITY_GG_744753_c0_g1_i1	chr19	48247043	48247350	chr19:48247042-48247349_AluSz	PRE/NORMAL	1.59234	0.000845297	chr19	48180770	48255946	CARD8	ENSG00000105483	701934	0.215	0.095	0.123	1.514	0.556	NA	2.26316	15.9368	0.0812417	X
TRINITY_GG_744753_c0_g1_i1	chr19	48247043	48247350	chr19:48247042-48247349_AluSz	PRE/NORMAL	1.59234	0.000845297	chr19	48180770	48255946	CARD8	ENSG00000105483	701934	0.215	0.095	0.123	1.514	0.556	NA	2.26316	15.9368	0.0812417	X
TRINITY_GG_747797_c0_g1_i1	chr17	20299273	20299579	chr17:20299272-20299584_AluJr	PRE/NORMAL	1.54749	0.000938142	chr17	20009344	20319026	SPECC1	ENSG00000128487	105789	0.848	0.204	1.098	1.955	0.72	NA	4.15686	9.58333	0.561637	X
TRINITY_GG_747797_c0_g1_i1	chr17	20299273	20299579	chr17:20299272-20299584_AluJr	PRE/NORMAL	1.54749	0.000938142	chr17	20185082	20322973	AC004702.2	ENSG00000263494	105789	0.848	0.204	1.098	1.955	0.72	NA	4.15686	9.58333	0.561637	X
TRINITY_GG_750531_c0_g1_i1	chr1	174011933	174012242	chr1:174011932-174012241_AluJb	PRE/NORMAL	1.52986	0.000894282	chr1	173931214	174022297	RC3H1	ENSG00000135870	479678	0.296	0.255	0.124	2.532	0.699	NA	1.16078	9.92941	0.0489731	X
TRINITY_GG_750531_c0_g1_i1	chr1	174011933	174012242	chr1:174011932-174012241_AluJb	PRE/NORMAL	1.52986	0.000894282	chr1	174009267	174016206	RC3H1-IT1	ENSG00000236535	479678	0.296	0.255	0.124	2.532	0.699	NA	1.16078	9.92941	0.0489731	X
TRINITY_GG_750855_c0_g1_i1	chr17	18337550	18339067	chr17:18337544-18339066_SVA_C	PRE/NORMAL	1.62149	0.00010519	chr17	18327860	18363563	SHMT1	ENSG00000176974	136503	0.111	0.105	0.264	0.756	0.103	NA	1.05714	7.2	0.349206	X
TRINITY_GG_754292_c1_g1_i1	chr1	174509789	174510026	chr1:174509629-174510184_L2a	PRE/NORMAL	1.62149	0.000660579	chr1	174159410	174995308	RABGAP1L	ENSG00000152061	294141	0.265	0.057	0.151	1.955	1.152	NA	4.64912	34.2982	0.0772379	X
TRINITY_GG_755592_c1_g1_i1	chr6	25101525	25102556	chr6:25101282-25102555_L1ME1	PRE/NORMAL	1.70765	0.000137185	chr6	25081068	25166555	CMAHP	ENSG00000168405	419647	0.239	0.125	0.274	0.715	0	NA	1.912	5.72	0.383217	X
TRINITY_GG_755592_c1_g1_i1	chr6	25101525	25102556	chr6:25101282-25102555_L1ME1	PRE/NORMAL	1.70765	0.000137185	chr6	25081068	25166555	CMAHP	ENSG00000168405	419647	0.239	0.125	0.274	0.715	0	NA	1.912	5.72	0.383217	X
TRINITY_GG_756474_c0_g1_i1	chr12	50530744	50531059	chr12:50530743-50531061_L2	PRE/NORMAL	1.96253	2.06398e-05	chr12	50504985	50748667	DIP2B	ENSG00000066084	59533	0.214	0.047	0.263	1.646	0.423	NA	4.55319	35.0213	0.159781	X
TRINITY_GG_756714_c0_g1_i1	chrX	65718555	65718836	chrX:65718554-65718846_AluJr4	PRE/NORMAL	1.56805	0.000931548	chrX	65588377	65741931	MSN	ENSG00000147065	648170	0.736	0.157	0.688	2.008	0.601	NA	4.6879	12.7898	0.342629	X
TRINITY_GG_759576_c1_g1_i1	chr3	136158410	136158824	chr3:136158409-136159354_L1MB7	PRE/NORMAL	1.56805	0.000931548	chr3	136148922	136197241	MSL2	ENSG00000174579	797315	0.477	0.125	0.105	1.435	0	NA	3.816	11.48	0.0731707	X
TRINITY_GG_76453_c1_g1_i1	chr6	159992850	159993166	chr6:159992644-159993869_L1PB4	PRE/NORMAL	1.73697	0.000133802	chr6	159969099	160113507	IGF2R	ENSG00000197081	185056	0.437	0.203	0.464	2.044	0.395	NA	2.15271	10.069	0.227006	X
TRINITY_GG_79959_c2_g1_i1	chr7	156876781	156877042	chr7:156874575-156877601_L1PB1	PRE/NORMAL	2	1.09855e-05	chr7	156668946	156893230	LMBR1	ENSG00000105983	552295	0.432	0.109	0.225	0.937	0.396	NA	3.9633	8.59633	0.240128	X
TRINITY_GG_84370_c0_g1_i1	chr17	1497594	1497817	chr17:1497593-1497816_X7C_LINE	PRE/NORMAL	1.50901	0.00133322	chr17	1494571	1516888	INPP5K	ENSG00000132376	51895	0.268	0	0.332	1.279	0.114	NA	NA	NA	0.259578	X
TRINITY_GG_85867_c0_g1_i1	chr10	29654567	29654976	chr10:29654566-29655097_MLT2B3	PRE/NORMAL	1.56805	0.000931548	chr10	29457338	29736781	SVIL	ENSG00000197321	705474	0.184	0.093	0.107	1.129	0	NA	1.97849	12.1398	0.0947741	X
TRINITY_GG_87757_c0_g1_i1	chr4	184777187	184777455	chr4:184777186-184777454_AluJb	PRE/NORMAL	1.52986	0.000894282	chr4	184755595	184826818	ACSL1	ENSG00000151726	321088	0.692	0.283	1.764	2.955	1.508	NA	2.44523	10.4417	0.596954	X
TRINITY_GG_91777_c0_g1_i1	chr14	77214800	77215313	chr14:77214443-77215318_L2a	PRE/NORMAL	-1.56717	0.00601141	chr14	77098311	77225462	RP11-463C8.4	ENSG00000259164	609468	0.284	1.188	0.197	0.091	0.313	NA	0.239057	0.0765993	2.16484	X
TRINITY_GG_91777_c0_g1_i1	chr14	77214800	77215313	chr14:77214443-77215318_L2a	PRE/NORMAL	-1.56717	0.00601141	chr14	77116568	77259495	TMEM63C	ENSG00000165548	609468	0.284	1.188	0.197	0.091	0.313	NA	0.239057	0.0765993	2.16484	X
TRINITY_GG_94344_c0_g1_i1	chr2	143539877	143540195	chr2:143536379-143542524_L1PA4	PRE/NORMAL	1.62149	0.000660579	chr2	143295586	143572105	RP11-570L15.2	ENSG00000257640	771319	0.143	0.069	0.261	0.909	0.205	NA	2.07246	13.1739	0.287129	X
TRINITY_GG_94344_c0_g1_i1	chr2	143539877	143540195	chr2:143536379-143542524_L1PA4	PRE/NORMAL	1.62149	0.000660579	chr2	143518867	143598002	RP11-570L15.1	ENSG00000258268	771319	0.143	0.069	0.261	0.909	0.205	NA	2.07246	13.1739	0.287129	X
TRINITY_GG_94344_c0_g1_i1	chr2	143539877	143540195	chr2:143536379-143542524_L1PA4	PRE/NORMAL	1.62149	0.000660579	chr2	143091362	143768352	ARHGAP15	ENSG00000075884	771319	0.143	0.069	0.261	0.909	0.205	NA	2.07246	13.1739	0.287129	X
TRINITY_GG_94398_c0_g1_i1	chr16	67610105	67610327	chr16:67610101-67610340_L1MC5	PRE/NORMAL	1.50901	0.00133322	chr16	67562407	67639183	CTCF	ENSG00000102974	24544	0.272	0	0.158	1.318	0.246	NA	NA	NA	0.119879	X
TRINITY_GG_96192_c0_g1_i1	chr11	108113522	108113966	chr11:108113521-108113965_MER65D	PRE/NORMAL	1.50901	0.00133322	chr11	108105074	108121684	RP11-144G7.2	ENSG00000255467	738068	0	0	0.101	0.517	0.074	NA	NA	NA	0.195358	X
TRINITY_GG_96552_c0_g1_i1	chr2	207295244	207295510	chr2:207294800-207295690_L1PA11	PRE/NORMAL	1.74435	0.000207433	chr2	207239864	207529795	AC007879.5	ENSG00000223725	685108	0.437	0.053	0.479	2.097	0.67	NA	8.24528	39.566	0.228422	X
TRINITY_GG_96733_c3_g1_i1	chr1	145655915	145656170	chr1:145654572-145656616_L1PA10	PRE/NORMAL	1.67302	0.000339321	chr1	145607990	145670648	GPR89A	ENSG00000117262	699874	0	0.164	0.134	1.63	0.124	NA	0	9.93902	0.0822086	X
TRINITY_GG_97558_c0_g1_i1	chr19	213007	213296	chr19:213006-213297_AluJb	PRE/NORMAL	1.59618	2.2183e-05	chr19	198264	239440	LINC01002	ENSG00000282508	69274	1.278	0.794	3.056	4.626	1.025	NA	1.60957	5.8262	0.660614	X
TRINITY_GG_98243_c0_g1_i1	chr9	99994662	99995486	chr9:99994661-99995485_L1MD	PRE/NORMAL	1.62149	0.000660579	chr9	99979179	100099040	ERP44	ENSG00000023318	403075	0.165	0.027	0	0.336	0.109	NA	6.11111	12.4444	0	X
TRINITY_GG_98243_c0_g1_i1	chr9	99994662	99995486	chr9:99994661-99995485_L1MD	PRE/NORMAL	1.62149	0.000660579	chr9	99979179	100099040	ERP44	ENSG00000023318	403075	0.165	0.027	0	0.336	0.109	NA	6.11111	12.4444	0	X
